# Supplementary material for: Transcriptomic and metabolic changes in Trichoderma reesei caused by mutation in xylanase regulator 1 (xyr1)
Source: Biotechnol Biofuels Bioprod. 2024 Jul 19;17:106. doi: 10.1186/s13068-024-02556-8 (PMC11265206; doi:10.1186/s13068-024-02556-8)
Supplement: Supplementary file 1 — Additional file 1. [file 13068_2024_2556_MOESM1_ESM.txt]

Enrichment analysis, all genes, 50 clusters
pvalueCutoff=0.05, pAdjustMethod=BH, qvalueCutoff=0.05
#############################################################################################################

Cluster number 1
Genes in cluster 1 are:
  [1] "104495"    "81599"     "22264"     "75304"     "75589"     "27085"     "109015"    "42866"     "107717"    "76740"     "STRG.9237"
 [12] "78377"     "70994"     "75079"     "21453"     "23327"     "59248"     "67840"     "3671"      "54535"     "44849"     "44449"    
 [23] "54736"     "67476"     "74123"     "68154"     "110409"    "61219"     "107078"    "107385"    "74818"     "53446"     "73560"    
 [34] "81661"     "22713"     "80268"     "104595"    "108775"    "81139"     "63774"     "21363"     "16_765G"   "3591"      "61322"    
 [45] "110444"    "79817"     "74442"     "47766"     "64778"     "68184"     "60300"     "77440"     "4294"      "4064"      "112384"   
 [56] "76828"     "56434"     "77031"     "80515"     "66436"     "43671"     "104807"    "55766"     "61988"     "5041"      "122278"   
 [67] "53366"     "43615"     "120571"    "104168"    "106680"    "49770"     "119980"    "53972"     "108459"    "48146"     "79545"    
 [78] "68909"     "2050"      "57666"     "22611"     "55252"     "48301"     "30478"     "109443"    "49059"     "122992"    "123220"   
 [89] "74774"     "74480"     "122572"    "120260"    "112002"    "58299"     "76833"     "109536"    "120864"    "21549"     "106744"   
[100] "109187"    "4004"      "76710"     "58627"     "61550"     "121449"    "22277"     "65225"     "51499"     "104015"    "STRG.9238"
[111] "55969"     "79037"     "5710"      "66563"     "4244"      "49373"     "55928"     "44684"     "103506"    "79946"     "121801"   
[122] "70795"     "66154"     "56384"     "74356"     "73536"     "64420"     "62225"     "71791"     "61279"     "67325"     "77495"    
[133] "122175"    "54283"     "53848"     "5_2195G"   "4152"      "44389"     "46607"     "73570"     "79287"     "5164"      "60855"    
[144] "59991"     "122226"    "107918"    "79495"     "57947"     "74622"     "80997"     "5536"      "120106"    "60780"     "108332"   
[155] "122659"    "4117"      "1702"      "22689"     "76169"     "3579"      "80748"     "52763"     "103322"    "62059"     "57632"    
[166] "124149"    "107402"    "60591"     "120892"    "23208"     "62198"     "124285"    "103348"    "52972"     "52976"     "6015"     
[177] "82551"     "61402"     "123471"    "46244"     "57282"     "123180"    "122584"    "111192"    "58427"     "58428"     "71363"    
[188] "75646"     "78543"     "57676"     "57494"     "110358"    "121915"    "112556"    "78062"     "120540"    "81188"     "64347"    
[199] "82516"     "108409"    "107567"    "6014"      "21176"     "36941"     "22013"     "80872"     "81742"     "46545"     "59751"    
[210] "119623"    "102779"    "64820"     "123631"    "55545"     "58183"     "62634"    

Number of enriched GO terms: 153
GO terms are:
  [1] "nucleolus"                                                                                                                                          
  [2] "ribosome biogenesis"                                                                                                                                
  [3] "ribonucleoprotein complex biogenesis"                                                                                                               
  [4] "rRNA processing"                                                                                                                                    
  [5] "rRNA metabolic process"                                                                                                                             
  [6] "ncRNA processing"                                                                                                                                   
  [7] "ncRNA metabolic process"                                                                                                                            
  [8] "nuclear lumen"                                                                                                                                      
  [9] "preribosome"                                                                                                                                        
 [10] "RNA processing"                                                                                                                                     
 [11] "ribonucleoprotein complex"                                                                                                                          
 [12] "t-UTP complex"                                                                                                                                      
 [13] "small-subunit processome"                                                                                                                           
 [14] "RNA binding"                                                                                                                                        
 [15] "90S preribosome"                                                                                                                                    
 [16] "ribosomal small subunit biogenesis"                                                                                                                 
 [17] "maturation of SSU-rRNA"                                                                                                                             
 [18] "snoRNA binding"                                                                                                                                     
 [19] "maturation of 5.8S rRNA"                                                                                                                            
 [20] "ribosomal large subunit biogenesis"                                                                                                                 
 [21] "maturation of SSU-rRNA from tricistronic rRNA transcript (SSU-rRNA, 5.8S rRNA, LSU-rRNA)"                                                           
 [22] "maturation of 5.8S rRNA from tricistronic rRNA transcript (SSU-rRNA, 5.8S rRNA, LSU-rRNA)"                                                          
 [23] "preribosome, large subunit precursor"                                                                                                               
 [24] "maturation of LSU-rRNA"                                                                                                                             
 [25] "cleavage involved in rRNA processing"                                                                                                               
 [26] "maturation of LSU-rRNA from tricistronic rRNA transcript (SSU-rRNA, 5.8S rRNA, LSU-rRNA)"                                                           
 [27] "endonucleolytic cleavage involved in rRNA processing"                                                                                               
 [28] "endonucleolytic cleavage of tricistronic rRNA transcript (SSU-rRNA, 5.8S rRNA, LSU-rRNA)"                                                           
 [29] "RNA helicase activity"                                                                                                                              
 [30] "ATP-dependent activity, acting on RNA"                                                                                                              
 [31] "RNA phosphodiester bond hydrolysis"                                                                                                                 
 [32] "catalytic activity, acting on RNA"                                                                                                                  
 [33] "endonucleolytic cleavage in ITS1 to separate SSU-rRNA from 5.8S rRNA and LSU-rRNA from tricistronic rRNA transcript (SSU-rRNA, 5.8S rRNA, LSU-rRNA)"
 [34] "RNA modification"                                                                                                                                   
 [35] "endonucleolytic cleavage to generate mature 5'-end of SSU-rRNA from (SSU-rRNA, 5.8S rRNA, LSU-rRNA)"                                                
 [36] "RNA phosphodiester bond hydrolysis, endonucleolytic"                                                                                                
 [37] "rRNA 5'-end processing"                                                                                                                             
 [38] "ncRNA 5'-end processing"                                                                                                                            
 [39] "RNA 5'-end processing"                                                                                                                              
 [40] "rRNA modification"                                                                                                                                  
 [41] "sno(s)RNA-containing ribonucleoprotein complex"                                                                                                     
 [42] "endonucleolytic cleavage in 5'-ETS of tricistronic rRNA transcript (SSU-rRNA, 5.8S rRNA, LSU-rRNA)"                                                 
 [43] "RNA capping"                                                                                                                                        
 [44] "nucleic acid phosphodiester bond hydrolysis"                                                                                                        
 [45] "catalytic activity, acting on a nucleic acid"                                                                                                       
 [46] "ribonucleoprotein complex subunit organization"                                                                                                     
 [47] "helicase activity"                                                                                                                                  
 [48] "pseudouridine synthesis"                                                                                                                            
 [49] "translation factor activity, RNA binding"                                                                                                           
 [50] "translation regulator activity, nucleic acid binding"                                                                                               
 [51] "small regulatory ncRNA 3'-end processing"                                                                                                           
 [52] "translation regulator activity"                                                                                                                     
 [53] "ribonucleoprotein complex assembly"                                                                                                                 
 [54] "snRNA metabolic process"                                                                                                                            
 [55] "translation initiation factor activity"                                                                                                             
 [56] "ribosomal subunit export from nucleus"                                                                                                              
 [57] "ribosome localization"                                                                                                                              
 [58] "cellular amino acid biosynthetic process"                                                                                                           
 [59] "preribosome, small subunit precursor"                                                                                                               
 [60] "translation"                                                                                                                                        
 [61] "nuclear export"                                                                                                                                     
 [62] "rRNA binding"                                                                                                                                       
 [63] "translational initiation"                                                                                                                           
 [64] "peptide biosynthetic process"                                                                                                                       
 [65] "RNA 3'-end processing"                                                                                                                              
 [66] "amide biosynthetic process"                                                                                                                         
 [67] "protein-containing complex localization"                                                                                                            
 [68] "carboxylic acid biosynthetic process"                                                                                                               
 [69] "alpha-amino acid biosynthetic process"                                                                                                              
 [70] "organic acid biosynthetic process"                                                                                                                  
 [71] "rRNA methylation"                                                                                                                                   
 [72] "carbon-nitrogen ligase activity, with glutamine as amido-N-donor"                                                                                   
 [73] "RNA methylation"                                                                                                                                    
 [74] "peptide metabolic process"                                                                                                                          
 [75] "nucleocytoplasmic transport"                                                                                                                        
 [76] "nuclear transport"                                                                                                                                  
 [77] "cellular amino acid metabolic process"                                                                                                              
 [78] "RNA polymerase I complex"                                                                                                                           
 [79] "sno(s)RNA metabolic process"                                                                                                                        
 [80] "sno(s)RNA processing"                                                                                                                               
 [81] "ribonucleoprotein complex binding"                                                                                                                  
 [82] "tRNA metabolic process"                                                                                                                             
 [83] "transcription by RNA polymerase I"                                                                                                                  
 [84] "macromolecule methylation"                                                                                                                          
 [85] "tRNA binding"                                                                                                                                       
 [86] "alpha-amino acid metabolic process"                                                                                                                 
 [87] "protein-containing complex organization"                                                                                                            
 [88] "regulation of translational fidelity"                                                                                                               
 [89] "translational elongation"                                                                                                                           
 [90] "establishment of organelle localization"                                                                                                            
 [91] "cytoplasmic translation"                                                                                                                            
 [92] "purine nucleoside monophosphate metabolic process"                                                                                                  
 [93] "purine ribonucleoside monophosphate metabolic process"                                                                                              
 [94] "nucleobase metabolic process"                                                                                                                       
 [95] "ligase activity, forming carbon-nitrogen bonds"                                                                                                     
 [96] "ribonucleoside monophosphate metabolic process"                                                                                                     
 [97] "ATP-dependent activity"                                                                                                                             
 [98] "small molecule biosynthetic process"                                                                                                                
 [99] "glutamine family amino acid metabolic process"                                                                                                      
[100] "DNA-templated transcription termination"                                                                                                            
[101] "glutamine metabolic process"                                                                                                                        
[102] "nucleobase biosynthetic process"                                                                                                                    
[103] "tRNA modification"                                                                                                                                  
[104] "purine nucleoside monophosphate biosynthetic process"                                                                                               
[105] "purine ribonucleoside monophosphate biosynthetic process"                                                                                           
[106] "nucleoside monophosphate metabolic process"                                                                                                         
[107] "nuclear DNA-directed RNA polymerase complex"                                                                                                        
[108] "mRNA metabolic process"                                                                                                                             
[109] "DNA-directed RNA polymerase complex"                                                                                                                
[110] "ribonucleoside monophosphate biosynthetic process"                                                                                                  
[111] "eukaryotic 48S preinitiation complex"                                                                                                               
[112] "cytoplasmic translational initiation"                                                                                                               
[113] "ribosome assembly"                                                                                                                                  
[114] "polysome"                                                                                                                                           
[115] "translation preinitiation complex"                                                                                                                  
[116] "nucleoside monophosphate biosynthetic process"                                                                                                      
[117] "RNA polymerase complex"                                                                                                                             
[118] "organelle localization"                                                                                                                             
[119] "protein-containing complex assembly"                                                                                                                
[120] "carboxylic acid metabolic process"                                                                                                                  
[121] "tRNA processing"                                                                                                                                    
[122] "ribonucleoside triphosphate phosphatase activity"                                                                                                   
[123] "U4 snRNP"                                                                                                                                           
[124] "RNA polyadenylation"                                                                                                                                
[125] "pyrophosphatase activity"                                                                                                                           
[126] "oxoacid metabolic process"                                                                                                                          
[127] "RNA methyltransferase activity"                                                                                                                     
[128] "nuclear exosome (RNase complex)"                                                                                                                    
[129] "catalytic activity, acting on a tRNA"                                                                                                               
[130] "hydrolase activity, acting on acid anhydrides"                                                                                                      
[131] "hydrolase activity, acting on acid anhydrides, in phosphorus-containing anhydrides"                                                                 
[132] "DNA-templated transcription initiation"                                                                                                             
[133] "organic acid metabolic process"                                                                                                                     
[134] "ribosomal large subunit assembly"                                                                                                                   
[135] "DNA-directed 5'-3' RNA polymerase activity"                                                                                                         
[136] "intracellular mRNA localization"                                                                                                                    
[137] "U4/U6 x U5 tri-snRNP complex"                                                                                                                       
[138] "ncRNA transcription"                                                                                                                                
[139] "RNA localization"                                                                                                                                   
[140] "mRNA processing"                                                                                                                                    
[141] "pyrimidine nucleobase metabolic process"                                                                                                            
[142] "spliceosomal tri-snRNP complex"                                                                                                                     
[143] "methylation"                                                                                                                                        
[144] "U2-type spliceosomal complex"                                                                                                                       
[145] "protein-containing complex binding"                                                                                                                 
[146] "5'-3' RNA polymerase activity"                                                                                                                      
[147] "RNA polymerase activity"                                                                                                                            
[148] "S-adenosylmethionine-dependent methyltransferase activity"                                                                                          
[149] "nucleoplasm"                                                                                                                                        
[150] "exosome (RNase complex)"                                                                                                                            
[151] "eukaryotic translation initiation factor 3 complex"                                                                                                 
[152] "telomeric DNA binding"                                                                                                                              
[153] "regulation of translation"                                                                                                                          

Parent terms retrieved using org.Sc.sgd.db (S. cerevisiae)

Biological process parent terms of GO terms are:
                                                                                                                                                          term
GO:0042254                                                                                                                                 ribosome biogenesis
GO:0022613                                                                                                                ribonucleoprotein complex biogenesis
GO:0006364                                                                                                                                     rRNA processing
GO:0016072                                                                                                                              rRNA metabolic process
GO:0034470                                                                                                                                    ncRNA processing
GO:0034660                                                                                                                             ncRNA metabolic process
GO:0006396                                                                                                                                      RNA processing
GO:0042274                                                                                                                  ribosomal small subunit biogenesis
GO:0030490                                                                                                                              maturation of SSU-rRNA
GO:0000460                                                                                                                             maturation of 5.8S rRNA
GO:0042273                                                                                                                  ribosomal large subunit biogenesis
GO:0000462                                                            maturation of SSU-rRNA from tricistronic rRNA transcript (SSU-rRNA, 5.8S rRNA, LSU-rRNA)
GO:0000466                                                           maturation of 5.8S rRNA from tricistronic rRNA transcript (SSU-rRNA, 5.8S rRNA, LSU-rRNA)
GO:0000470                                                                                                                              maturation of LSU-rRNA
GO:0000469                                                                                                                cleavage involved in rRNA processing
GO:0000463                                                            maturation of LSU-rRNA from tricistronic rRNA transcript (SSU-rRNA, 5.8S rRNA, LSU-rRNA)
GO:0000478                                                                                                endonucleolytic cleavage involved in rRNA processing
GO:0000479                                                            endonucleolytic cleavage of tricistronic rRNA transcript (SSU-rRNA, 5.8S rRNA, LSU-rRNA)
GO:0090501                                                                                                                  RNA phosphodiester bond hydrolysis
GO:0000447 endonucleolytic cleavage in ITS1 to separate SSU-rRNA from 5.8S rRNA and LSU-rRNA from tricistronic rRNA transcript (SSU-rRNA, 5.8S rRNA, LSU-rRNA)
GO:0009451                                                                                                                                    RNA modification
GO:0000472                                                 endonucleolytic cleavage to generate mature 5'-end of SSU-rRNA from (SSU-rRNA, 5.8S rRNA, LSU-rRNA)
GO:0090502                                                                                                 RNA phosphodiester bond hydrolysis, endonucleolytic
GO:0000967                                                                                                                              rRNA 5'-end processing
GO:0034471                                                                                                                             ncRNA 5'-end processing
GO:0000966                                                                                                                               RNA 5'-end processing
GO:0000154                                                                                                                                   rRNA modification
GO:0000480                                                  endonucleolytic cleavage in 5'-ETS of tricistronic rRNA transcript (SSU-rRNA, 5.8S rRNA, LSU-rRNA)
GO:0090305                                                                                                         nucleic acid phosphodiester bond hydrolysis
GO:0036260                                                                                                                                         RNA capping
GO:0071826                                                                                                      ribonucleoprotein complex subunit organization
GO:0001522                                                                                                                             pseudouridine synthesis
GO:0043628                                                                                                            small regulatory ncRNA 3'-end processing
GO:0022618                                                                                                                  ribonucleoprotein complex assembly
GO:0016073                                                                                                                             snRNA metabolic process
GO:0033750                                                                                                                               ribosome localization
GO:0000054                                                                                                               ribosomal subunit export from nucleus
GO:0008652                                                                                                            cellular amino acid biosynthetic process
GO:0006412                                                                                                                                         translation
GO:0051168                                                                                                                                      nuclear export
GO:0006413                                                                                                                            translational initiation
GO:0043043                                                                                                                        peptide biosynthetic process
GO:0031123                                                                                                                               RNA 3'-end processing
GO:0043604                                                                                                                          amide biosynthetic process
GO:1901607                                                                                                               alpha-amino acid biosynthetic process
GO:0046394                                                                                                                carboxylic acid biosynthetic process
GO:0031503                                                                                                             protein-containing complex localization
GO:0016053                                                                                                                   organic acid biosynthetic process
GO:0031167                                                                                                                                    rRNA methylation
GO:0001510                                                                                                                                     RNA methylation
GO:0006518                                                                                                                           peptide metabolic process
GO:0006913                                                                                                                         nucleocytoplasmic transport
GO:0006520                                                                                                               cellular amino acid metabolic process
GO:0051169                                                                                                                                   nuclear transport
GO:0016074                                                                                                                         sno(s)RNA metabolic process
GO:0043144                                                                                                                                sno(s)RNA processing
GO:0006399                                                                                                                              tRNA metabolic process
GO:0006360                                                                                                                   transcription by RNA polymerase I
GO:0043414                                                                                                                           macromolecule methylation
GO:1901605                                                                                                                  alpha-amino acid metabolic process
GO:0043933                                                                                                             protein-containing complex organization
GO:0006450                                                                                                                regulation of translational fidelity
GO:0006414                                                                                                                            translational elongation
GO:0051656                                                                                                             establishment of organelle localization
GO:0002181                                                                                                                             cytoplasmic translation
GO:0009167                                                                                               purine ribonucleoside monophosphate metabolic process
GO:0009126                                                                                                   purine nucleoside monophosphate metabolic process
GO:0009112                                                                                                                        nucleobase metabolic process
GO:0009161                                                                                                      ribonucleoside monophosphate metabolic process
GO:0044283                                                                                                                 small molecule biosynthetic process
GO:0009064                                                                                                       glutamine family amino acid metabolic process
GO:0006541                                                                                                                         glutamine metabolic process
GO:0006353                                                                                                             DNA-templated transcription termination
GO:0046112                                                                                                                     nucleobase biosynthetic process
GO:0006400                                                                                                                                   tRNA modification
GO:0009168                                                                                            purine ribonucleoside monophosphate biosynthetic process
GO:0009127                                                                                                purine nucleoside monophosphate biosynthetic process
GO:0009123                                                                                                          nucleoside monophosphate metabolic process
GO:0016071                                                                                                                              mRNA metabolic process
GO:0009156                                                                                                   ribonucleoside monophosphate biosynthetic process
GO:0042255                                                                                                                                   ribosome assembly
GO:0002183                                                                                                                cytoplasmic translational initiation
GO:0009124                                                                                                       nucleoside monophosphate biosynthetic process
GO:0051640                                                                                                                              organelle localization
GO:0065003                                                                                                                 protein-containing complex assembly
GO:0019752                                                                                                                   carboxylic acid metabolic process
GO:0008033                                                                                                                                     tRNA processing
GO:0043436                                                                                                                           oxoacid metabolic process
GO:0043631                                                                                                                                 RNA polyadenylation
GO:0006082                                                                                                                      organic acid metabolic process
GO:0006352                                                                                                              DNA-templated transcription initiation
GO:0000027                                                                                                                    ribosomal large subunit assembly
GO:0008298                                                                                                                     intracellular mRNA localization
GO:0098781                                                                                                                                 ncRNA transcription
GO:0006397                                                                                                                                     mRNA processing
GO:0006403                                                                                                                                    RNA localization
GO:0006206                                                                                                             pyrimidine nucleobase metabolic process
GO:0032259                                                                                                                                         methylation
GO:0006417                                                                                                                           regulation of translation
                                               parentTerm
GO:0042254                            ribosome biogenesis
GO:0022613                            ribosome biogenesis
GO:0006364                                rRNA processing
GO:0016072                                rRNA processing
GO:0034470                                rRNA processing
GO:0034660                                rRNA processing
GO:0006396                                 RNA processing
GO:0042274                            ribosome biogenesis
GO:0030490                            ribosome biogenesis
GO:0000460                            ribosome biogenesis
GO:0042273                            ribosome biogenesis
GO:0000462                            ribosome biogenesis
GO:0000466                            ribosome biogenesis
GO:0000470                            ribosome biogenesis
GO:0000469           cleavage involved in rRNA processing
GO:0000463                            ribosome biogenesis
GO:0000478           cleavage involved in rRNA processing
GO:0000479           cleavage involved in rRNA processing
GO:0090501           cleavage involved in rRNA processing
GO:0000447                            ribosome biogenesis
GO:0009451                               RNA modification
GO:0000472                                 RNA processing
GO:0090502           cleavage involved in rRNA processing
GO:0000967                                 RNA processing
GO:0034471                                 RNA processing
GO:0000966                                 RNA processing
GO:0000154                               RNA modification
GO:0000480           cleavage involved in rRNA processing
GO:0090305           cleavage involved in rRNA processing
GO:0036260                                 RNA processing
GO:0071826 ribonucleoprotein complex subunit organization
GO:0001522                               RNA modification
GO:0043628                                 RNA processing
GO:0022618 ribonucleoprotein complex subunit organization
GO:0016073                                rRNA processing
GO:0033750                          ribosome localization
GO:0000054                          ribosome localization
GO:0008652       cellular amino acid biosynthetic process
GO:0006412                                    translation
GO:0051168                                 nuclear export
GO:0006413                                    translation
GO:0043043                                    translation
GO:0031123                                 RNA processing
GO:0043604                                    translation
GO:1901607       cellular amino acid biosynthetic process
GO:0046394       cellular amino acid biosynthetic process
GO:0031503        protein-containing complex localization
GO:0016053       cellular amino acid biosynthetic process
GO:0031167                               RNA modification
GO:0001510                                RNA methylation
GO:0006518                                    translation
GO:0006913                                 nuclear export
GO:0006520       cellular amino acid biosynthetic process
GO:0051169                                 nuclear export
GO:0016074                                rRNA processing
GO:0043144                                rRNA processing
GO:0006399                                rRNA processing
GO:0006360              transcription by RNA polymerase I
GO:0043414                                RNA methylation
GO:1901605       cellular amino acid biosynthetic process
GO:0043933 ribonucleoprotein complex subunit organization
GO:0006450           regulation of translational fidelity
GO:0006414                                    translation
GO:0051656                          ribosome localization
GO:0002181                                    translation
GO:0009167       cellular amino acid biosynthetic process
GO:0009126       cellular amino acid biosynthetic process
GO:0009112       cellular amino acid biosynthetic process
GO:0009161       cellular amino acid biosynthetic process
GO:0044283       cellular amino acid biosynthetic process
GO:0009064       cellular amino acid biosynthetic process
GO:0006541       cellular amino acid biosynthetic process
GO:0006353              transcription by RNA polymerase I
GO:0046112       cellular amino acid biosynthetic process
GO:0006400                               RNA modification
GO:0009168       cellular amino acid biosynthetic process
GO:0009127       cellular amino acid biosynthetic process
GO:0009123       cellular amino acid biosynthetic process
GO:0016071                               RNA modification
GO:0009156       cellular amino acid biosynthetic process
GO:0042255                            ribosome biogenesis
GO:0002183                                    translation
GO:0009124       cellular amino acid biosynthetic process
GO:0051640                          ribosome localization
GO:0065003 ribonucleoprotein complex subunit organization
GO:0019752       cellular amino acid biosynthetic process
GO:0008033                                rRNA processing
GO:0043436       cellular amino acid biosynthetic process
GO:0043631                            RNA polyadenylation
GO:0006082       cellular amino acid biosynthetic process
GO:0006352              transcription by RNA polymerase I
GO:0000027                            ribosome biogenesis
GO:0008298                                 nuclear export
GO:0098781              transcription by RNA polymerase I
GO:0006397                               RNA modification
GO:0006403                                 nuclear export
GO:0006206       cellular amino acid biosynthetic process
GO:0032259                                RNA methylation
GO:0006417                                    translation

Number of Biological process parent terms:

      cellular amino acid biosynthetic process           cleavage involved in rRNA processing 
                                            23                                              7 
                                nuclear export        protein-containing complex localization 
                                             5                                              1 
          regulation of translational fidelity ribonucleoprotein complex subunit organization 
                                             1                                              4 
                           ribosome biogenesis                          ribosome localization 
                                            13                                              4 
                               RNA methylation                               RNA modification 
                                             3                                              7 
                           RNA polyadenylation                                 RNA processing 
                                             1                                              8 
                               rRNA processing              transcription by RNA polymerase I 
                                             9                                              4 
                                   translation 
                                             9 

Molecular function parent terms of GO terms are:
                                                                                         term
GO:0003723                                                                        RNA binding
GO:0030515                                                                     snoRNA binding
GO:0003724                                                              RNA helicase activity
GO:0008186                                              ATP-dependent activity, acting on RNA
GO:0140098                                                  catalytic activity, acting on RNA
GO:0004386                                                                  helicase activity
GO:0008135                                           translation factor activity, RNA binding
GO:0090079                               translation regulator activity, nucleic acid binding
GO:0045182                                                     translation regulator activity
GO:0003743                                             translation initiation factor activity
GO:0019843                                                                       rRNA binding
GO:0016884                   carbon-nitrogen ligase activity, with glutamine as amido-N-donor
GO:0043021                                                  ribonucleoprotein complex binding
GO:0000049                                                                       tRNA binding
GO:0016879                                     ligase activity, forming carbon-nitrogen bonds
GO:0017111                                   ribonucleoside triphosphate phosphatase activity
GO:0140101                                               catalytic activity, acting on a tRNA
GO:0016462                                                           pyrophosphatase activity
GO:0008173                                                     RNA methyltransferase activity
GO:0016817                                      hydrolase activity, acting on acid anhydrides
GO:0016818 hydrolase activity, acting on acid anhydrides, in phosphorus-containing anhydrides
GO:0003899                                         DNA-directed 5'-3' RNA polymerase activity
GO:0044877                                                 protein-containing complex binding
GO:0008757                          S-adenosylmethionine-dependent methyltransferase activity
GO:0097747                                                            RNA polymerase activity
GO:0034062                                                      5'-3' RNA polymerase activity
GO:0042162                                                              telomeric DNA binding
                                                                 parentTerm
GO:0003723                                                      RNA binding
GO:0030515                                                      RNA binding
GO:0003724                                            RNA helicase activity
GO:0008186                                            RNA helicase activity
GO:0140098                                catalytic activity, acting on RNA
GO:0004386                                                helicase activity
GO:0008135                         translation factor activity, RNA binding
GO:0090079                         translation factor activity, RNA binding
GO:0045182                         translation factor activity, RNA binding
GO:0003743                         translation factor activity, RNA binding
GO:0019843                                                      RNA binding
GO:0016884 carbon-nitrogen ligase activity, with glutamine as amido-N-donor
GO:0043021                                ribonucleoprotein complex binding
GO:0000049                                                      RNA binding
GO:0016879 carbon-nitrogen ligase activity, with glutamine as amido-N-donor
GO:0017111                 ribonucleoside triphosphate phosphatase activity
GO:0140101                                catalytic activity, acting on RNA
GO:0016462                 ribonucleoside triphosphate phosphatase activity
GO:0008173                                   RNA methyltransferase activity
GO:0016817                 ribonucleoside triphosphate phosphatase activity
GO:0016818                 ribonucleoside triphosphate phosphatase activity
GO:0003899                                catalytic activity, acting on RNA
GO:0044877                                ribonucleoprotein complex binding
GO:0008757                                   RNA methyltransferase activity
GO:0097747                                catalytic activity, acting on RNA
GO:0034062                                catalytic activity, acting on RNA
GO:0042162                                            telomeric DNA binding

Number of Molecular function parent terms:

carbon-nitrogen ligase activity, with glutamine as amido-N-donor                                catalytic activity, acting on RNA 
                                                               2                                                                5 
                                               helicase activity                                ribonucleoprotein complex binding 
                                                               1                                                                2 
                ribonucleoside triphosphate phosphatase activity                                                      RNA binding 
                                                               4                                                                4 
                                           RNA helicase activity                                   RNA methyltransferase activity 
                                                               2                                                                2 
                                           telomeric DNA binding                         translation factor activity, RNA binding 
                                                               1                                                                4 

Cellular component parent terms of GO terms are:
                                                         term                                         parentTerm
GO:0005730                                          nucleolus                                          nucleolus
GO:0031981                                      nuclear lumen                                          nucleolus
GO:0030684                                        preribosome                                        preribosome
GO:1990904                          ribonucleoprotein complex                                        preribosome
GO:0034455                                      t-UTP complex                                          nucleolus
GO:0032040                           small-subunit processome                                        preribosome
GO:0030686                                    90S preribosome                                        preribosome
GO:0030687               preribosome, large subunit precursor                                        preribosome
GO:0005732     sno(s)RNA-containing ribonucleoprotein complex                                        preribosome
GO:0030688               preribosome, small subunit precursor                                        preribosome
GO:0005736                           RNA polymerase I complex                           RNA polymerase I complex
GO:0055029        nuclear DNA-directed RNA polymerase complex                           RNA polymerase I complex
GO:0000428                DNA-directed RNA polymerase complex                           RNA polymerase I complex
GO:0033290               eukaryotic 48S preinitiation complex                                        preribosome
GO:0070993                  translation preinitiation complex                                        preribosome
GO:0005844                                           polysome                                        preribosome
GO:0030880                             RNA polymerase complex                           RNA polymerase I complex
GO:0000176                    nuclear exosome (RNase complex)                           RNA polymerase I complex
GO:0005687                                           U4 snRNP                                        preribosome
GO:0046540                       U4/U6 x U5 tri-snRNP complex                                        preribosome
GO:0097526                     spliceosomal tri-snRNP complex                                        preribosome
GO:0005684                       U2-type spliceosomal complex                                        preribosome
GO:0005654                                        nucleoplasm                                          nucleolus
GO:0005852 eukaryotic translation initiation factor 3 complex eukaryotic translation initiation factor 3 complex
GO:0000178                            exosome (RNase complex)                           RNA polymerase I complex

Number of Cellular component parent terms:

eukaryotic translation initiation factor 3 complex                                          nucleolus 
                                                 1                                                  4 
                                       preribosome                           RNA polymerase I complex 
                                                14                                                  6 

Number of enriched KEGG pathways: 4
KEGG pathways are:
[1] "Ribosome biogenesis in eukaryotes - Trichoderma reesei QM6a"          
[2] "Biosynthesis of amino acids - Trichoderma reesei QM6a"                
[3] "Alanine, aspartate and glutamate metabolism - Trichoderma reesei QM6a"
[4] "Valine, leucine and isoleucine biosynthesis - Trichoderma reesei QM6a"

#############################################################################################################

Cluster number 2
Genes in cluster 2 are:
  [1] "60004"    "75918"    "1947"     "45250"    "50159"    "124051"   "44419"    "120370"   "76018"    "82623"    "120318"   "80956"   
 [13] "22283"    "54330"    "49112"    "120152"   "55733"    "31869"    "121989"   "58753"    "5506"     "5504"     "57760"    "121602"  
 [25] "53893"    "122233"   "104820"   "54511"    "75152"    "120535"   "59838"    "73934"    "68927"    "55814"    "26642"    "111754"  
 [37] "81623"    "122271"   "43618"    "78799"    "82547"    "78409"    "62704"    "33090"    "69282"    "81609"    "56835"    "68479"   
 [49] "103376"   "34197"    "72643"    "64370"    "37214"    "123441"   "72780"    "73837"    "66210"    "66075"    "47153"    "103949"  
 [61] "79059"    "123227"   "33_606G"  "122743"   "121336"   "75000"    "121074"   "65997"    "21782"    "55034"    "103861"   "56026"   
 [73] "27422"    "66562"    "4654"     "106283"   "106287"   "52489"    "68291"    "68080"    "121826"   "121824"   "75764"    "2_1404G" 
 [85] "80273"    "107938"   "110983"   "31248"    "64684"    "53314"    "22845"    "78725"    "10_1091G" "106378"   "106314"   "43268"   
 [97] "111523"   "22341"    "102437"   "58220"    "48686"    "109907"   "121573"   "104418"   "102778"   "124223"   "75294"    "123236"  
[109] "46936"    "49864"    "33815"    "21384"    "40074"    "75879"    "74531"    "50077"    "74047"   

Number of enriched GO terms: 10
GO terms are:
 [1] "carboxylic acid biosynthetic process"     "organic acid biosynthetic process"        "cellular amino acid metabolic process"   
 [4] "cellular amino acid biosynthetic process" "small molecule biosynthetic process"      "alpha-amino acid biosynthetic process"   
 [7] "carboxylic acid metabolic process"        "oxoacid metabolic process"                "alpha-amino acid metabolic process"      
[10] "organic acid metabolic process"          

Parent terms retrieved using org.Sc.sgd.db (S. cerevisiae)

Biological process parent terms of GO terms are:
                                               term                        parentTerm
GO:0016053        organic acid biosynthetic process organic acid biosynthetic process
GO:0046394     carboxylic acid biosynthetic process organic acid biosynthetic process
GO:0006520    cellular amino acid metabolic process organic acid biosynthetic process
GO:0008652 cellular amino acid biosynthetic process organic acid biosynthetic process
GO:0044283      small molecule biosynthetic process organic acid biosynthetic process
GO:0019752        carboxylic acid metabolic process organic acid biosynthetic process
GO:1901607    alpha-amino acid biosynthetic process organic acid biosynthetic process
GO:0006082           organic acid metabolic process organic acid biosynthetic process
GO:1901605       alpha-amino acid metabolic process organic acid biosynthetic process
GO:0043436                oxoacid metabolic process organic acid biosynthetic process

Number of Biological process parent terms:

organic acid biosynthetic process 
                               10 

No molecular function parent terms.

No cellular component parent terms.

Number of enriched KEGG pathways: 5
KEGG pathways are:
[1] "Valine, leucine and isoleucine biosynthesis - Trichoderma reesei QM6a"
[2] "Biosynthesis of amino acids - Trichoderma reesei QM6a"                
[3] "Biosynthesis of secondary metabolites - Trichoderma reesei QM6a"      
[4] "2-Oxocarboxylic acid metabolism - Trichoderma reesei QM6a"            
[5] "Pantothenate and CoA biosynthesis - Trichoderma reesei QM6a"          

#############################################################################################################

Cluster number 3
Genes in cluster 3 are:
  [1] "5095"    "74987"   "103073"  "46128"   "39426"   "67394"   "105820"  "107796"  "112477"  "104215"  "41152"   "64869"   "122096" 
 [14] "112180"  "67844"   "70172"   "120311"  "62463"   "55637"   "103149"  "122792"  "123541"  "111122"  "107071"  "122943"  "43347"  
 [27] "70139"   "61127"   "33723"   "36373"   "80265"   "109378"  "105465"  "59354"   "63093"   "80797"   "120605"  "69061"   "69857"  
 [40] "73918"   "76360"   "105449"  "103065"  "79345"   "68926"   "61074"   "82246"   "58065"   "73897"   "76117"   "111953"  "121133" 
 [53] "60116"   "108686"  "104423"  "109101"  "67024"   "68622"   "60752"   "60758"   "110367"  "112064"  "119568"  "82380"   "120747" 
 [66] "78960"   "123261"  "123191"  "70949"   "120557"  "70923"   "104077"  "110893"  "56771"   "108381"  "109952"  "105874"  "57112"  
 [79] "37783"   "23298"   "80086"   "112285"  "121298"  "122724"  "110882"  "122095"  "63687"   "70021"   "77552"   "45242"   "61293"  
 [92] "62432"   "107571"  "108872"  "21_266G" "103060"  "60608"   "107144"  "58509"   "109428"  "5330"    "111345"  "82095"   "103725" 
[105] "120189"  "121773"  "108232"  "81296"   "67408"   "37665"   "106646"  "71094"   "65324"   "55629"   "78463"   "57730"   "81536"  
[118] "123556"  "35768"   "122974"  "106626"  "42355"   "104707"  "109088"  "31798"   "48603"   "58767"   "21960"   "30758"   "107005" 
[131] "122220"  "68972"   "106356"  "22115"   "74848"   "58114"   "77154"   "105282"  "119530"  "6057"    "104838"  "112390"  "110778" 
[144] "39996"   "79111"   "111742"  "4097"    "80762"   "122614"  "22645"   "75247"   "64710"   "121693"  "122630"  "53238"   "121146" 
[157] "66041"   "68997"   "121556"  "58366"   "124222"  "73559"   "73587"   "120851"  "119860"  "119864"  "79044"   "68813"   "69946"  
[170] "121185"  "77699"   "58117"   "119806"  "108583"  "77706"   "111494"  "3422"    "56952"   "60498"   "55548"   "103059"  "108637" 
[183] "56236"   "46247"   "106798"  "106797" 

Number of enriched GO terms: 0
GO terms are:
no enriched terms

Parent terms retrieved using org.Sc.sgd.db (S. cerevisiae)

No biological process parent terms.

No molecular function parent terms.

No cellular component parent terms.

Number of enriched KEGG pathways: 0
KEGG pathways are:
no enriched pathways

#############################################################################################################

Cluster number 4
Genes in cluster 4 are:
  [1] "109201"   "111251"   "77099"    "48486"    "73963"    "63465"    "120012"   "64110"    "120927"   "121878"   "123655"   "74258"   
 [13] "82599"    "76939"    "120607"   "120359"   "25040"    "45252"    "62424"    "62426"    "121741"   "121904"   "108208"   "122040"  
 [25] "124059"   "121028"   "109122"   "120193"   "110377"   "107784"   "1960"     "40775"    "57513"    "43831"    "123176"   "29220"   
 [37] "121837"   "122124"   "62658"    "44434"    "120313"   "80484"    "110768"   "110767"   "45868"    "46469"    "120781"   "120789"  
 [49] "124338"   "59936"    "60676"    "122144"   "122001"   "104573"   "57728"    "68961"    "122794"   "104200"   "123543"   "123540"  
 [61] "120224"   "34402"    "64196"    "65313"    "110423"   "67647"    "62169"    "46619"    "3434"     "104842"   "103715"   "23193"   
 [73] "123561"   "102998"   "103822"   "111450"   "22417"    "75564"    "124110"   "75385"    "1737"     "74381"    "73840"    "121606"  
 [85] "105676"   "21646"    "22798"    "80538"    "107031"   "46266"    "106340"   "79485"    "104925"   "78757"    "77441"    "53669"   
 [97] "53402"    "81713"    "42249"    "106155"   "108909"   "106606"   "53343"    "124157"   "57421"    "22739"    "109523"   "29619"   
[109] "53647"    "123426"   "36391"    "77989"    "121023"   "108840"   "108290"   "27_637G"  "75854"    "52012"    "56717"    "51846"   
[121] "120577"   "11_1444G" "54408"    "123673"   "53381"    "58188"    "79171"    "58239"    "57609"    "65402"    "122455"   "123056"  
[133] "121901"   "121906"   "3267"     "108535"   "119779"   "52553"    "64545"    "75468"    "79329"    "81442"    "3892"     "119548"  
[145] "2912"     "69853"    "68326"    "71371"    "2250"     "47424"    "52532"    "102700"   "53481"    "76532"    "76539"    "31415"   
[157] "77251"    "61595"    "41009"    "52073"    "59515"    "124052"   "74568"    "4561"     "36543"    "70266"    "75965"    "50913"   
[169] "69303"    "119855"   "119850"   "10_591G"  "104461"   "73765"    "57581"    "108382"   "77906"    "120868"   "55912"    "68364"   
[181] "74017"    "46702"    "124210"   "63156"    "22598"    "76960"    "69437"    "69349"    "119816"   "44178"    "73722"    "120978"  
[193] "104448"   "57322"    "105055"   "27406"    "23059"    "55552"    "109022"   "120821"   "119830"   "80181"    "81763"    "61746"   
[205] "109945"   "76029"    "64874"    "72612"    "72615"    "64298"    "121766"   "3830"     "36267"    "23332"    "123702"   "82613"   
[217] "49193"    "53169"    "108227"   "74070"    "120610"   "51287"    "49970"    "41149"    "73985"    "124058"   "57059"    "82425"   
[229] "121750"   "3856"     "121800"   "55595"    "48225"    "62663"    "47315"    "121584"   "43129"    "109273"   "2_2586G"  "120363"  
[241] "80498"    "103745"   "80231"    "67469"    "68086"    "78309"    "3873"     "120428"   "111361"   "78939"    "102378"   "110948"  
[253] "71970"    "123145"   "55417"    "68067"    "58976"    "119803"   "57904"    "119931"   "5371"     "80025"    "80026"    "80028"   
[265] "40996"    "45573"    "123551"   "77119"    "111440"   "102616"   "21373"    "62820"    "62821"    "77613"    "122036"   "3212"    
[277] "110452"   "120972"   "56409"    "45736"    "23181"    "120908"   "119788"   "108299"   "120484"   "65671"    "123902"   "47286"   
[289] "104141"   "123125"   "123126"   "21658"    "122656"   "40830"    "48478"    "122242"   "39753"    "54171"    "107689"   "76359"   
[301] "43664"    "68522"    "74601"    "71655"    "69035"    "48398"    "53431"    "66616"    "123928"   "25018"    "68618"    "45512"   
[313] "21924"    "73417"    "120646"   "78765"    "75102"    "6_2389G"  "64044"    "123258"   "51110"    "5058"     "109494"   "57840"   
[325] "62299"    "2829"     "35552"    "104994"   "4514"     "48170"    "66926"    "78044"    "78046"    "51426"    "60729"    "65774"   
[337] "55341"    "46493"    "75311"    "120779"   "80137"    "9_407G"   "107294"   "76859"    "106473"   "78685"    "123213"   "74235"   
[349] "121143"   "51407"    "56744"    "27649"    "3787"     "2526"     "103973"   "65925"    "54042"    "122301"   "121306"   "75290"   
[361] "36639"    "2591"     "120219"   "60981"    "60987"    "80875"    "80871"    "46597"    "75609"    "121427"   "104454"   "58613"   
[373] "78391"    "21564"    "60216"    "104161"   "46958"    "120276"   "54615"    "123614"   "23070"    "66881"    "121516"   "75954"   
[385] "81756"    "102512"   "72661"    "26214"    "122506"   "109031"   "50449"    "79235"    "121285"   "70201"    "124010"  

Number of enriched GO terms: 225
GO terms are:
  [1] "cytosolic ribosome"                                                
  [2] "structural molecule activity"                                      
  [3] "translation"                                                       
  [4] "ribosome"                                                          
  [5] "peptide biosynthetic process"                                      
  [6] "ribosomal subunit"                                                 
  [7] "structural constituent of ribosome"                                
  [8] "cytosolic large ribosomal subunit"                                 
  [9] "amide biosynthetic process"                                        
 [10] "peptide metabolic process"                                         
 [11] "cytoplasmic translation"                                           
 [12] "translational elongation"                                          
 [13] "ribonucleoprotein complex"                                         
 [14] "cytosolic small ribosomal subunit"                                 
 [15] "eukaryotic 43S preinitiation complex"                              
 [16] "eukaryotic 48S preinitiation complex"                              
 [17] "translation preinitiation complex"                                 
 [18] "large ribosomal subunit"                                           
 [19] "eukaryotic translation initiation factor 3 complex"                
 [20] "formation of cytoplasmic translation initiation complex"           
 [21] "cytoplasmic translational initiation"                              
 [22] "RNA binding"                                                       
 [23] "cell cycle"                                                        
 [24] "ribonucleoprotein complex assembly"                                
 [25] "cell cycle process"                                                
 [26] "ribonucleoprotein complex subunit organization"                    
 [27] "small ribosomal subunit"                                           
 [28] "nuclear division"                                                  
 [29] "translation regulator activity"                                    
 [30] "organelle fission"                                                 
 [31] "mitotic cell cycle process"                                        
 [32] "mitotic cell cycle"                                                
 [33] "signal transduction"                                               
 [34] "signaling"                                                         
 [35] "translation factor activity, RNA binding"                          
 [36] "translation regulator activity, nucleic acid binding"              
 [37] "cell division"                                                     
 [38] "mitotic nuclear division"                                          
 [39] "establishment of chromosome localization"                          
 [40] "ribonucleoprotein complex biogenesis"                              
 [41] "non-membrane-bounded organelle assembly"                           
 [42] "chromosome localization"                                           
 [43] "translation initiation factor activity"                            
 [44] "RNA export from nucleus"                                           
 [45] "metaphase plate congression"                                       
 [46] "centriole"                                                         
 [47] "meiotic chromosome segregation"                                    
 [48] "cell communication"                                                
 [49] "centrosome"                                                        
 [50] "cellular component assembly"                                       
 [51] "intracellular signal transduction"                                 
 [52] "regulation of cell cycle"                                          
 [53] "protein localization to nucleus"                                   
 [54] "organelle assembly"                                                
 [55] "rRNA binding"                                                      
 [56] "nucleocytoplasmic transport"                                       
 [57] "nuclear transport"                                                 
 [58] "cell cycle phase transition"                                       
 [59] "microtubule cytoskeleton"                                          
 [60] "translational initiation"                                          
 [61] "protein import into nucleus"                                       
 [62] "microtubule organizing center"                                     
 [63] "homologous chromosome segregation"                                 
 [64] "mitotic cell cycle phase transition"                               
 [65] "nuclear chromosome segregation"                                    
 [66] "protein-containing complex organization"                           
 [67] "chromosome segregation"                                            
 [68] "nuclear export"                                                    
 [69] "mitotic metaphase plate congression"                               
 [70] "attachment of mitotic spindle microtubules to kinetochore"         
 [71] "supramolecular complex"                                            
 [72] "nucleic acid transport"                                            
 [73] "RNA transport"                                                     
 [74] "establishment of RNA localization"                                 
 [75] "chromosome organization"                                           
 [76] "protein-containing complex assembly"                               
 [77] "cytoskeleton"                                                      
 [78] "import into nucleus"                                               
 [79] "establishment of organelle localization"                           
 [80] "protein phosphorylation"                                           
 [81] "cytoskeleton organization"                                         
 [82] "protein kinase activity"                                           
 [83] "attachment of spindle microtubules to kinetochore"                 
 [84] "reproduction"                                                      
 [85] "regulation of mitotic sister chromatid segregation"                
 [86] "chromosome organization involved in meiotic cell cycle"            
 [87] "regulation of organelle assembly"                                  
 [88] "regulation of cell cycle process"                                  
 [89] "microtubule-based process"                                         
 [90] "mitotic cell cycle checkpoint signaling"                           
 [91] "chromosome, centromeric region"                                    
 [92] "negative regulation of cell cycle process"                         
 [93] "negative regulation of cell cycle"                                 
 [94] "RNA localization"                                                  
 [95] "kinetochore"                                                       
 [96] "condensed chromosome, centromeric region"                          
 [97] "chromosome"                                                        
 [98] "chromosomal region"                                                
 [99] "structural constituent of nuclear pore"                            
[100] "nucleobase-containing compound transport"                          
[101] "cell cycle checkpoint signaling"                                   
[102] "meiotic nuclear division"                                          
[103] "negative regulation of mitotic cell cycle"                         
[104] "mitotic sister chromatid segregation"                              
[105] "meiotic cell cycle process"                                        
[106] "organelle localization"                                            
[107] "microtubule cytoskeleton organization"                             
[108] "regulation of DNA replication"                                     
[109] "mitotic spindle organization"                                      
[110] "negative regulation of cell cycle phase transition"                
[111] "regulation of organelle organization"                              
[112] "chromatin"                                                         
[113] "nuclear envelope"                                                  
[114] "meiotic cell cycle"                                                
[115] "regulation of cell cycle phase transition"                         
[116] "nucleosome"                                                        
[117] "reproductive process"                                              
[118] "negative regulation of mitotic cell cycle phase transition"        
[119] "condensed chromosome"                                              
[120] "protein serine/threonine kinase activity"                          
[121] "sister chromatid segregation"                                      
[122] "regulation of DNA-templated DNA replication"                       
[123] "regulation of chromosome segregation"                              
[124] "regulation of chromosome organization"                             
[125] "regulation of reproductive process"                                
[126] "regulation of mitotic cell cycle phase transition"                 
[127] "spindle organization"                                              
[128] "DNA packaging complex"                                             
[129] "nuclear pore"                                                      
[130] "regulation of exit from mitosis"                                   
[131] "exit from mitosis"                                                 
[132] "silent mating-type cassette heterochromatin formation"             
[133] "mitotic spindle assembly"                                          
[134] "regulation of nuclear division"                                    
[135] "phosphotransferase activity, alcohol group as acceptor"            
[136] "protein localization to chromosome"                                
[137] "negative regulation of nuclear division"                           
[138] "kinase activity"                                                   
[139] "regulation of cellular component organization"                     
[140] "cell wall organization"                                            
[141] "G2/M transition of mitotic cell cycle"                             
[142] "cell cycle G2/M phase transition"                                  
[143] "cyclin-dependent protein kinase holoenzyme complex"                
[144] "negative regulation of chromosome organization"                    
[145] "microtubule cytoskeleton organization involved in mitosis"         
[146] "regulation of mitotic cytokinesis"                                 
[147] "mitotic spindle midzone"                                           
[148] "external encapsulating structure organization"                     
[149] "regulation of cytokinesis"                                         
[150] "constitutive heterochromatin formation"                            
[151] "cyclin binding"                                                    
[152] "regulation of sister chromatid segregation"                        
[153] "chromatin organization"                                            
[154] "spindle"                                                           
[155] "structural constituent of chromatin"                               
[156] "regulation of mitotic cell cycle"                                  
[157] "cytoskeleton-dependent cytokinesis"                                
[158] "positive regulation of cellular amide metabolic process"           
[159] "positive regulation of translation"                                
[160] "regulation of cell division"                                       
[161] "protein-DNA complex assembly"                                      
[162] "kinase binding"                                                    
[163] "protein kinase binding"                                            
[164] "positive regulation of gene expression"                            
[165] "protein-DNA complex subunit organization"                          
[166] "negative regulation of biological process"                         
[167] "mitotic spindle assembly checkpoint signaling"                     
[168] "spindle midzone"                                                   
[169] "spindle assembly checkpoint signaling"                             
[170] "cytokinesis"                                                       
[171] "fungal-type cell wall organization"                                
[172] "negative regulation of cellular process"                           
[173] "protein kinase complex"                                            
[174] "positive regulation of organelle organization"                     
[175] "microtubule motor activity"                                        
[176] "negative regulation of sister chromatid segregation"               
[177] "negative regulation of mitotic sister chromatid segregation"       
[178] "negative regulation of mitotic nuclear division"                   
[179] "negative regulation of mitotic metaphase/anaphase transition"      
[180] "negative regulation of chromosome segregation"                     
[181] "negative regulation of metaphase/anaphase transition of cell cycle"
[182] "negative regulation of chromosome separation"                      
[183] "negative regulation of mitotic sister chromatid separation"        
[184] "enzyme regulator activity"                                         
[185] "chromatin binding"                                                 
[186] "negative regulation of organelle organization"                     
[187] "serine/threonine protein kinase complex"                           
[188] "mitotic cytokinesis"                                               
[189] "meiosis I"                                                         
[190] "protein heterodimerization activity"                               
[191] "phosphorylation"                                                   
[192] "translation initiation factor binding"                             
[193] "spindle checkpoint signaling"                                      
[194] "spindle assembly"                                                  
[195] "mitotic spindle checkpoint signaling"                              
[196] "regulation of molecular function"                                  
[197] "regulation of G2/M transition of mitotic cell cycle"               
[198] "asexual reproduction"                                              
[199] "regulation of cell cycle G2/M phase transition"                    
[200] "chromatin remodeling"                                              
[201] "negative regulation of macromolecule metabolic process"            
[202] "regulation of cytoskeleton organization"                           
[203] "ribosome biogenesis"                                               
[204] "cyclin-dependent protein serine/threonine kinase activity"         
[205] "mitotic spindle"                                                   
[206] "cyclin-dependent protein kinase activity"                          
[207] "small GTPase mediated signal transduction"                         
[208] "positive regulation of cellular component organization"            
[209] "aminoglycan biosynthetic process"                                  
[210] "positive regulation of protein metabolic process"                  
[211] "regulation of DNA metabolic process"                               
[212] "chromosome separation"                                             
[213] "regulation of cellular component biogenesis"                       
[214] "fungal-type cell wall organization or biogenesis"                  
[215] "small GTPase binding"                                              
[216] "GTPase binding"                                                    
[217] "GTPase regulator activity"                                         
[218] "nucleoside-triphosphatase regulator activity"                      
[219] "negative regulation of nitrogen compound metabolic process"        
[220] "protein dimerization activity"                                     
[221] "regulation of protein metabolic process"                           
[222] "mRNA binding"                                                      
[223] "enzyme binding"                                                    
[224] "negative regulation of metabolic process"                          
[225] "positive regulation of cell cycle process"                         

Parent terms retrieved using org.Sc.sgd.db (S. cerevisiae)

Biological process parent terms of GO terms are:
                                                                         term                                            parentTerm
GO:0006412                                                        translation                                           translation
GO:0043043                                       peptide biosynthetic process                                           translation
GO:0043604                                         amide biosynthetic process                                           translation
GO:0006518                                          peptide metabolic process                                           translation
GO:0002181                                            cytoplasmic translation                                           translation
GO:0006414                                           translational elongation                                           translation
GO:0001732            formation of cytoplasmic translation initiation complex                                           translation
GO:0002183                               cytoplasmic translational initiation                                           translation
GO:0007049                                                         cell cycle                                            cell cycle
GO:0022618                                 ribonucleoprotein complex assembly                    ribonucleoprotein complex assembly
GO:0022402                                                 cell cycle process                                            cell cycle
GO:0071826                     ribonucleoprotein complex subunit organization                    ribonucleoprotein complex assembly
GO:0000280                                                   nuclear division                                      nuclear division
GO:0048285                                                  organelle fission                                      nuclear division
GO:1903047                                         mitotic cell cycle process                                            cell cycle
GO:0000278                                                 mitotic cell cycle                                            cell cycle
GO:0007165                                                signal transduction                                   signal transduction
GO:0023052                                                          signaling                                   signal transduction
GO:0051301                                                      cell division                                         cell division
GO:0140014                                           mitotic nuclear division                                      nuclear division
GO:0051303                           establishment of chromosome localization              establishment of chromosome localization
GO:0022613                               ribonucleoprotein complex biogenesis                  ribonucleoprotein complex biogenesis
GO:0050000                                            chromosome localization              establishment of chromosome localization
GO:0006405                                            RNA export from nucleus                               RNA export from nucleus
GO:0051310                                        metaphase plate congression              establishment of chromosome localization
GO:0045132                                     meiotic chromosome segregation                                      nuclear division
GO:0007154                                                 cell communication                                    cell communication
GO:0035556                                  intracellular signal transduction                                   signal transduction
GO:0022607                                        cellular component assembly                  ribonucleoprotein complex biogenesis
GO:0051726                                           regulation of cell cycle                                            cell cycle
GO:0034504                                    protein localization to nucleus                       protein localization to nucleus
GO:0070925                                                 organelle assembly                  ribonucleoprotein complex biogenesis
GO:0006913                                        nucleocytoplasmic transport                               RNA export from nucleus
GO:0051169                                                  nuclear transport                               RNA export from nucleus
GO:0044770                                        cell cycle phase transition                                            cell cycle
GO:0006413                                           translational initiation                                           translation
GO:0006606                                        protein import into nucleus                               RNA export from nucleus
GO:0045143                                  homologous chromosome segregation                                      nuclear division
GO:0098813                                     nuclear chromosome segregation                        nuclear chromosome segregation
GO:0044772                                mitotic cell cycle phase transition                                            cell cycle
GO:0043933                            protein-containing complex organization                    ribonucleoprotein complex assembly
GO:0051168                                                     nuclear export                               RNA export from nucleus
GO:0007059                                             chromosome segregation                        nuclear chromosome segregation
GO:0007080                                mitotic metaphase plate congression              establishment of chromosome localization
GO:0051315          attachment of mitotic spindle microtubules to kinetochore              establishment of chromosome localization
GO:0051236                                  establishment of RNA localization                       protein localization to nucleus
GO:0050658                                                      RNA transport                       protein localization to nucleus
GO:0050657                                             nucleic acid transport                               RNA export from nucleus
GO:0051276                                            chromosome organization                                      nuclear division
GO:0065003                                protein-containing complex assembly                    ribonucleoprotein complex assembly
GO:0051170                                                import into nucleus                               RNA export from nucleus
GO:0051656                            establishment of organelle localization              establishment of chromosome localization
GO:0006468                                            protein phosphorylation                               protein phosphorylation
GO:0007010                                          cytoskeleton organization                                      nuclear division
GO:0008608                  attachment of spindle microtubules to kinetochore                        nuclear chromosome segregation
GO:0070192             chromosome organization involved in meiotic cell cycle                                      nuclear division
GO:0033047                 regulation of mitotic sister chromatid segregation                        nuclear chromosome segregation
GO:1902115                                   regulation of organelle assembly                  ribonucleoprotein complex biogenesis
GO:0000003                                                       reproduction                                          reproduction
GO:0010564                                   regulation of cell cycle process                                            cell cycle
GO:0007017                                          microtubule-based process                             microtubule-based process
GO:0007093                            mitotic cell cycle checkpoint signaling                                            cell cycle
GO:0045786                                  negative regulation of cell cycle                                            cell cycle
GO:0010948                          negative regulation of cell cycle process                                            cell cycle
GO:0006403                                                   RNA localization                       protein localization to nucleus
GO:0000075                                    cell cycle checkpoint signaling                                            cell cycle
GO:0045930                          negative regulation of mitotic cell cycle                                            cell cycle
GO:0140013                                           meiotic nuclear division                                      nuclear division
GO:0015931                           nucleobase-containing compound transport                               RNA export from nucleus
GO:0000070                               mitotic sister chromatid segregation                        nuclear chromosome segregation
GO:1903046                                         meiotic cell cycle process                                          reproduction
GO:0051640                                             organelle localization              establishment of chromosome localization
GO:0000226                              microtubule cytoskeleton organization                             microtubule-based process
GO:0006275                                      regulation of DNA replication                         regulation of DNA replication
GO:0007052                                       mitotic spindle organization                             microtubule-based process
GO:0033043                               regulation of organelle organization                  regulation of organelle organization
GO:1901988                 negative regulation of cell cycle phase transition                                            cell cycle
GO:0051321                                                 meiotic cell cycle                                          reproduction
GO:1901987                          regulation of cell cycle phase transition                                            cell cycle
GO:0022414                                               reproductive process                                          reproduction
GO:1901991         negative regulation of mitotic cell cycle phase transition                                            cell cycle
GO:0000819                                       sister chromatid segregation                        nuclear chromosome segregation
GO:0090329                        regulation of DNA-templated DNA replication                         regulation of DNA replication
GO:0051983                               regulation of chromosome segregation                        nuclear chromosome segregation
GO:0033044                              regulation of chromosome organization                  regulation of organelle organization
GO:2000241                                 regulation of reproductive process                                          reproduction
GO:1901990                  regulation of mitotic cell cycle phase transition                                            cell cycle
GO:0007051                                               spindle organization                             microtubule-based process
GO:0051783                                     regulation of nuclear division                                      nuclear division
GO:0090307                                           mitotic spindle assembly                             microtubule-based process
GO:0030466              silent mating-type cassette heterochromatin formation silent mating-type cassette heterochromatin formation
GO:0010458                                                  exit from mitosis                                            cell cycle
GO:0007096                                    regulation of exit from mitosis                                            cell cycle
GO:0051784                            negative regulation of nuclear division                                      nuclear division
GO:0034502                                 protein localization to chromosome                       protein localization to nucleus
GO:0051128                      regulation of cellular component organization                  regulation of organelle organization
GO:0071555                                             cell wall organization                    ribonucleoprotein complex assembly
GO:0044839                                   cell cycle G2/M phase transition                                            cell cycle
GO:0000086                              G2/M transition of mitotic cell cycle                                            cell cycle
GO:2001251                     negative regulation of chromosome organization                  regulation of organelle organization
GO:1902850          microtubule cytoskeleton organization involved in mitosis                             microtubule-based process
GO:1902412                                  regulation of mitotic cytokinesis                                         cell division
GO:0045229                      external encapsulating structure organization                    ribonucleoprotein complex assembly
GO:0032465                                          regulation of cytokinesis                                         cell division
GO:0033045                         regulation of sister chromatid segregation                        nuclear chromosome segregation
GO:0006325                                             chromatin organization silent mating-type cassette heterochromatin formation
GO:0007346                                   regulation of mitotic cell cycle                                            cell cycle
GO:0051302                                        regulation of cell division                                         cell division
GO:0045727                                 positive regulation of translation                         regulation of DNA replication
GO:0034250            positive regulation of cellular amide metabolic process                         regulation of DNA replication
GO:0061640                                 cytoskeleton-dependent cytokinesis                                         cell division
GO:0065004                                       protein-DNA complex assembly                    ribonucleoprotein complex assembly
GO:0071824                           protein-DNA complex subunit organization                    ribonucleoprotein complex assembly
GO:0010628                             positive regulation of gene expression                         regulation of DNA replication
GO:0048519                          negative regulation of biological process             negative regulation of biological process
GO:0071173                              spindle assembly checkpoint signaling                                            cell cycle
GO:0007094                      mitotic spindle assembly checkpoint signaling                        nuclear chromosome segregation
GO:0000910                                                        cytokinesis                                         cell division
GO:0031505                                 fungal-type cell wall organization                    fungal-type cell wall organization
GO:0048523                            negative regulation of cellular process             negative regulation of biological process
GO:2000816         negative regulation of mitotic sister chromatid separation                        nuclear chromosome segregation
GO:1905819                       negative regulation of chromosome separation                        nuclear chromosome segregation
GO:1902100 negative regulation of metaphase/anaphase transition of cell cycle                        nuclear chromosome segregation
GO:0051985                      negative regulation of chromosome segregation                        nuclear chromosome segregation
GO:0045841       negative regulation of mitotic metaphase/anaphase transition                        nuclear chromosome segregation
GO:0045839                    negative regulation of mitotic nuclear division                                      nuclear division
GO:0033048        negative regulation of mitotic sister chromatid segregation                        nuclear chromosome segregation
GO:0033046                negative regulation of sister chromatid segregation                        nuclear chromosome segregation
GO:0010638                      positive regulation of organelle organization                  regulation of organelle organization
GO:0010639                      negative regulation of organelle organization                  regulation of organelle organization
GO:1902749                     regulation of cell cycle G2/M phase transition                                            cell cycle
GO:0019954                                               asexual reproduction                                          reproduction
GO:0010389                regulation of G2/M transition of mitotic cell cycle                                            cell cycle
GO:0065009                                   regulation of molecular function             negative regulation of biological process
GO:0071174                               mitotic spindle checkpoint signaling                                            cell cycle
GO:0051225                                                   spindle assembly                             microtubule-based process
GO:0031577                                       spindle checkpoint signaling                                            cell cycle
GO:0016310                                                    phosphorylation                               protein phosphorylation
GO:0007127                                                          meiosis I                                      nuclear division
GO:0000281                                                mitotic cytokinesis                                         cell division
GO:0051493                            regulation of cytoskeleton organization                  regulation of organelle organization
GO:0010605             negative regulation of macromolecule metabolic process             negative regulation of biological process
GO:0006338                                               chromatin remodeling silent mating-type cassette heterochromatin formation
GO:0042254                                                ribosome biogenesis                  ribonucleoprotein complex biogenesis
GO:0051130             positive regulation of cellular component organization                  regulation of organelle organization
GO:0007264                          small GTPase mediated signal transduction                                   signal transduction
GO:0006023                                   aminoglycan biosynthetic process                      aminoglycan biosynthetic process
GO:0051247                   positive regulation of protein metabolic process                         regulation of DNA replication
GO:0051304                                              chromosome separation                        nuclear chromosome segregation
GO:0051052                                regulation of DNA metabolic process                         regulation of DNA replication
GO:0071852                   fungal-type cell wall organization or biogenesis                    fungal-type cell wall organization
GO:0044087                        regulation of cellular component biogenesis                  ribonucleoprotein complex biogenesis
GO:0051172         negative regulation of nitrogen compound metabolic process             negative regulation of biological process
GO:0051246                            regulation of protein metabolic process                         regulation of DNA replication
GO:0009892                           negative regulation of metabolic process             negative regulation of biological process
GO:0090068                          positive regulation of cell cycle process                                            cell cycle

Number of Biological process parent terms:

                     aminoglycan biosynthetic process                                    cell communication 
                                                    1                                                     1 
                                           cell cycle                                         cell division 
                                                   28                                                     7 
             establishment of chromosome localization                    fungal-type cell wall organization 
                                                    7                                                     2 
                            microtubule-based process             negative regulation of biological process 
                                                    7                                                     6 
                       nuclear chromosome segregation                                      nuclear division 
                                                   17                                                    13 
                      protein localization to nucleus                               protein phosphorylation 
                                                    5                                                     2 
                        regulation of DNA replication                  regulation of organelle organization 
                                                    8                                                     8 
                                         reproduction                    ribonucleoprotein complex assembly 
                                                    6                                                     8 
                 ribonucleoprotein complex biogenesis                               RNA export from nucleus 
                                                    6                                                     8 
                                  signal transduction silent mating-type cassette heterochromatin formation 
                                                    4                                                     3 
                                          translation 
                                                    9 

Molecular function parent terms of GO terms are:
                                                                term                     parentTerm
GO:0005198                              structural molecule activity   structural molecule activity
GO:0003735                        structural constituent of ribosome   structural molecule activity
GO:0003723                                               RNA binding                    RNA binding
GO:0045182                            translation regulator activity translation regulator activity
GO:0008135                  translation factor activity, RNA binding translation regulator activity
GO:0090079      translation regulator activity, nucleic acid binding translation regulator activity
GO:0003743                    translation initiation factor activity translation regulator activity
GO:0019843                                              rRNA binding                    RNA binding
GO:0004672                                   protein kinase activity        protein kinase activity
GO:0017056                    structural constituent of nuclear pore   structural molecule activity
GO:0004674                  protein serine/threonine kinase activity        protein kinase activity
GO:0016773    phosphotransferase activity, alcohol group as acceptor        protein kinase activity
GO:0016301                                           kinase activity        protein kinase activity
GO:0030332                                            cyclin binding                 cyclin binding
GO:0019900                                            kinase binding                 cyclin binding
GO:0019901                                    protein kinase binding                 cyclin binding
GO:0003777                                microtubule motor activity     microtubule motor activity
GO:0030234                                 enzyme regulator activity      enzyme regulator activity
GO:0003682                                         chromatin binding              chromatin binding
GO:0031369                     translation initiation factor binding                 cyclin binding
GO:0046982                       protein heterodimerization activity                 cyclin binding
GO:0004693 cyclin-dependent protein serine/threonine kinase activity        protein kinase activity
GO:0097472                  cyclin-dependent protein kinase activity        protein kinase activity
GO:0031267                                      small GTPase binding                 cyclin binding
GO:0051020                                            GTPase binding                 cyclin binding
GO:0030695                                 GTPase regulator activity      enzyme regulator activity
GO:0060589              nucleoside-triphosphatase regulator activity      enzyme regulator activity
GO:0046983                             protein dimerization activity                 cyclin binding
GO:0003729                                              mRNA binding                    RNA binding
GO:0019899                                            enzyme binding                 cyclin binding

Number of Molecular function parent terms:

             chromatin binding                 cyclin binding      enzyme regulator activity     microtubule motor activity 
                             1                              9                              3                              1 
       protein kinase activity                    RNA binding   structural molecule activity translation regulator activity 
                             6                              3                              3                              4 

Cellular component parent terms of GO terms are:
                                                         term                                         parentTerm
GO:0022626                                 cytosolic ribosome                                 cytosolic ribosome
GO:0005840                                           ribosome                                 cytosolic ribosome
GO:0044391                                  ribosomal subunit                                 cytosolic ribosome
GO:0022625                  cytosolic large ribosomal subunit                                 cytosolic ribosome
GO:1990904                          ribonucleoprotein complex                          ribonucleoprotein complex
GO:0022627                  cytosolic small ribosomal subunit                                 cytosolic ribosome
GO:0016282               eukaryotic 43S preinitiation complex                          ribonucleoprotein complex
GO:0033290               eukaryotic 48S preinitiation complex                          ribonucleoprotein complex
GO:0015934                            large ribosomal subunit                                 cytosolic ribosome
GO:0070993                  translation preinitiation complex                          ribonucleoprotein complex
GO:0005852 eukaryotic translation initiation factor 3 complex eukaryotic translation initiation factor 3 complex
GO:0015935                            small ribosomal subunit                                 cytosolic ribosome
GO:0015630                           microtubule cytoskeleton                           microtubule cytoskeleton
GO:0005815                      microtubule organizing center                           microtubule cytoskeleton
GO:0099080                             supramolecular complex                             supramolecular complex
GO:0005856                                       cytoskeleton                           microtubule cytoskeleton
GO:0000775                     chromosome, centromeric region                                 cytosolic ribosome
GO:0000776                                        kinetochore                                 cytosolic ribosome
GO:0000779           condensed chromosome, centromeric region                                 cytosolic ribosome
GO:0005694                                         chromosome                                 cytosolic ribosome
GO:0098687                                 chromosomal region                                 cytosolic ribosome
GO:0000785                                          chromatin                                 cytosolic ribosome
GO:0005635                                   nuclear envelope                                   nuclear envelope
GO:0000786                                         nucleosome                                         nucleosome
GO:0000793                               condensed chromosome                                 cytosolic ribosome
GO:0044815                              DNA packaging complex                                         nucleosome
GO:0005643                                       nuclear pore                                   nuclear envelope
GO:0000307 cyclin-dependent protein kinase holoenzyme complex cyclin-dependent protein kinase holoenzyme complex
GO:1990023                            mitotic spindle midzone                           microtubule cytoskeleton
GO:0005819                                            spindle                           microtubule cytoskeleton
GO:0051233                                    spindle midzone                           microtubule cytoskeleton
GO:1902911                             protein kinase complex cyclin-dependent protein kinase holoenzyme complex
GO:1902554            serine/threonine protein kinase complex cyclin-dependent protein kinase holoenzyme complex
GO:0072686                                    mitotic spindle                           microtubule cytoskeleton

Number of Cellular component parent terms:

cyclin-dependent protein kinase holoenzyme complex                                 cytosolic ribosome 
                                                 3                                                 14 
eukaryotic translation initiation factor 3 complex                           microtubule cytoskeleton 
                                                 1                                                  7 
                                  nuclear envelope                                         nucleosome 
                                                 2                                                  2 
                         ribonucleoprotein complex                             supramolecular complex 
                                                 4                                                  1 

Number of enriched KEGG pathways: 4
KEGG pathways are:
[1] "Ribosome - Trichoderma reesei QM6a"                    "Cell cycle - yeast - Trichoderma reesei QM6a"         
[3] "Nucleocytoplasmic transport - Trichoderma reesei QM6a" "Meiosis - yeast - Trichoderma reesei QM6a"            

#############################################################################################################

Cluster number 5
Genes in cluster 5 are:
  [1] "44459"             "104491"            "3813"              "5466"              "75580"             "120017"           
  [7] "64117"             "64111"             "65452"             "104790"            "120833"            "122069"           
 [13] "82668"             "4622"              "121003"            "55790"             "5916"              "120031"           
 [19] "61508"             "121814"            "59609"             "107158"            "68107"             "76481"            
 [25] "73501"             "55242"             "59723"             "104683"            "73450"             "124314"           
 [31] "121839"            "2441"              "44088"             "110973"            "49308"             "64437"            
 [37] "55939"             "65832"             "102627"            "67472"             "41800"             "120952"           
 [43] "61692"             "43814"             "75529"             "64175"             "106018"            "45912"            
 [49] "124333"            "122141"            "120893"            "102813"            "109729"            "76191"            
 [55] "106249"            "33692"             "109639"            "52267"             "75758"             "2095"             
 [61] "1673"              "105636"            "3412"              "59549"             "111124"            "37833"            
 [67] "58960"             "106039"            "80056"             "109096"            "3208"              "62345"            
 [73] "53443"             "121087"            "107715"            "120689"            "55467"             "21972"            
 [79] "54598"             "111103"            "53870"             "70488"             "63772"             "56376"            
 [85] "108284"            "108288"            "59359"             "3779"              "53684"             "4905"             
 [91] "61798"             "103597"            "111604"            "21345"             "64375"             "78753"            
 [97] "56789"             "62301"             "109007"            "63217"             "122392"            "108715"           
[103] "106152"            "54809"             "109337"            "104121"            "66296"             "22914"            
[109] "102401"            "55125"             "122255"            "103312"            "73933"             "73646"            
[115] "21324"             "122870"            "68924"             "69528"             "43906"             "80167"            
[121] "108087"            "23238"             "51868"             "110487"            "5899"              "STRG.6927"        
[127] "121646"            "63484"             "22331"             "59105"             "54427"             "67761"            
[133] "68706"             "3001"              "120486"            "78792"             "79686"             "45317"            
[139] "104359"            "111774"            "50712"             "76795"             "104325"            "57295"            
[145] "57291"             "57870"             "122590"            "122628"            "80807"             "111981"           
[151] "62063"             "58184"             "73689"             "69879"             "64938"             "82385"            
[157] "57600"             "57608"             "22633"             "55902"             "119989"            "34112"            
[163] "81925"             "21725"             "105351"            "104400"            "108533"            "108451"           
[169] "62493"             "121171"            "27398"             "65996"             "81990"             "81447"            
[175] "3891"              "80825"             "62000"             "123850"            "103487"            "31118"            
[181] "63352"             "75324"             "122811"            "122819"            "56758"             "47420"            
[187] "2269"              "123039"            "77007"             "102705"            "53484"             "68843"            
[193] "121372"            "21557"             "123202"            "80732"             "110899"            "123780"           
[199] "38274"             "121522"            "123014"            "55272"             "103947"            "78870"            
[205] "75428"             "42919"             "22004"             "122684"            "111803"            "38781"            
[211] "73594"             "108827"            "121056"            "112578"            "75949"             "108591"           
[217] "81239"             "1997"              "123598"            "75009"             "61551"             "35556"            
[223] "23087"             "109973"            "transcript:121042" "121073"            "124001"            "106769"           
[229] "78873"             "81211"             "54541"             "119626"            "63454"             "75021"            
[235] "60956"             "21468"             "121843"            "59232"             "33840"             "41607"            
[241] "40914"             "76905"             "112400"            "121278"            "21250"             "122701"           
[247] "11_1798G"          "78343"             "47838"             "120020"            "61517"             "54198"            
[253] "46687"             "22881"             "49197"             "112463"            "106237"            "109760"           
[259] "104199"            "110227"            "103311"            "121757"            "75063"             "106064"           
[265] "44097"             "59270"             "122023"            "4885"              "68104"             "67147"            
[271] "4265"              "112190"            "63828"             "79779"             "31227"             "121239"           
[277] "65012"             "109275"            "67467"             "22294"             "5927"              "29642"            
[283] "82153"             "57923"             "108233"            "102377"            "58541"             "78448"            
[289] "80211"             "66136"             "81291"             "3049"              "111426"            "108729"           
[295] "122956"            "79187"             "64989"             "51365"             "104898"            "62805"            
[301] "104097"            "82326"             "STRG.3218"         "STRG.3217"         "53105"             "53103"            
[307] "41719"             "121098"            "108829"            "108999"            "120142"            "121630"           
[313] "121639"            "82235"             "37761"             "104288"            "63747"             "122972"           
[319] "56341"             "67931"             "59964"             "77478"             "65659"             "119876"           
[325] "123963"            "123967"            "69960"             "120698"            "21633"             "1847"             
[331] "3007"              "109184"            "105143"            "68582"             "61350"             "60162"            
[337] "2374"              "65533"             "30776"             "103303"            "53080"             "69757"            
[343] "122864"            "62362"             "57435"             "71123"             "43919"             "78713"            
[349] "53659"             "53437"             "123437"            "63047"             "76514"             "120384"           
[355] "71468"             "80746"             "60769"             "74534"             "81164"             "4136"             
[361] "79106"             "58205"             "64271"             "5664"              "56856"             "78768"            
[367] "120737"            "78886"             "67010"             "110507"            "61000"             "47795"            
[373] "80813"             "67717"             "123881"            "102694"            "64925"             "112215"           
[379] "2826"              "25225"             "78783"             "122447"            "105167"            "75534"            
[385] "67035"             "106457"            "57869"             "31481"             "122587"            "80835"            
[391] "4851"              "61893"             "61677"             "46490"             "119554"            "119552"           
[397] "121793"            "78233"             "22564"             "51212"             "111994"            "77014"            
[403] "104413"            "108421"            "21152"             "71559"             "5013"              "54710"            
[409] "55381"             "102960"            "27492"             "21890"             "64963"             "71304"            
[415] "82510"             "3783"              "21775"             "59434"             "105381"            "119848"           
[421] "80447"             "104382"            "73792"             "21170"             "61544"             "108263"           
[427] "40053"             "110881"            "61632"             "73580"             "122941"            "75972"            
[433] "103222"            "73778"             "77942"             "68812"             "61042"             "77266"            
[439] "61039"             "121786"            "38227"             "22589"             "80904"             "56682"            
[445] "121041"            "103937"            "122736"            "58321"             "60945"             "61541"            
[451] "123753"            "104000"            "52334"             "68875"             "121289"            "120621"           
[457] "74041"            

Number of enriched GO terms: 242
GO terms are:
  [1] "chromosome"                                                                          
  [2] "DNA metabolic process"                                                               
  [3] "DNA replication"                                                                     
  [4] "replication fork"                                                                    
  [5] "DNA-templated DNA replication"                                                       
  [6] "cellular response to DNA damage stimulus"                                            
  [7] "DNA repair"                                                                          
  [8] "nuclear chromosome"                                                                  
  [9] "DNA biosynthetic process"                                                            
 [10] "nuclear replication fork"                                                            
 [11] "DNA replication preinitiation complex"                                               
 [12] "protein-DNA complex"                                                                 
 [13] "nuclear pre-replicative complex"                                                     
 [14] "pre-replicative complex"                                                             
 [15] "MCM complex"                                                                         
 [16] "MCM core complex"                                                                    
 [17] "DNA strand elongation involved in DNA replication"                                   
 [18] "DNA strand elongation"                                                               
 [19] "structural molecule activity"                                                        
 [20] "nucleoplasm"                                                                         
 [21] "chromosome organization"                                                             
 [22] "origin recognition complex"                                                          
 [23] "chromatin"                                                                           
 [24] "mitotic DNA replication"                                                             
 [25] "cell cycle"                                                                          
 [26] "cytosolic ribosome"                                                                  
 [27] "cell cycle process"                                                                  
 [28] "nuclear DNA replication"                                                             
 [29] "cell cycle DNA replication"                                                          
 [30] "mitotic cell cycle"                                                                  
 [31] "cellular response to stress"                                                         
 [32] "nuclear lumen"                                                                       
 [33] "DNA replication initiation"                                                          
 [34] "catalytic activity, acting on DNA"                                                   
 [35] "structural constituent of ribosome"                                                  
 [36] "mitotic cell cycle process"                                                          
 [37] "response to stress"                                                                  
 [38] "DNA packaging complex"                                                               
 [39] "GINS complex"                                                                        
 [40] "DNA recombination"                                                                   
 [41] "chromatin binding"                                                                   
 [42] "chromatin remodeling"                                                                
 [43] "epsilon DNA polymerase complex"                                                      
 [44] "mitotic nuclear division"                                                            
 [45] "ATP-dependent activity, acting on DNA"                                               
 [46] "chromatin organization"                                                              
 [47] "double-strand break repair"                                                          
 [48] "ribosomal subunit"                                                                   
 [49] "nuclear division"                                                                    
 [50] "ribosome"                                                                            
 [51] "organelle fission"                                                                   
 [52] "DNA polymerase complex"                                                              
 [53] "DNA replication origin binding"                                                      
 [54] "cytosolic large ribosomal subunit"                                                   
 [55] "double-strand break repair via homologous recombination"                             
 [56] "recombinational repair"                                                              
 [57] "chromosome segregation"                                                              
 [58] "ribonucleoprotein complex"                                                           
 [59] "replisome"                                                                           
 [60] "catalytic activity, acting on a nucleic acid"                                        
 [61] "protein-DNA complex subunit organization"                                            
 [62] "DNA conformation change"                                                             
 [63] "chromosomal region"                                                                  
 [64] "regulation of DNA metabolic process"                                                 
 [65] "translation"                                                                         
 [66] "SWI/SNF superfamily-type complex"                                                    
 [67] "single-stranded DNA binding"                                                         
 [68] "DNA helicase complex"                                                                
 [69] "regulation of DNA-templated DNA replication"                                         
 [70] "ATPase complex"                                                                      
 [71] "nuclear chromosome segregation"                                                      
 [72] "regulation of DNA replication"                                                       
 [73] "peptide biosynthetic process"                                                        
 [74] "double-strand break repair via break-induced replication"                            
 [75] "protein-DNA complex assembly"                                                        
 [76] "replication fork protection complex"                                                 
 [77] "sister chromatid segregation"                                                        
 [78] "chromosome, telomeric region"                                                        
 [79] "cytosolic small ribosomal subunit"                                                   
 [80] "regulation of DNA-templated DNA replication initiation"                              
 [81] "cell cycle DNA replication initiation"                                               
 [82] "nuclear cell cycle DNA replication initiation"                                       
 [83] "mitotic DNA replication initiation"                                                  
 [84] "amide biosynthetic process"                                                          
 [85] "ATP-dependent activity"                                                              
 [86] "large ribosomal subunit"                                                             
 [87] "peptide metabolic process"                                                           
 [88] "ATP hydrolysis activity"                                                             
 [89] "mismatch repair"                                                                     
 [90] "nucleosome organization"                                                             
 [91] "cell division"                                                                       
 [92] "heterochromatin formation"                                                           
 [93] "heterochromatin organization"                                                        
 [94] "RNA binding"                                                                         
 [95] "small ribosomal subunit"                                                             
 [96] "epigenetic regulation of gene expression"                                            
 [97] "negative regulation of gene expression, epigenetic"                                  
 [98] "histone binding"                                                                     
 [99] "condensed chromosome"                                                                
[100] "sister chromatid cohesion"                                                           
[101] "regulation of cellular macromolecule biosynthetic process"                           
[102] "nucleosome binding"                                                                  
[103] "negative regulation of biological process"                                           
[104] "DNA unwinding involved in DNA replication"                                           
[105] "mRNA transport"                                                                      
[106] "protein-containing complex organization"                                             
[107] "spliceosomal complex"                                                                
[108] "DNA geometric change"                                                                
[109] "DNA duplex unwinding"                                                                
[110] "DNA replication checkpoint signaling"                                                
[111] "nucleosome assembly"                                                                 
[112] "mitotic sister chromatid segregation"                                                
[113] "nuclear pore"                                                                        
[114] "cell cycle phase transition"                                                         
[115] "spindle pole body"                                                                   
[116] "histone modification"                                                                
[117] "reproduction"                                                                        
[118] "Ino80 complex"                                                                       
[119] "regulation of transcription involved in G1/S transition of mitotic cell cycle"       
[120] "response to UV"                                                                      
[121] "nucleic acid transport"                                                              
[122] "RNA transport"                                                                       
[123] "establishment of RNA localization"                                                   
[124] "U2-type prespliceosome"                                                              
[125] "prespliceosome"                                                                      
[126] "DNA damage sensor activity"                                                          
[127] "ATP-dependent DNA damage sensor activity"                                            
[128] "mRNA processing"                                                                     
[129] "peptidyl-lysine modification"                                                        
[130] "mRNA cis splicing, via spliceosome"                                                  
[131] "site of double-strand break"                                                         
[132] "site of DNA damage"                                                                  
[133] "negative regulation of metabolic process"                                            
[134] "G1/S transition of mitotic cell cycle"                                               
[135] "cell cycle G1/S phase transition"                                                    
[136] "transferase complex"                                                                 
[137] "nuclear envelope"                                                                    
[138] "U1 snRNP"                                                                            
[139] "mitotic recombination"                                                               
[140] "structural constituent of chromatin"                                                 
[141] "negative regulation of gene expression"                                              
[142] "DNA helicase activity"                                                               
[143] "mRNA binding"                                                                        
[144] "cellular response to abiotic stimulus"                                               
[145] "cellular response to environmental stimulus"                                         
[146] "structural constituent of nuclear pore"                                              
[147] "constitutive heterochromatin formation"                                              
[148] "mitotic cell cycle phase transition"                                                 
[149] "response to light stimulus"                                                          
[150] "chromosome condensation"                                                             
[151] "subtelomeric heterochromatin formation"                                              
[152] "3'-5' DNA helicase activity"                                                         
[153] "U2-type spliceosomal complex"                                                        
[154] "U2 snRNP"                                                                            
[155] "protein-containing complex assembly"                                                 
[156] "base-excision repair"                                                                
[157] "INO80-type complex"                                                                  
[158] "helicase activity"                                                                   
[159] "negative regulation of macromolecule metabolic process"                              
[160] "mRNA export from nucleus"                                                            
[161] "DNA integrity checkpoint signaling"                                                  
[162] "chromosome, centromeric region"                                                      
[163] "negative regulation of cell cycle process"                                           
[164] "negative regulation of cell cycle"                                                   
[165] "nucleosome"                                                                          
[166] "small nuclear ribonucleoprotein complex"                                             
[167] "spliceosomal snRNP complex"                                                          
[168] "cell cycle checkpoint signaling"                                                     
[169] "RNA localization"                                                                    
[170] "mRNA metabolic process"                                                              
[171] "transcription elongation factor complex"                                             
[172] "reproductive process"                                                                
[173] "Sm-like protein family complex"                                                      
[174] "RNA catabolic process"                                                               
[175] "nucleobase-containing compound transport"                                            
[176] "negative regulation of cell cycle phase transition"                                  
[177] "small molecule sensor activity"                                                      
[178] "nucleobase-containing compound catabolic process"                                    
[179] "Prp19 complex"                                                                       
[180] "RNA export from nucleus"                                                             
[181] "microtubule organizing center"                                                       
[182] "histone acetyltransferase complex"                                                   
[183] "mitotic DNA replication checkpoint signaling"                                        
[184] "attachment of spindle microtubules to kinetochore"                                   
[185] "mitotic DNA integrity checkpoint signaling"                                          
[186] "RNA processing"                                                                      
[187] "response to radiation"                                                               
[188] "poly(A)+ mRNA export from nucleus"                                                   
[189] "RNA splicing"                                                                        
[190] "mitotic cell cycle checkpoint signaling"                                             
[191] "mitotic chromosome condensation"                                                     
[192] "ribonucleoside triphosphate phosphatase activity"                                    
[193] "negative regulation of mitotic cell cycle"                                           
[194] "pyrophosphatase activity"                                                            
[195] "internal protein amino acid acetylation"                                             
[196] "histone acetylation"                                                                 
[197] "internal peptidyl-lysine acetylation"                                                
[198] "peptidyl-lysine acetylation"                                                         
[199] "telomere organization"                                                               
[200] "DNA polymerase activity"                                                             
[201] "hydrolase activity, acting on acid anhydrides"                                       
[202] "hydrolase activity, acting on acid anhydrides, in phosphorus-containing anhydrides"  
[203] "DNA synthesis involved in DNA repair"                                                
[204] "postreplication repair"                                                              
[205] "chromosome, telomeric repeat region"                                                 
[206] "catalytic step 2 spliceosome"                                                        
[207] "RNA splicing, via transesterification reactions with bulged adenosine as nucleophile"
[208] "mRNA splicing, via spliceosome"                                                      
[209] "transcription elongation by RNA polymerase II promoter"                              
[210] "RNA splicing, via transesterification reactions"                                     
[211] "nuclear membrane"                                                                    
[212] "meiotic cell cycle"                                                                  
[213] "supramolecular complex"                                                              
[214] "spindle"                                                                             
[215] "negative regulation of mitotic cell cycle phase transition"                          
[216] "histone deacetylase complex"                                                         
[217] "positive regulation of gene expression"                                              
[218] "negative regulation of cellular process"                                             
[219] "protein acetyltransferase complex"                                                   
[220] "acetyltransferase complex"                                                           
[221] "negative regulation of nucleobase-containing compound metabolic process"             
[222] "cytoskeleton"                                                                        
[223] "single-stranded RNA binding"                                                         
[224] "NuA4 histone acetyltransferase complex"                                              
[225] "H4/H2A histone acetyltransferase complex"                                            
[226] "mitotic G2/M transition checkpoint"                                                  
[227] "H4 histone acetyltransferase complex"                                                
[228] "heterocycle catabolic process"                                                       
[229] "double-stranded DNA binding"                                                         
[230] "positive regulation of nitrogen compound metabolic process"                          
[231] "microtubule cytoskeleton"                                                            
[232] "protein-containing complex binding"                                                  
[233] "transferase complex, transferring phosphorus-containing groups"                      
[234] "cell tip"                                                                            
[235] "cell pole"                                                                           
[236] "ribonucleoprotein complex assembly"                                                  
[237] "histone methylation"                                                                 
[238] "DNA-directed DNA polymerase activity"                                                
[239] "intracellular protein-containing complex"                                            
[240] "positive regulation of macromolecule metabolic process"                              
[241] "positive regulation of macromolecule biosynthetic process"                           
[242] "U5 snRNP"                                                                            

Parent terms retrieved using org.Sc.sgd.db (S. cerevisiae)

Biological process parent terms of GO terms are:
                                                                                           term
GO:0006259                                                                DNA metabolic process
GO:0006260                                                                      DNA replication
GO:0006261                                                        DNA-templated DNA replication
GO:0006974                                             cellular response to DNA damage stimulus
GO:0006281                                                                           DNA repair
GO:0071897                                                             DNA biosynthetic process
GO:0006271                                    DNA strand elongation involved in DNA replication
GO:0022616                                                                DNA strand elongation
GO:0051276                                                              chromosome organization
GO:1902969                                                              mitotic DNA replication
GO:0007049                                                                           cell cycle
GO:0022402                                                                   cell cycle process
GO:0044786                                                           cell cycle DNA replication
GO:0033260                                                              nuclear DNA replication
GO:0000278                                                                   mitotic cell cycle
GO:0033554                                                          cellular response to stress
GO:0006270                                                           DNA replication initiation
GO:1903047                                                           mitotic cell cycle process
GO:0006950                                                                   response to stress
GO:0006310                                                                    DNA recombination
GO:0006338                                                                 chromatin remodeling
GO:0140014                                                             mitotic nuclear division
GO:0006325                                                               chromatin organization
GO:0006302                                                           double-strand break repair
GO:0000280                                                                     nuclear division
GO:0048285                                                                    organelle fission
GO:0000724                              double-strand break repair via homologous recombination
GO:0000725                                                               recombinational repair
GO:0007059                                                               chromosome segregation
GO:0071824                                             protein-DNA complex subunit organization
GO:0071103                                                              DNA conformation change
GO:0051052                                                  regulation of DNA metabolic process
GO:0006412                                                                          translation
GO:0090329                                          regulation of DNA-templated DNA replication
GO:0006275                                                        regulation of DNA replication
GO:0098813                                                       nuclear chromosome segregation
GO:0043043                                                         peptide biosynthetic process
GO:0000727                             double-strand break repair via break-induced replication
GO:0065004                                                         protein-DNA complex assembly
GO:0000819                                                         sister chromatid segregation
GO:0030174                               regulation of DNA-templated DNA replication initiation
GO:1902315                                        nuclear cell cycle DNA replication initiation
GO:1902292                                                cell cycle DNA replication initiation
GO:1902975                                                   mitotic DNA replication initiation
GO:0043604                                                           amide biosynthetic process
GO:0006518                                                            peptide metabolic process
GO:0006298                                                                      mismatch repair
GO:0034728                                                              nucleosome organization
GO:0051301                                                                        cell division
GO:0070828                                                         heterochromatin organization
GO:0031507                                                            heterochromatin formation
GO:0045814                                   negative regulation of gene expression, epigenetic
GO:0040029                                             epigenetic regulation of gene expression
GO:0007062                                                            sister chromatid cohesion
GO:2000112                            regulation of cellular macromolecule biosynthetic process
GO:0048519                                            negative regulation of biological process
GO:0006268                                            DNA unwinding involved in DNA replication
GO:0051028                                                                       mRNA transport
GO:0043933                                              protein-containing complex organization
GO:0032508                                                                 DNA duplex unwinding
GO:0032392                                                                 DNA geometric change
GO:0000076                                                 DNA replication checkpoint signaling
GO:0006334                                                                  nucleosome assembly
GO:0000070                                                 mitotic sister chromatid segregation
GO:0044770                                                          cell cycle phase transition
GO:0016570                                                                 histone modification
GO:0000003                                                                         reproduction
GO:0009411                                                                       response to UV
GO:0000083        regulation of transcription involved in G1/S transition of mitotic cell cycle
GO:0050657                                                               nucleic acid transport
GO:0051236                                                    establishment of RNA localization
GO:0050658                                                                        RNA transport
GO:0006397                                                                      mRNA processing
GO:0018205                                                         peptidyl-lysine modification
GO:0045292                                                   mRNA cis splicing, via spliceosome
GO:0009892                                             negative regulation of metabolic process
GO:0044843                                                     cell cycle G1/S phase transition
GO:0000082                                                G1/S transition of mitotic cell cycle
GO:0006312                                                                mitotic recombination
GO:0010629                                               negative regulation of gene expression
GO:0104004                                          cellular response to environmental stimulus
GO:0071214                                                cellular response to abiotic stimulus
GO:0044772                                                  mitotic cell cycle phase transition
GO:0031509                                               subtelomeric heterochromatin formation
GO:0009416                                                           response to light stimulus
GO:0030261                                                              chromosome condensation
GO:0065003                                                  protein-containing complex assembly
GO:0006284                                                                 base-excision repair
GO:0006406                                                             mRNA export from nucleus
GO:0010605                               negative regulation of macromolecule metabolic process
GO:0031570                                                   DNA integrity checkpoint signaling
GO:0045786                                                    negative regulation of cell cycle
GO:0010948                                            negative regulation of cell cycle process
GO:0016071                                                               mRNA metabolic process
GO:0006403                                                                     RNA localization
GO:0000075                                                      cell cycle checkpoint signaling
GO:0022414                                                                 reproductive process
GO:0006401                                                                RNA catabolic process
GO:1901988                                   negative regulation of cell cycle phase transition
GO:0015931                                             nucleobase-containing compound transport
GO:0034655                                     nucleobase-containing compound catabolic process
GO:0006405                                                              RNA export from nucleus
GO:0033314                                         mitotic DNA replication checkpoint signaling
GO:0006396                                                                       RNA processing
GO:0044774                                           mitotic DNA integrity checkpoint signaling
GO:0008608                                    attachment of spindle microtubules to kinetochore
GO:0016973                                                    poly(A)+ mRNA export from nucleus
GO:0009314                                                                response to radiation
GO:0007093                                              mitotic cell cycle checkpoint signaling
GO:0008380                                                                         RNA splicing
GO:0007076                                                      mitotic chromosome condensation
GO:0045930                                            negative regulation of mitotic cell cycle
GO:0032200                                                                telomere organization
GO:0018394                                                          peptidyl-lysine acetylation
GO:0018393                                                 internal peptidyl-lysine acetylation
GO:0016573                                                                  histone acetylation
GO:0006475                                              internal protein amino acid acetylation
GO:0006301                                                               postreplication repair
GO:0000731                                                 DNA synthesis involved in DNA repair
GO:0000398                                                       mRNA splicing, via spliceosome
GO:0000377 RNA splicing, via transesterification reactions with bulged adenosine as nucleophile
GO:0006368                               transcription elongation by RNA polymerase II promoter
GO:0000375                                      RNA splicing, via transesterification reactions
GO:0051321                                                                   meiotic cell cycle
GO:1901991                           negative regulation of mitotic cell cycle phase transition
GO:0010628                                               positive regulation of gene expression
GO:0048523                                              negative regulation of cellular process
GO:0045934              negative regulation of nucleobase-containing compound metabolic process
GO:0044818                                                   mitotic G2/M transition checkpoint
GO:0046700                                                        heterocycle catabolic process
GO:0051173                           positive regulation of nitrogen compound metabolic process
GO:0022618                                                   ribonucleoprotein complex assembly
GO:0016571                                                                  histone methylation
GO:0010604                               positive regulation of macromolecule metabolic process
GO:0010557                            positive regulation of macromolecule biosynthetic process
                                                          parentTerm
GO:0006259                                     DNA metabolic process
GO:0006260                                     DNA metabolic process
GO:0006261                                     DNA metabolic process
GO:0006974                  cellular response to DNA damage stimulus
GO:0006281                  cellular response to DNA damage stimulus
GO:0071897                                     DNA metabolic process
GO:0006271                                     DNA metabolic process
GO:0022616                                     DNA metabolic process
GO:0051276                                   chromosome organization
GO:1902969                                     DNA metabolic process
GO:0007049                                                cell cycle
GO:0022402                                                cell cycle
GO:0044786                                     DNA metabolic process
GO:0033260                                     DNA metabolic process
GO:0000278                                                cell cycle
GO:0033554                  cellular response to DNA damage stimulus
GO:0006270                                     DNA metabolic process
GO:1903047                                                cell cycle
GO:0006950                  cellular response to DNA damage stimulus
GO:0006310                                     DNA metabolic process
GO:0006338                                      chromatin remodeling
GO:0140014                                   chromosome organization
GO:0006325                                      chromatin remodeling
GO:0006302                  cellular response to DNA damage stimulus
GO:0000280                                   chromosome organization
GO:0048285                                   chromosome organization
GO:0000724                  cellular response to DNA damage stimulus
GO:0000725                  cellular response to DNA damage stimulus
GO:0007059                                    chromosome segregation
GO:0071824                  protein-DNA complex subunit organization
GO:0071103                                   chromosome organization
GO:0051052                                     DNA metabolic process
GO:0006412                                               translation
GO:0090329                                     DNA metabolic process
GO:0006275                                     DNA metabolic process
GO:0098813                                    chromosome segregation
GO:0043043                                               translation
GO:0000727                  cellular response to DNA damage stimulus
GO:0065004                  protein-DNA complex subunit organization
GO:0000819                                    chromosome segregation
GO:0030174                                     DNA metabolic process
GO:1902315                                     DNA metabolic process
GO:1902292                                     DNA metabolic process
GO:1902975                                     DNA metabolic process
GO:0043604                                               translation
GO:0006518                                               translation
GO:0006298                  cellular response to DNA damage stimulus
GO:0034728                  protein-DNA complex subunit organization
GO:0051301                                             cell division
GO:0070828                                      chromatin remodeling
GO:0031507                                      chromatin remodeling
GO:0045814                                      chromatin remodeling
GO:0040029                                      chromatin remodeling
GO:0007062                                    chromosome segregation
GO:2000112 regulation of cellular macromolecule biosynthetic process
GO:0048519                 negative regulation of biological process
GO:0006268                                   chromosome organization
GO:0051028                                            mRNA transport
GO:0043933                  protein-DNA complex subunit organization
GO:0032508                                   chromosome organization
GO:0032392                                   chromosome organization
GO:0000076                 negative regulation of biological process
GO:0006334                  protein-DNA complex subunit organization
GO:0000070                                    chromosome segregation
GO:0044770                                                cell cycle
GO:0016570                                      histone modification
GO:0000003                                              reproduction
GO:0009411                                            response to UV
GO:0000083                                                cell cycle
GO:0050657                                            mRNA transport
GO:0051236                                            mRNA transport
GO:0050658                                            mRNA transport
GO:0006397                                           mRNA processing
GO:0018205                                      histone modification
GO:0045292                                           mRNA processing
GO:0009892                 negative regulation of biological process
GO:0044843                                                cell cycle
GO:0000082                                                cell cycle
GO:0006312                                     DNA metabolic process
GO:0010629                 negative regulation of biological process
GO:0104004                  cellular response to DNA damage stimulus
GO:0071214                  cellular response to DNA damage stimulus
GO:0044772                                                cell cycle
GO:0031509                                      chromatin remodeling
GO:0009416                                            response to UV
GO:0030261                                   chromosome organization
GO:0065003                  protein-DNA complex subunit organization
GO:0006284                  cellular response to DNA damage stimulus
GO:0006406                                            mRNA transport
GO:0010605                 negative regulation of biological process
GO:0031570                 negative regulation of biological process
GO:0045786                 negative regulation of biological process
GO:0010948                 negative regulation of biological process
GO:0016071                                           mRNA processing
GO:0006403                                            mRNA transport
GO:0000075                 negative regulation of biological process
GO:0022414                                              reproduction
GO:0006401                                     RNA catabolic process
GO:1901988                 negative regulation of biological process
GO:0015931                                            mRNA transport
GO:0034655                                     RNA catabolic process
GO:0006405                                            mRNA transport
GO:0033314                 negative regulation of biological process
GO:0006396                                           mRNA processing
GO:0044774                 negative regulation of biological process
GO:0008608                                    chromosome segregation
GO:0016973                                            mRNA transport
GO:0009314                                            response to UV
GO:0007093                 negative regulation of biological process
GO:0008380                                           mRNA processing
GO:0007076                                   chromosome organization
GO:0045930                 negative regulation of biological process
GO:0032200                                   chromosome organization
GO:0018394                                      histone modification
GO:0018393                                      histone modification
GO:0016573                                      histone modification
GO:0006475                                      histone modification
GO:0006301                  cellular response to DNA damage stimulus
GO:0000731                                     DNA metabolic process
GO:0000398                                           mRNA processing
GO:0000377                                           mRNA processing
GO:0006368    transcription elongation by RNA polymerase II promoter
GO:0000375                                           mRNA processing
GO:0051321                                              reproduction
GO:1901991                 negative regulation of biological process
GO:0010628 regulation of cellular macromolecule biosynthetic process
GO:0048523                 negative regulation of biological process
GO:0045934                 negative regulation of biological process
GO:0044818                 negative regulation of biological process
GO:0046700                                     RNA catabolic process
GO:0051173 regulation of cellular macromolecule biosynthetic process
GO:0022618                  protein-DNA complex subunit organization
GO:0016571                                      histone modification
GO:0010604 regulation of cellular macromolecule biosynthetic process
GO:0010557 regulation of cellular macromolecule biosynthetic process

Number of Biological process parent terms:

                                               cell cycle                                             cell division 
                                                        9                                                         1 
                 cellular response to DNA damage stimulus                                      chromatin remodeling 
                                                       13                                                         7 
                                  chromosome organization                                    chromosome segregation 
                                                       11                                                         6 
                                    DNA metabolic process                                      histone modification 
                                                       20                                                         7 
                                          mRNA processing                                            mRNA transport 
                                                        8                                                         9 
                negative regulation of biological process                  protein-DNA complex subunit organization 
                                                       18                                                         7 
regulation of cellular macromolecule biosynthetic process                                              reproduction 
                                                        5                                                         3 
                                           response to UV                                     RNA catabolic process 
                                                        3                                                         3 
   transcription elongation by RNA polymerase II promoter                                               translation 
                                                        1                                                         4 

Molecular function parent terms of GO terms are:
                                                                                         term                         parentTerm
GO:0005198                                                       structural molecule activity       structural molecule activity
GO:0140097                                                  catalytic activity, acting on DNA  catalytic activity, acting on DNA
GO:0003735                                                 structural constituent of ribosome       structural molecule activity
GO:0003682                                                                  chromatin binding                  chromatin binding
GO:0008094                                              ATP-dependent activity, acting on DNA  catalytic activity, acting on DNA
GO:0003688                                                     DNA replication origin binding     DNA replication origin binding
GO:0003697                                                        single-stranded DNA binding     DNA replication origin binding
GO:0016887                                                            ATP hydrolysis activity            ATP hydrolysis activity
GO:0003723                                                                        RNA binding                        RNA binding
GO:0042393                                                                    histone binding                    histone binding
GO:0031491                                                                 nucleosome binding                  chromatin binding
GO:0003678                                                              DNA helicase activity  catalytic activity, acting on DNA
GO:0003729                                                                       mRNA binding                        RNA binding
GO:0017056                                             structural constituent of nuclear pore       structural molecule activity
GO:0043138                                                        3'-5' DNA helicase activity  catalytic activity, acting on DNA
GO:0004386                                                                  helicase activity                  helicase activity
GO:0140299                                                     small molecule sensor activity     small molecule sensor activity
GO:0017111                                   ribonucleoside triphosphate phosphatase activity            ATP hydrolysis activity
GO:0016462                                                           pyrophosphatase activity            ATP hydrolysis activity
GO:0016818 hydrolase activity, acting on acid anhydrides, in phosphorus-containing anhydrides            ATP hydrolysis activity
GO:0034061                                                            DNA polymerase activity  catalytic activity, acting on DNA
GO:0016817                                      hydrolase activity, acting on acid anhydrides            ATP hydrolysis activity
GO:0003727                                                        single-stranded RNA binding                        RNA binding
GO:0003690                                                        double-stranded DNA binding     DNA replication origin binding
GO:0044877                                                 protein-containing complex binding protein-containing complex binding
GO:0003887                                               DNA-directed DNA polymerase activity  catalytic activity, acting on DNA

Number of Molecular function parent terms:

           ATP hydrolysis activity  catalytic activity, acting on DNA                  chromatin binding 
                                 5                                  6                                  2 
    DNA replication origin binding                  helicase activity                    histone binding 
                                 3                                  1                                  1 
protein-containing complex binding                        RNA binding     small molecule sensor activity 
                                 1                                  3                                  1 
      structural molecule activity 
                                 3 

Cellular component parent terms of GO terms are:
                                                                     term                            parentTerm
GO:0005694                                                     chromosome                            chromosome
GO:0005657                                               replication fork                            chromosome
GO:0000228                                             nuclear chromosome                            chromosome
GO:0043596                                       nuclear replication fork                            chromosome
GO:0031261                          DNA replication preinitiation complex DNA replication preinitiation complex
GO:0032993                                            protein-DNA complex DNA replication preinitiation complex
GO:0005656                                nuclear pre-replicative complex DNA replication preinitiation complex
GO:0097373                                               MCM core complex                      MCM core complex
GO:0042555                                                    MCM complex                           MCM complex
GO:0036387                                        pre-replicative complex DNA replication preinitiation complex
GO:0005654                                                    nucleoplasm                           nucleoplasm
GO:0000808                                     origin recognition complex                            chromosome
GO:0000785                                                      chromatin                            chromosome
GO:0022626                                             cytosolic ribosome                    cytosolic ribosome
GO:0031981                                                  nuclear lumen                           nucleoplasm
GO:0044815                                          DNA packaging complex                 DNA packaging complex
GO:0000811                                                   GINS complex DNA replication preinitiation complex
GO:0008622                                 epsilon DNA polymerase complex        epsilon DNA polymerase complex
GO:0044391                                              ribosomal subunit                    cytosolic ribosome
GO:0005840                                                       ribosome                    cytosolic ribosome
GO:0042575                                         DNA polymerase complex        epsilon DNA polymerase complex
GO:0022625                              cytosolic large ribosomal subunit                    cytosolic ribosome
GO:1990904                                      ribonucleoprotein complex             ribonucleoprotein complex
GO:0030894                                                      replisome                            chromosome
GO:0098687                                             chromosomal region                            chromosome
GO:0070603                               SWI/SNF superfamily-type complex      SWI/SNF superfamily-type complex
GO:0033202                                           DNA helicase complex                 DNA packaging complex
GO:1904949                                                 ATPase complex      SWI/SNF superfamily-type complex
GO:0031298                            replication fork protection complex                            chromosome
GO:0000781                                   chromosome, telomeric region                            chromosome
GO:0022627                              cytosolic small ribosomal subunit                    cytosolic ribosome
GO:0015934                                        large ribosomal subunit                    cytosolic ribosome
GO:0015935                                        small ribosomal subunit                    cytosolic ribosome
GO:0000793                                           condensed chromosome                            chromosome
GO:0005681                                           spliceosomal complex             ribonucleoprotein complex
GO:0005643                                                   nuclear pore                          nuclear pore
GO:0005816                                              spindle pole body                    cytosolic ribosome
GO:0031011                                                  Ino80 complex      SWI/SNF superfamily-type complex
GO:0071010                                                 prespliceosome             ribonucleoprotein complex
GO:0071004                                         U2-type prespliceosome             ribonucleoprotein complex
GO:0035861                                    site of double-strand break                            chromosome
GO:0090734                                             site of DNA damage                            chromosome
GO:1990234                                            transferase complex      SWI/SNF superfamily-type complex
GO:0005685                                                       U1 snRNP                              U1 snRNP
GO:0005635                                               nuclear envelope                          nuclear pore
GO:0005684                                   U2-type spliceosomal complex             ribonucleoprotein complex
GO:0005686                                                       U2 snRNP                              U1 snRNP
GO:0097346                                             INO80-type complex      SWI/SNF superfamily-type complex
GO:0000775                                 chromosome, centromeric region                            chromosome
GO:0000786                                                     nucleosome                 DNA packaging complex
GO:0097525                                     spliceosomal snRNP complex                              U1 snRNP
GO:0030532                        small nuclear ribonucleoprotein complex                              U1 snRNP
GO:0008023                        transcription elongation factor complex                           nucleoplasm
GO:0120114                                 Sm-like protein family complex                              U1 snRNP
GO:0000974                                                  Prp19 complex                         Prp19 complex
GO:0005815                                  microtubule organizing center                    cytosolic ribosome
GO:0000123                              histone acetyltransferase complex      SWI/SNF superfamily-type complex
GO:0140445                            chromosome, telomeric repeat region                            chromosome
GO:0071013                                   catalytic step 2 spliceosome             ribonucleoprotein complex
GO:0031965                                               nuclear membrane                          nuclear pore
GO:0099080                                         supramolecular complex                supramolecular complex
GO:0005819                                                        spindle                    cytosolic ribosome
GO:0000118                                    histone deacetylase complex                           nucleoplasm
GO:1902493                                      acetyltransferase complex      SWI/SNF superfamily-type complex
GO:0031248                              protein acetyltransferase complex      SWI/SNF superfamily-type complex
GO:1902562                           H4 histone acetyltransferase complex      SWI/SNF superfamily-type complex
GO:0043189                       H4/H2A histone acetyltransferase complex      SWI/SNF superfamily-type complex
GO:0035267                         NuA4 histone acetyltransferase complex      SWI/SNF superfamily-type complex
GO:0005856                                                   cytoskeleton                    cytosolic ribosome
GO:0015630                                       microtubule cytoskeleton                    cytosolic ribosome
GO:0060187                                                      cell pole                             cell pole
GO:0051286                                                       cell tip                             cell pole
GO:0061695 transferase complex, transferring phosphorus-containing groups      SWI/SNF superfamily-type complex
GO:0140535                       intracellular protein-containing complex        epsilon DNA polymerase complex
GO:0005682                                                       U5 snRNP                              U1 snRNP

Number of Cellular component parent terms:

                            cell pole                            chromosome                    cytosolic ribosome 
                                    2                                    15                                    12 
                DNA packaging complex DNA replication preinitiation complex        epsilon DNA polymerase complex 
                                    3                                     5                                     3 
                          MCM complex                      MCM core complex                          nuclear pore 
                                    1                                     1                                     3 
                          nucleoplasm                         Prp19 complex             ribonucleoprotein complex 
                                    4                                     1                                     6 
               supramolecular complex      SWI/SNF superfamily-type complex                              U1 snRNP 
                                    1                                    12                                     6 

Number of enriched KEGG pathways: 9
KEGG pathways are:
[1] "DNA replication - Trichoderma reesei QM6a"            "Mismatch repair - Trichoderma reesei QM6a"           
[3] "Ribosome - Trichoderma reesei QM6a"                   "Base excision repair - Trichoderma reesei QM6a"      
[5] "Cell cycle - yeast - Trichoderma reesei QM6a"         "Nucleotide excision repair - Trichoderma reesei QM6a"
[7] "Meiosis - yeast - Trichoderma reesei QM6a"            "Homologous recombination - Trichoderma reesei QM6a"  
[9] "Spliceosome - Trichoderma reesei QM6a"               

#############################################################################################################

Cluster number 6
Genes in cluster 6 are:
  [1] "66766"     "106962"    "74187"     "37271"     "123658"    "123723"    "120837"    "24_795G"   "56218"     "80627"     "104219"   
 [12] "19432"     "119616"    "123672"    "52375"     "63464"     "106636"    "35240"     "30068"     "70319"     "119963"    "108199"   
 [23] "63382"     "121226"    "78439"     "52476"     "57399"     "57935"     "123327"    "70845"     "122146"    "120897"    "69489"    
 [34] "120150"    "120339"    "104207"    "123302"    "120451"    "22129"     "121080"    "63568"     "75195"     "42752"     "77878"    
 [45] "122283"    "119695"    "107900"    "74162"     "63547"     "45727"     "122817"    "106342"    "70823"     "81328"     "35454"    
 [56] "111736"    "123130"    "106605"    "109339"    "109338"    "81174"     "102403"    "122874"    "80398"     "111758"    "76800"    
 [67] "45503"     "74406"     "121647"    "121138"    "103080"    "123890"    "69727"     "122855"    "59668"     "59665"     "5871"     
 [78] "68662"     "74241"     "74795"     "26151"     "65406"     "44747"     "111799"    "76515"     "121359"    "74228"     "80713"    
 [89] "67982"     "104463"    "111226"    "42972"     "49213"     "23475"     "80597"     "81649"     "75342"     "75347"     "121940"   
[100] "2537"      "60051"     "104664"    "111202"    "21166"     "63413"     "74771"     "70907"     "74953"     "40519"     "53053"    
[111] "111923"    "58161"     "120860"    "107124"    "57886"     "68492"     "29770"     "71315"     "119871"    "58628"     "121196"   
[122] "107357"    "64784"     "111672"    "120803"    "120801"    "105854"    "69692"     "65223"     "105994"    "72896"     "82469"    
[133] "120000"    "105054"    "51492"     "108645"    "108649"    "58783"     "122897"    "79737"     "112401"    "80980"     "66438"    
[144] "119603"    "47897"     "21444"     "77969"     "121868"    "52349"     "121251"    "7_1746G"   "49979"     "103291"    "21425"    
[155] "119975"    "2108"      "4886"      "21846"     "123987"    "73048"     "78421"     "80863"     "103002"    "61874"     "108133"   
[166] "76682"     "75262"     "123680"    "51562"     "119895"    "1935"      "81522"     "66895"     "57016"     "82177"     "59944"    
[177] "119633"    "44362"     "STRG.3219" "76188"     "55443"     "75184"     "47710"     "46127"     "57034"     "68956"     "56610"    
[188] "70875"     "105475"    "122199"    "110636"    "110631"    "67658"     "120124"    "69963"     "50491"     "44640"     "3976"     
[199] "66405"     "65530"     "69755"     "104831"    "51650"     "3707"      "77829"     "123920"    "119704"    "122385"    "82074"    
[210] "120385"    "64066"     "23415"     "5_1266G"   "112271"    "64272"     "124141"    "109531"    "110122"    "5868"      "124283"   
[221] "106120"    "58191"     "38441"     "47479"     "80159"     "65969"     "111764"    "66928"     "57280"     "106450"    "74437"    
[232] "47600"     "45112"     "41942"     "52956"     "107197"    "72321"     "112231"    "57671"     "121579"    "70096"     "119933"   
[243] "70548"     "53947"     "64644"     "102612"    "65750"     "22388"     "41699"     "37067"     "69825"     "121550"    "4558"     
[254] "45343"     "2521"      "59689"     "108697"    "108543"    "52520"     "76522"     "67418"     "71532"     "60988"     "45624"    
[265] "111689"    "57100"     "65483"     "106755"    "23287"     "25703"     "76543"     "120051"    "121412"    "65060"     "80096"    
[276] "123611"    "59197"     "41035"     "22874"     "105863"    "57169"     "64300"     "55208"     "70861"     "122734"    "122735"   
[287] "78909"     "55384"     "42418"     "45445"     "65046"     "81430"     "111029"    "122087"    "122889"    "122886"    "76919"    
[298] "21249"    

Number of enriched GO terms: 20
GO terms are:
 [1] "phosphorylation"                                                 "protein phosphorylation"                                        
 [3] "kinase activity"                                                 "protein serine/threonine kinase activity"                       
 [5] "phosphotransferase activity, alcohol group as acceptor"          "cell communication"                                             
 [7] "transferase activity, transferring phosphorus-containing groups" "protein kinase activity"                                        
 [9] "signal transduction"                                             "signaling"                                                      
[11] "peptidyl-serine phosphorylation"                                 "cell division site"                                             
[13] "peptidyl-serine modification"                                    "cell wall organization"                                         
[15] "external encapsulating structure organization"                   "intracellular signal transduction"                              
[17] "fungal-type cell wall organization or biogenesis"                "regulation of developmental process"                            
[19] "small GTPase mediated signal transduction"                       "GTPase activity"                                                

Parent terms retrieved using org.Sc.sgd.db (S. cerevisiae)

Biological process parent terms of GO terms are:
                                                       term                                       parentTerm
GO:0016310                                  phosphorylation                                  phosphorylation
GO:0006468                          protein phosphorylation                                  phosphorylation
GO:0007154                               cell communication                               cell communication
GO:0007165                              signal transduction                              signal transduction
GO:0023052                                        signaling                              signal transduction
GO:0018105                  peptidyl-serine phosphorylation                  peptidyl-serine phosphorylation
GO:0018209                     peptidyl-serine modification                  peptidyl-serine phosphorylation
GO:0071555                           cell wall organization                           cell wall organization
GO:0050793              regulation of developmental process              regulation of developmental process
GO:0071852 fungal-type cell wall organization or biogenesis fungal-type cell wall organization or biogenesis
GO:0035556                intracellular signal transduction                              signal transduction
GO:0045229    external encapsulating structure organization                           cell wall organization
GO:0007264        small GTPase mediated signal transduction                              signal transduction

Number of Biological process parent terms:

                              cell communication                           cell wall organization 
                                               1                                                2 
fungal-type cell wall organization or biogenesis                  peptidyl-serine phosphorylation 
                                               1                                                2 
                                 phosphorylation              regulation of developmental process 
                                               2                                                1 
                             signal transduction 
                                               4 

Molecular function parent terms of GO terms are:
                                                                      term      parentTerm
GO:0016301                                                 kinase activity kinase activity
GO:0004674                        protein serine/threonine kinase activity kinase activity
GO:0016773          phosphotransferase activity, alcohol group as acceptor kinase activity
GO:0016772 transferase activity, transferring phosphorus-containing groups kinase activity
GO:0004672                                         protein kinase activity kinase activity
GO:0003924                                                 GTPase activity GTPase activity

Number of Molecular function parent terms:

GTPase activity kinase activity 
              1               5 

No cellular component parent terms.

Number of enriched KEGG pathways: 0
KEGG pathways are:
no enriched pathways

#############################################################################################################

Cluster number 7
Genes in cluster 7 are:
  [1] "79919"   "105224"  "122067"  "51420"   "23118"   "27948"   "109828"  "68254"   "120035"  "110007"  "108676"  "53172"   "111237" 
 [14] "111575"  "4290"    "122909"  "123699"  "110686"  "66550"   "32293"   "119797"  "4945"    "59544"   "53728"   "58381"   "108714" 
 [27] "66843"   "68110"   "66544"   "104291"  "77609"   "123976"  "103594"  "75547"   "70397"   "44214"   "105313"  "65096"   "64916"  
 [40] "120722"  "82041"   "61081"   "110363"  "4526"    "38603"   "50542"   "65760"   "74913"   "105251"  "107282"  "122314"  "65039"  
 [53] "123787"  "80695"   "73769"   "58609"   "121312"  "54128"   "68499"   "82334"   "23295"   "78650"   "57302"   "48281"   "2574"   
 [66] "59028"   "2148"    "56206"   "122287"  "121732"  "27132"   "123648"  "122076"  "42858"   "111170"  "107881"  "43242"   "54242"  
 [79] "120362"  "59042"   "121656"  "65615"   "122480"  "60378"   "56638"   "106029"  "22153"   "108826"  "80958"   "120928"  "69574"  
 [92] "75169"   "82037"   "22925"   "79501"   "110862"  "40343"   "26575"   "111838"  "60123"   "3063"    "49746"   "76311"   "5607"   
[105] "120752"  "48178"   "124260"  "102901"  "4996"    "67509"   "79089"   "120231"  "61076"   "21953"   "5202"    "104474"  "111239" 
[118] "73829"   "75430"   "58361"   "69122"   "5787"    "32069"   "17_578G" "103012"  "58170"   "109778"  "58119"   "79708"   "69164"  
[131] "59778"   "105849" 

Number of enriched GO terms: 0
GO terms are:
no enriched terms

Parent terms retrieved using org.Sc.sgd.db (S. cerevisiae)

No biological process parent terms.

No molecular function parent terms.

No cellular component parent terms.

Number of enriched KEGG pathways: 0
KEGG pathways are:
no enriched pathways

#############################################################################################################

Cluster number 8
Genes in cluster 8 are:
  [1] "119822"    "107300"    "57334"     "74989"     "123650"    "107329"    "33894"     "5119"      "65142"     "110023"    "49888"    
 [12] "106113"    "21415"     "55636"     "70840"     "121088"    "65104"     "2322"      "59894"     "58389"     "108158"    "105401"   
 [23] "108962"    "119768"    "119694"    "123363"    "50335"     "123974"    "81785"     "22731"     "79669"     "77167"     "56363"    
 [34] "81884"     "73895"     "107779"    "121397"    "74267"     "120510"    "78555"     "102581"    "68640"     "79895"     "121350"   
 [45] "47055"     "120223"    "65768"     "121977"    "2268"      "54071"     "STRG.4901" "104075"    "104073"    "123228"    "122576"   
 [56] "44814"     "11_1383G"  "55519"     "75361"     "55213"     "55945"     "61924"     "31041"     "124000"    "2759"      "STRG.1246"
 [67] "STRG.1245" "STRG.1249" "49838"     "111937"    "123627"    "55550"     "74054"     "80639"     "43599"     "45476"     "43101"    
 [78] "58857"     "121031"    "108069"    "120618"    "51734"     "74682"     "75742"     "54893"     "68208"     "60664"     "75189"    
 [89] "57735"     "49918"     "59770"     "107936"    "77135"     "106603"    "75397"     "121993"    "107745"    "71441"     "4721"     
[100] "123290"    "81105"     "103917"    "79124"     "23367"     "61995"     "111811"    "4705"      "23413"     "80741"     "68930"    
[111] "112277"    "104364"    "75450"     "71872"     "74318"     "73862"     "46794"     "76875"     "123185"    "70772"     "62017"    
[122] "123860"    "4990"      "121362"    "70218"     "105389"    "112018"    "119592"    "121539"    "76540"     "105081"    "45604"    
[133] "2568"      "53785"     "33263"     "35522"     "121068"   

Number of enriched GO terms: 123
GO terms are:
  [1] "vesicle-mediated transport"                                                        
  [2] "membrane coat"                                                                     
  [3] "coated membrane"                                                                   
  [4] "establishment of protein localization"                                             
  [5] "vesicle coat"                                                                      
  [6] "protein transport"                                                                 
  [7] "protein localization"                                                              
  [8] "cellular macromolecule localization"                                               
  [9] "coated vesicle membrane"                                                           
 [10] "establishment of localization in cell"                                             
 [11] "Golgi-associated vesicle membrane"                                                 
 [12] "cell communication"                                                                
 [13] "cytokinesis"                                                                       
 [14] "cytoplasmic vesicle"                                                               
 [15] "intracellular vesicle"                                                             
 [16] "Golgi apparatus"                                                                   
 [17] "vesicle"                                                                           
 [18] "intracellular signal transduction"                                                 
 [19] "cell division"                                                                     
 [20] "Golgi-associated vesicle"                                                          
 [21] "signal transduction"                                                               
 [22] "signaling"                                                                         
 [23] "intracellular transport"                                                           
 [24] "regulation of biological quality"                                                  
 [25] "cytoskeleton"                                                                      
 [26] "coated vesicle"                                                                    
 [27] "cytoskeleton-dependent cytokinesis"                                                
 [28] "negative regulation of cellular process"                                           
 [29] "vesicle membrane"                                                                  
 [30] "cytoplasmic vesicle membrane"                                                      
 [31] "regulation of cellular catabolic process"                                          
 [32] "bounding membrane of organelle"                                                    
 [33] "positive regulation of cellular catabolic process"                                 
 [34] "membrane protein complex"                                                          
 [35] "intracellular protein transport"                                                   
 [36] "regulation of catabolic process"                                                   
 [37] "cytoskeleton organization"                                                         
 [38] "Golgi vesicle transport"                                                           
 [39] "negative regulation of biological process"                                         
 [40] "cytokinetic process"                                                               
 [41] "mitotic cytokinesis"                                                               
 [42] "positive regulation of catabolic process"                                          
 [43] "Golgi membrane"                                                                    
 [44] "actin cytoskeleton organization"                                                   
 [45] "actin filament-based process"                                                      
 [46] "site of polarized growth"                                                          
 [47] "supramolecular complex"                                                            
 [48] "endoplasmic reticulum to Golgi vesicle-mediated transport"                         
 [49] "regulation of RNA stability"                                                       
 [50] "regulation of mRNA stability"                                                      
 [51] "regulation of cellular component organization"                                     
 [52] "regulation of developmental process"                                               
 [53] "regulation of mRNA catabolic process"                                              
 [54] "regulation of exit from mitosis"                                                   
 [55] "exit from mitosis"                                                                 
 [56] "cell morphogenesis"                                                                
 [57] "intra-Golgi vesicle-mediated transport"                                            
 [58] "microtubule cytoskeleton"                                                          
 [59] "establishment or maintenance of cell polarity"                                     
 [60] "growth"                                                                            
 [61] "plasma membrane protein complex"                                                   
 [62] "nuclear-transcribed mRNA poly(A) tail shortening"                                  
 [63] "late endosome to vacuole transport"                                                
 [64] "small GTPase mediated signal transduction"                                         
 [65] "P-body"                                                                            
 [66] "receptor-mediated endocytosis"                                                     
 [67] "vacuole organization"                                                              
 [68] "cell growth"                                                                       
 [69] "organelle inheritance"                                                             
 [70] "regulation of mRNA metabolic process"                                              
 [71] "anatomical structure morphogenesis"                                                
 [72] "GTPase activity"                                                                   
 [73] "nuclear-transcribed mRNA catabolic process, deadenylation-dependent decay"         
 [74] "negative regulation of response to stimulus"                                       
 [75] "macroautophagy"                                                                    
 [76] "ubiquitin-like protein binding"                                                    
 [77] "ubiquitin binding"                                                                 
 [78] "RNA destabilization"                                                               
 [79] "positive regulation of mRNA catabolic process"                                     
 [80] "mRNA destabilization"                                                              
 [81] "MAPK cascade"                                                                      
 [82] "clathrin binding"                                                                  
 [83] "ribonucleoprotein granule"                                                         
 [84] "cytoplasmic ribonucleoprotein granule"                                             
 [85] "ribonucleoside triphosphate phosphatase activity"                                  
 [86] "positive regulation of mRNA metabolic process"                                     
 [87] "anatomical structure development"                                                  
 [88] "regulation of anatomical structure morphogenesis"                                  
 [89] "establishment of cell polarity"                                                    
 [90] "regulation of cytokinesis"                                                         
 [91] "secretion by cell"                                                                 
 [92] "negative regulation of nitrogen compound metabolic process"                        
 [93] "secretion"                                                                         
 [94] "regulation of cell division"                                                       
 [95] "response to external stimulus"                                                     
 [96] "autophagy"                                                                         
 [97] "extrinsic component of membrane"                                                   
 [98] "negative regulation of cellular metabolic process"                                 
 [99] "process utilizing autophagic mechanism"                                            
[100] "developmental process"                                                             
[101] "metal ion transport"                                                               
[102] "positive regulation of biological process"                                         
[103] "regulation of cellular component biogenesis"                                       
[104] "regulation of response to stimulus"                                                
[105] "retrograde vesicle-mediated transport, Golgi to endoplasmic reticulum"             
[106] "negative regulation of intracellular signal transduction"                          
[107] "GTP binding"                                                                       
[108] "transition metal ion transport"                                                    
[109] "negative regulation of translation"                                                
[110] "pyrophosphatase activity"                                                          
[111] "hydrolase activity, acting on acid anhydrides"                                     
[112] "hydrolase activity, acting on acid anhydrides, in phosphorus-containing anhydrides"
[113] "mRNA catabolic process"                                                            
[114] "phosphatidylinositol binding"                                                      
[115] "negative regulation of macromolecule biosynthetic process"                         
[116] "guanyl nucleotide binding"                                                         
[117] "guanyl ribonucleotide binding"                                                     
[118] "iron ion transport"                                                                
[119] "negative regulation of cellular amide metabolic process"                           
[120] "actin filament organization"                                                       
[121] "exocytic process"                                                                  
[122] "export from cell"                                                                  
[123] "autophagosome organization"                                                        

Parent terms retrieved using org.Sc.sgd.db (S. cerevisiae)

Biological process parent terms of GO terms are:
                                                                                term                                    parentTerm
GO:0016192                                                vesicle-mediated transport                    vesicle-mediated transport
GO:0045184                                     establishment of protein localization                    vesicle-mediated transport
GO:0015031                                                         protein transport                    vesicle-mediated transport
GO:0008104                                                      protein localization                    vesicle-mediated transport
GO:0070727                                       cellular macromolecule localization                    vesicle-mediated transport
GO:0051649                                     establishment of localization in cell                    vesicle-mediated transport
GO:0007154                                                        cell communication                            cell communication
GO:0000910                                                               cytokinesis                                   cytokinesis
GO:0035556                                         intracellular signal transduction             intracellular signal transduction
GO:0051301                                                             cell division                                   cytokinesis
GO:0007165                                                       signal transduction             intracellular signal transduction
GO:0023052                                                                 signaling             intracellular signal transduction
GO:0046907                                                   intracellular transport                    vesicle-mediated transport
GO:0065008                                          regulation of biological quality              regulation of biological quality
GO:0061640                                        cytoskeleton-dependent cytokinesis                                   cytokinesis
GO:0048523                                   negative regulation of cellular process       negative regulation of cellular process
GO:0031329                                  regulation of cellular catabolic process       negative regulation of cellular process
GO:0006886                                           intracellular protein transport                    vesicle-mediated transport
GO:0031331                         positive regulation of cellular catabolic process       negative regulation of cellular process
GO:0009894                                           regulation of catabolic process       negative regulation of cellular process
GO:0007010                                                 cytoskeleton organization                     cytoskeleton organization
GO:0048519                                 negative regulation of biological process       negative regulation of cellular process
GO:0048193                                                   Golgi vesicle transport                    vesicle-mediated transport
GO:0032506                                                       cytokinetic process                                   cytokinesis
GO:0000281                                                       mitotic cytokinesis                                   cytokinesis
GO:0009896                                  positive regulation of catabolic process       negative regulation of cellular process
GO:0030036                                           actin cytoskeleton organization               actin cytoskeleton organization
GO:0030029                                              actin filament-based process               actin cytoskeleton organization
GO:0006888                 endoplasmic reticulum to Golgi vesicle-mediated transport                    vesicle-mediated transport
GO:0043487                                               regulation of RNA stability       negative regulation of cellular process
GO:0043488                                              regulation of mRNA stability       negative regulation of cellular process
GO:0051128                             regulation of cellular component organization              regulation of biological quality
GO:0050793                                       regulation of developmental process           regulation of developmental process
GO:0061013                                      regulation of mRNA catabolic process       negative regulation of cellular process
GO:0010458                                                         exit from mitosis                     cytoskeleton organization
GO:0007096                                           regulation of exit from mitosis                     cytoskeleton organization
GO:0000902                                                        cell morphogenesis           regulation of developmental process
GO:0006891                                    intra-Golgi vesicle-mediated transport                    vesicle-mediated transport
GO:0007163                             establishment or maintenance of cell polarity establishment or maintenance of cell polarity
GO:0040007                                                                    growth                                        growth
GO:0000289                          nuclear-transcribed mRNA poly(A) tail shortening       negative regulation of cellular process
GO:0045324                                        late endosome to vacuole transport                    vesicle-mediated transport
GO:0007264                                 small GTPase mediated signal transduction             intracellular signal transduction
GO:0006898                                             receptor-mediated endocytosis                    vesicle-mediated transport
GO:0007033                                                      vacuole organization                     cytoskeleton organization
GO:0016049                                                               cell growth                                        growth
GO:1903311                                      regulation of mRNA metabolic process       negative regulation of cellular process
GO:0048308                                                     organelle inheritance                     cytoskeleton organization
GO:0009653                                        anatomical structure morphogenesis           regulation of developmental process
GO:0000288 nuclear-transcribed mRNA catabolic process, deadenylation-dependent decay       negative regulation of cellular process
GO:0048585                               negative regulation of response to stimulus   negative regulation of response to stimulus
GO:0016236                                                            macroautophagy                                macroautophagy
GO:0000165                                                              MAPK cascade                            cell communication
GO:0061157                                                      mRNA destabilization       negative regulation of cellular process
GO:0061014                             positive regulation of mRNA catabolic process       negative regulation of cellular process
GO:0050779                                                       RNA destabilization       negative regulation of cellular process
GO:1903313                             positive regulation of mRNA metabolic process       negative regulation of cellular process
GO:0048856                                          anatomical structure development           regulation of developmental process
GO:0032465                                                 regulation of cytokinesis                                   cytokinesis
GO:0030010                                            establishment of cell polarity establishment or maintenance of cell polarity
GO:0022603                          regulation of anatomical structure morphogenesis           regulation of developmental process
GO:0032940                                                         secretion by cell                             secretion by cell
GO:0051172                negative regulation of nitrogen compound metabolic process       negative regulation of cellular process
GO:0051302                                               regulation of cell division                                   cytokinesis
GO:0046903                                                                 secretion                             secretion by cell
GO:0009605                                             response to external stimulus   negative regulation of response to stimulus
GO:0031324                         negative regulation of cellular metabolic process       negative regulation of cellular process
GO:0006914                                                                 autophagy                                macroautophagy
GO:0061919                                    process utilizing autophagic mechanism                                macroautophagy
GO:0032502                                                     developmental process           regulation of developmental process
GO:0030001                                                       metal ion transport                           metal ion transport
GO:0048518                                 positive regulation of biological process              regulation of biological quality
GO:0044087                               regulation of cellular component biogenesis              regulation of biological quality
GO:0017148                                        negative regulation of translation       negative regulation of cellular process
GO:0000041                                            transition metal ion transport                           metal ion transport
GO:1902532                  negative regulation of intracellular signal transduction   negative regulation of response to stimulus
GO:0006890     retrograde vesicle-mediated transport, Golgi to endoplasmic reticulum                    vesicle-mediated transport
GO:0048583                                        regulation of response to stimulus   negative regulation of response to stimulus
GO:0006402                                                    mRNA catabolic process       negative regulation of cellular process
GO:0010558                 negative regulation of macromolecule biosynthetic process       negative regulation of cellular process
GO:0006826                                                        iron ion transport                           metal ion transport
GO:0034249                   negative regulation of cellular amide metabolic process       negative regulation of cellular process
GO:0140029                                                          exocytic process                             secretion by cell
GO:0007015                                               actin filament organization               actin cytoskeleton organization
GO:0140352                                                          export from cell                             secretion by cell
GO:1905037                                                autophagosome organization                     cytoskeleton organization

Number of Biological process parent terms:

              actin cytoskeleton organization                            cell communication                                   cytokinesis 
                                            3                                             2                                             7 
                    cytoskeleton organization establishment or maintenance of cell polarity                                        growth 
                                            6                                             2                                             2 
            intracellular signal transduction                                macroautophagy                           metal ion transport 
                                            4                                             3                                             3 
      negative regulation of cellular process   negative regulation of response to stimulus              regulation of biological quality 
                                           22                                             4                                             4 
          regulation of developmental process                             secretion by cell                    vesicle-mediated transport 
                                            6                                             4                                            14 

Molecular function parent terms of GO terms are:
                                                                                         term                     parentTerm
GO:0003924                                                                    GTPase activity                GTPase activity
GO:0032182                                                     ubiquitin-like protein binding ubiquitin-like protein binding
GO:0043130                                                                  ubiquitin binding ubiquitin-like protein binding
GO:0030276                                                                   clathrin binding ubiquitin-like protein binding
GO:0017111                                   ribonucleoside triphosphate phosphatase activity                GTPase activity
GO:0005525                                                                        GTP binding                    GTP binding
GO:0016462                                                           pyrophosphatase activity                GTPase activity
GO:0016817                                      hydrolase activity, acting on acid anhydrides                GTPase activity
GO:0016818 hydrolase activity, acting on acid anhydrides, in phosphorus-containing anhydrides                GTPase activity
GO:0035091                                                       phosphatidylinositol binding   phosphatidylinositol binding
GO:0019001                                                          guanyl nucleotide binding                    GTP binding
GO:0032561                                                      guanyl ribonucleotide binding                    GTP binding

Number of Molecular function parent terms:

                   GTP binding                GTPase activity   phosphatidylinositol binding ubiquitin-like protein binding 
                             3                              5                              1                              3 

Cellular component parent terms of GO terms are:
                                            term                      parentTerm
GO:0030117                         membrane coat                   membrane coat
GO:0048475                       coated membrane                   membrane coat
GO:0030120                          vesicle coat                   membrane coat
GO:0030662               coated vesicle membrane         coated vesicle membrane
GO:0030660     Golgi-associated vesicle membrane         coated vesicle membrane
GO:0097708                 intracellular vesicle         coated vesicle membrane
GO:0031410                   cytoplasmic vesicle         coated vesicle membrane
GO:0005794                       Golgi apparatus                 Golgi apparatus
GO:0031982                               vesicle         coated vesicle membrane
GO:0005798              Golgi-associated vesicle         coated vesicle membrane
GO:0005856                          cytoskeleton                    cytoskeleton
GO:0030135                        coated vesicle         coated vesicle membrane
GO:0012506                      vesicle membrane         coated vesicle membrane
GO:0030659          cytoplasmic vesicle membrane         coated vesicle membrane
GO:0098588        bounding membrane of organelle  bounding membrane of organelle
GO:0098796              membrane protein complex        membrane protein complex
GO:0000139                        Golgi membrane                 Golgi apparatus
GO:0030427              site of polarized growth        site of polarized growth
GO:0099080                supramolecular complex          supramolecular complex
GO:0015630              microtubule cytoskeleton                    cytoskeleton
GO:0098797       plasma membrane protein complex        membrane protein complex
GO:0000932                                P-body          supramolecular complex
GO:0036464 cytoplasmic ribonucleoprotein granule          supramolecular complex
GO:0035770             ribonucleoprotein granule          supramolecular complex
GO:0019898       extrinsic component of membrane extrinsic component of membrane

Number of Cellular component parent terms:

 bounding membrane of organelle         coated vesicle membrane                    cytoskeleton extrinsic component of membrane 
                              1                               9                               2                               1 
                Golgi apparatus                   membrane coat        membrane protein complex        site of polarized growth 
                              2                               3                               2                               1 
         supramolecular complex 
                              4 

Number of enriched KEGG pathways: 0
KEGG pathways are:
no enriched pathways

#############################################################################################################

Cluster number 9
Genes in cluster 9 are:
  [1] "119826"           "77547"            "78226"            "123733"           "120600"           "77747"            "53562"           
  [8] "121818"           "72459"            "110740"           "107523"           "56396"            "121764"           "109371"          
 [15] "119881"           "110986"           "55679"            "67473"            "123321"           "110457"           "111121"          
 [22] "107383"           "68941"            "109373"           "109372"           "124113"           "66865"            "67983"           
 [29] "52222"            "64010"            "81125"            "103694"           "107202"           "66437"            "106895"          
 [36] "62323"            "41501"            "106306"           "75672"            "59669"            "68624"            "2852"            
 [43] "5612"             "transcript:73119" "81964"            "78966"            "36608"            "107616"           "81855"           
 [50] "81275"            "81460"            "65743"            "75424"            "122993"           "5771"             "108387"          
 [57] "80607"            "121051"           "21742"            "111739"           "1993"             "123740"           "5088"            
 [64] "111382"           "77557"            "105557"           "59002"            "49295"            "119609"           "121864"          
 [71] "69652"            "69650"            "111372"           "79644"            "122914"           "70365"            "124301"          
 [78] "103761"           "72012"            "111307"           "66854"            "123946"           "59558"            "74390"           
 [85] "66308"            "106353"           "111451"           "105455"           "82017"            "102416"           "27042"           
 [92] "65945"            "111837"           "70251"            "58699"            "124286"           "106437"           "22532"           
 [99] "123476"           "57287"            "112536"           "103437"           "104419"           "107871"           "112554"          
[106] "120235"           "54659"            "104067"           "121706"           "109432"           "62583"            "60518"           
[113] "109416"           "105864"           "76700"            "105840"           "121061"          

Number of enriched GO terms: 0
GO terms are:
no enriched terms

Parent terms retrieved using org.Sc.sgd.db (S. cerevisiae)

No biological process parent terms.

No molecular function parent terms.

No cellular component parent terms.

Number of enriched KEGG pathways: 0
KEGG pathways are:
no enriched pathways

#############################################################################################################

Cluster number 10
Genes in cluster 10 are:
  [1] "74997"   "81778"   "66985"   "41171"   "3362"    "57555"   "70035"   "2703"    "59070"   "109798"  "121743"  "56003"   "49366"  
 [14] "112458"  "109673"  "104230"  "109806"  "112660"  "70316"   "74057"   "76075"   "30084"   "70842"   "110406"  "67084"   "57237"  
 [27] "76227"   "52451"   "79627"   "109325"  "74366"   "123955"  "112346"  "121629"  "77870"   "79749"   "22950"   "74168"   "77466"  
 [40] "81303"   "123978"  "1_3463G" "103459"  "80245"   "82499"   "107960"  "2662"    "27181"   "123911"  "112126"  "110816"  "120236" 
 [53] "5656"    "74907"   "81348"   "112507"  "103886"  "67494"   "79119"   "59482"   "108477"  "111778"  "106116"  "109486"  "22351"  
 [66] "102910"  "107185"  "75872"   "76141"   "60737"   "54391"   "56531"   "61471"   "103614"  "40534"   "102952"  "55276"   "44175"  
 [79] "102723"  "58356"   "48516"   "106812"  "109716"  "77739"   "73749"   "108928"  "65191"   "61765"   "57098"   "107591"  "120008" 
 [92] "4422"    "110386"  "110922"  "122091"  "60565"   "54852"   "105035"  "120365"  "106828"  "104277"  "59067"   "42193"   "72632"  
[105] "61532"   "110691"  "65360"   "122134"  "121238"  "65172"   "75380"   "5319"    "46862"   "64181"   "58701"   "121189"  "43161"  
[118] "120320"  "67420"   "4480"    "122198"  "62172"   "103850"  "79673"   "69771"   "107914"  "104856"  "65677"   "56314"   "106168" 
[131] "104140"  "21900"   "68000"   "107644"  "58489"   "107971"  "65156"   "78445"   "80743"   "44704"   "106308"  "58158"   "68425"  
[144] "79116"   "124288"  "62971"   "56117"   "62078"   "54005"   "25224"   "4508"    "65965"   "5844"    "5598"    "111762"  "111694" 
[157] "6_1171G" "107194"  "107996"  "3508"    "70547"   "74233"   "5016"    "30250"   "68192"   "59388"   "50299"   "74745"   "82539"  
[170] "21758"   "105269"  "105260"  "107137"  "70076"   "70071"   "65215"   "103205"  "76705"   "60492"   "3372"    "72086"   "107111" 
[183] "122089" 

Number of enriched GO terms: 1
GO terms are:
[1] "organic acid transport"

Parent terms retrieved using org.Sc.sgd.db (S. cerevisiae)

No biological process parent terms.

No molecular function parent terms.

No cellular component parent terms.

Number of enriched KEGG pathways: 2
KEGG pathways are:
[1] "Glycerolipid metabolism - Trichoderma reesei QM6a" "N-Glycan biosynthesis - Trichoderma reesei QM6a"  

#############################################################################################################

Cluster number 11
Genes in cluster 11 are:
  [1] "111253"  "77764"   "61971"   "28353"   "123738"  "55566"   "4213"    "63692"   "120351"  "61222"   "22402"   "68705"   "56614"  
 [14] "106051"  "104514"  "76266"   "123509"  "122127"  "103162"  "63837"   "33502"   "124079"  "22755"   "103751"  "110238"  "75939"  
 [27] "59542"   "35202"   "67275"   "108655"  "64996"   "124116"  "4494"    "5369"    "109549"  "102837"  "104295"  "63955"   "103458" 
 [40] "102851"  "105288"  "111863"  "59338"   "105330"  "74851"   "61164"   "53401"   "108929"  "55319"   "54372"   "71390"   "45085"  
 [53] "58068"   "79361"   "104395"  "2015"    "105763"  "3532"    "34726"   "124299"  "63624"   "22510"   "22637"   "68869"   "107844" 
 [66] "124277"  "66583"   "64009"   "77009"   "74563"   "110159"  "108418"  "119697"  "81405"   "50793"   "121191"  "23083"   "102884" 
 [79] "57091"   "22869"   "106569"  "78176"   "74508"   "2384"    "103252"  "58669"   "121739"  "121252"  "123095"  "61382"   "61720"  
 [92] "65286"   "105515"  "54244"   "2735"    "3462"    "61703"   "57383"   "30075"   "103175"  "103179"  "62643"   "106276"  "122952" 
[105] "106647"  "50104"   "65162"   "1683"    "106623"  "29142"   "124343"  "122197"  "63558"   "62964"   "123571"  "111465"  "70108"  
[118] "103446"  "68587"   "67751"   "102652"  "102655"  "68615"   "81757"   "67483"   "69736"   "70500"   "40114"   "106129"  "78828"  
[131] "65711"   "3067"    "53372"   "69868"   "57613"   "52021"   "119999"  "72800"   "123279"  "106024"  "122582"  "102904"  "102909" 
[144] "111990"  "105106"  "55731"   "37060"   "27020"   "65926"   "61912"   "108405"  "111904"  "62751"   "64757"   "106538"  "5196"   
[157] "81122"   "105504"  "122696"  "64656"   "55060"   "119805"  "50071"   "106181"  "107360"  "19_455G" "63145"  

Number of enriched GO terms: 0
GO terms are:
no enriched terms

Parent terms retrieved using org.Sc.sgd.db (S. cerevisiae)

No biological process parent terms.

No molecular function parent terms.

No cellular component parent terms.

Number of enriched KEGG pathways: 0
KEGG pathways are:
no enriched pathways

#############################################################################################################

Cluster number 12
Genes in cluster 12 are:
  [1] "78984"    "10_1832G" "121004"   "109797"   "72627"    "123718"   "53076"    "56499"    "28_34G"   "79225"    "123324"   "122140"  
 [13] "21150"    "122795"   "71394"    "124115"   "108156"   "107596"   "57975"    "108342"   "48386"    "75736"    "59836"    "22915"   
 [25] "16_41G"   "63919"    "103671"   "41761"    "105956"   "25739"    "21306"    "80775"    "122838"   "66173"    "70806"    "108985"  
 [37] "107843"   "55706"    "52539"    "80691"    "104661"   "108419"   "122371"   "14_334G"  "73179"    "21168"    "59184"    "124228"  
 [49] "23294"    "120060"   "33482"    "64318"    "79832"    "2241"     "46763"    "79019"    "61576"    "54902"    "23316"    "21784"   
 [61] "109230"   "110244"   "34493"    "123649"   "122070"   "58856"    "109643"   "69384"    "120529"   "45598"    "106023"   "124321"  
 [73] "62809"    "22154"    "74807"    "111110"   "62352"    "3351"     "56408"    "55180"    "70811"    "33312"    "38341"    "104952"  
 [85] "110496"   "21677"    "62979"    "58225"    "57474"    "3525"     "76125"    "123278"   "22365"    "112055"   "33169"    "119555"  
 [97] "107445"   "54471"    "82374"    "106595"   "108712"   "64322"    "77056"    "104451"   "123619"   "80553"    "111005"   "59697"   
[109] "111272"   "103209"   "121850"  

Number of enriched GO terms: 0
GO terms are:
no enriched terms

Parent terms retrieved using org.Sc.sgd.db (S. cerevisiae)

No biological process parent terms.

No molecular function parent terms.

No cellular component parent terms.

Number of enriched KEGG pathways: 0
KEGG pathways are:
no enriched pathways

#############################################################################################################

Cluster number 13
Genes in cluster 13 are:
  [1] "72488"   "70639"   "28975"   "62401"   "56064"   "121000"  "57535"   "70998"   "82125"   "75078"   "108201"  "21997"   "59056"  
 [14] "59053"   "61863"   "30668"   "110638"  "62651"   "56256"   "109267"  "26994"   "79426"   "65623"   "52841"   "59768"   "66103"  
 [27] "68948"   "50131"   "54469"   "4774"    "66474"   "22415"   "122212"  "53302"   "5347"    "66647"   "103108"  "74444"   "27770"  
 [40] "4109"    "105190"  "53660"   "107205"  "30166"   "23408"   "5066"    "108449"  "73647"   "53342"   "107947"  "122410"  "59642"  
 [53] "24_301G" "119619"  "64600"   "78797"   "82544"   "2223"    "102743"  "69870"   "76652"   "112568"  "49099"   "77254"   "61476"  
 [66] "68130"   "65746"   "103393"  "110152"  "119859"  "63173"   "64332"   "62789"   "64834"   "110509"  "57179"   "69695"   "53535"  
 [79] "61965"   "57524"   "69068"   "104511"  "103063"  "103064"  "122110"  "47330"   "69651"   "66828"   "59062"   "66175"   "121754" 
 [92] "2451"    "122131"  "122050"  "64608"   "65275"   "123686"  "34353"   "66132"   "78462"   "123553"  "122208"  "106625"  "73678"  
[105] "5350"    "80788"   "77281"   "103853"  "102673"  "53316"   "112112"  "4726"    "65572"   "54157"   "123922"  "111724"  "121652" 
[118] "56448"   "50516"   "2492"    "5942"    "120504"  "59112"   "2211"    "66929"   "107858"  "53526"   "110647"  "32364"   "67732"  
[131] "23015"   "81720"   "79396"   "29756"   "75620"   "62703"   "6011"    "102941"  "123795"  "79271"   "65992"   "58823"   "109883" 
[144] "60215"   "55759"   "105263"  "111000"  "58802"   "54407"   "47167"   "109756"  "55543"   "122084"  "79238"  

Number of enriched GO terms: 2
GO terms are:
[1] "peroxisome" "microbody" 

Parent terms retrieved using org.Sc.sgd.db (S. cerevisiae)

No biological process parent terms.

No molecular function parent terms.

Cellular component parent terms of GO terms are:
                 term parentTerm
GO:0005777 peroxisome peroxisome
GO:0042579  microbody peroxisome

Number of Cellular component parent terms:

peroxisome 
         2 

Number of enriched KEGG pathways: 1
KEGG pathways are:
[1] "Protein export - Trichoderma reesei QM6a"

#############################################################################################################

Cluster number 14
Genes in cluster 14 are:
  [1] "110258"  "82452"   "21817"   "63125"   "77744"   "48482"   "48773"   "109264"  "23268"   "23152"   "106014"  "57936"   "122497" 
 [14] "78109"   "53721"   "121089"  "2343"    "66786"   "40338"   "123368"  "56089"   "74386"   "120479"  "56140"   "123118"  "103844" 
 [27] "57402"   "62300"   "67579"   "112380"  "65957"   "41504"   "107773"  "44278"   "112524"  "110008"  "121111"  "71170"   "103423" 
 [40] "75794"   "110569"  "61066"   "69316"   "77000"   "104399"  "53952"   "123019"  "103009"  "76713"   "68347"   "79014"   "31367"  
 [53] "107374"  "71019"   "75024"   "60489"   "39351"   "78611"   "107140"  "34252"   "55669"   "111408"  "63703"   "120424"  "106274" 
 [66] "65880"   "70859"   "77672"   "109361"  "80042"   "121610"  "102451"  "79498"   "58244"   "75394"   "107131"  "72524"   "38_452G"
 [79] "80034"   "122387"  "119576"  "66521"   "105342"  "57720"   "76784"   "107857"  "123183"  "80833"   "62271"   "70894"   "108835" 
 [92] "34183"   "5807"    "78866"   "70919"   "122546"  "51171"   "67339"   "69375"   "73774"   "56568"   "53259"   "58638"   "82476"  
[105] "109030"  "79237"  

Number of enriched GO terms: 8
GO terms are:
[1] "protein localization to vacuole"                          "protein targeting to vacuole"                            
[3] "vacuolar proton-transporting V-type ATPase complex"       "establishment of protein localization to vacuole"        
[5] "ATPase-coupled cation transmembrane transporter activity" "endosomal transport"                                     
[7] "proton-transporting V-type ATPase complex"                "endosome"                                                

Parent terms retrieved using org.Sc.sgd.db (S. cerevisiae)

Biological process parent terms of GO terms are:
                                                       term                      parentTerm
GO:0072665                  protein localization to vacuole protein localization to vacuole
GO:0006623                     protein targeting to vacuole protein localization to vacuole
GO:0072666 establishment of protein localization to vacuole protein localization to vacuole
GO:0016197                              endosomal transport protein localization to vacuole

Number of Biological process parent terms:

protein localization to vacuole 
                              4 

No molecular function parent terms.

Cellular component parent terms of GO terms are:
                                                         term                                         parentTerm
GO:0016471 vacuolar proton-transporting V-type ATPase complex vacuolar proton-transporting V-type ATPase complex
GO:0033176          proton-transporting V-type ATPase complex vacuolar proton-transporting V-type ATPase complex
GO:0005768                                           endosome                                           endosome

Number of Cellular component parent terms:

                                          endosome vacuolar proton-transporting V-type ATPase complex 
                                                 1                                                  2 

Number of enriched KEGG pathways: 1
KEGG pathways are:
[1] "Phagosome - Trichoderma reesei QM6a"

#############################################################################################################

Cluster number 15
Genes in cluster 15 are:
  [1] "105904"           "80365"            "104016"           "106947"           "120294"           "4479"             "55589"           
  [8] "33387"            "110762"           "51455"            "123325"           "9_1935G"          "62168"            "63542"           
 [15] "55993"            "2369"             "107035"           "74638"            "61307"            "104313"           "1_1764G"         
 [22] "21498"            "106897"           "14_172G"          "56593"            "104373"           "61183"            "22332"           
 [29] "106309"           "4862"             "79174"            "75655"            "57832"            "105171"           "4989"            
 [36] "108081"           "105938"           "63290"            "121374"           "41660"            "123837"           "41001"           
 [43] "63419"            "106743"           "52130"            "112288"           "4_2609G"          "75921"            "38573"           
 [50] "22472"            "108251"           "107781"           "70028"            "77887"            "42377"            "54858"           
 [57] "107577"           "112651"           "55036"            "68122"            "58505"            "108066"           "107335"          
 [64] "121588"           "69901"            "61701"            "104455"           "108238"           "109602"           "29333"           
 [71] "58971"            "60402"            "33359"            "112377"           "4154"             "120127"           "105647"          
 [78] "55183"            "60149"            "102989"           "21358"            "78726"            "22119"            "3765"            
 [85] "49399"            "58016"            "55365"            "31447"            "59166"            "121468"           "22667"           
 [92] "119721"           "55349"            "122823"           "58227"            "58229"            "75662"            "81824"           
 [99] "121166"           "65595"            "61675"            "30274"            "transcript:73103" "3310"             "65004"           
[106] "34221"            "107349"           "111663"           "69423"            "60028"            "108585"           "13_1237G"        
[113] "1983"             "53529"            "STRG.1251"        "STRG.1250"        "65041"            "111644"           "111022"          
[120] "34079"           

Number of enriched GO terms: 51
GO terms are:
 [1] "RNA processing"                                                                      
 [2] "ncRNA processing"                                                                    
 [3] "ncRNA metabolic process"                                                             
 [4] "small nuclear ribonucleoprotein complex"                                             
 [5] "spliceosomal snRNP complex"                                                          
 [6] "Sm-like protein family complex"                                                      
 [7] "tRNA processing"                                                                     
 [8] "U5 snRNP"                                                                            
 [9] "U1 snRNP"                                                                            
[10] "tRNA modification"                                                                   
[11] "ribonucleoprotein complex"                                                           
[12] "U2 snRNP"                                                                            
[13] "RNA splicing"                                                                        
[14] "RNA modification"                                                                    
[15] "spliceosomal complex"                                                                
[16] "U4 snRNP"                                                                            
[17] "mRNA metabolic process"                                                              
[18] "post-mRNA release spliceosomal complex"                                              
[19] "U6 snRNP"                                                                            
[20] "spliceosomal tri-snRNP complex"                                                      
[21] "Lsm2-8 complex"                                                                      
[22] "ribonucleoprotein complex biogenesis"                                                
[23] "tRNA metabolic process"                                                              
[24] "RNA splicing, via transesterification reactions with bulged adenosine as nucleophile"
[25] "mRNA splicing, via spliceosome"                                                      
[26] "RNA splicing, via transesterification reactions"                                     
[27] "mRNA processing"                                                                     
[28] "precatalytic spliceosome"                                                            
[29] "U4/U6 x U5 tri-snRNP complex"                                                        
[30] "nuclear lumen"                                                                       
[31] "catalytic step 2 spliceosome"                                                        
[32] "Prp19 complex"                                                                       
[33] "catalytic activity, acting on RNA"                                                   
[34] "ribonucleoprotein complex assembly"                                                  
[35] "ribonucleoprotein complex subunit organization"                                      
[36] "nucleolus"                                                                           
[37] "ribosome biogenesis"                                                                 
[38] "spliceosomal snRNP assembly"                                                         
[39] "catalytic activity, acting on a tRNA"                                                
[40] "snRNA binding"                                                                       
[41] "rRNA metabolic process"                                                              
[42] "mitochondrial RNA metabolic process"                                                 
[43] "protein-containing complex assembly"                                                 
[44] "protein-containing complex organization"                                             
[45] "RNA binding"                                                                         
[46] "rRNA processing"                                                                     
[47] "U2-type spliceosomal complex"                                                        
[48] "kinetochore"                                                                         
[49] "condensed chromosome, centromeric region"                                            
[50] "tRNA wobble uridine modification"                                                    
[51] "nucleoplasm"                                                                         

Parent terms retrieved using org.Sc.sgd.db (S. cerevisiae)

Biological process parent terms of GO terms are:
                                                                                           term                           parentTerm
GO:0006396                                                                       RNA processing                       RNA processing
GO:0034470                                                                     ncRNA processing                     ncRNA processing
GO:0034660                                                              ncRNA metabolic process                     ncRNA processing
GO:0008033                                                                      tRNA processing                     ncRNA processing
GO:0006400                                                                    tRNA modification                     ncRNA processing
GO:0009451                                                                     RNA modification                     ncRNA processing
GO:0008380                                                                         RNA splicing                       RNA processing
GO:0016071                                                               mRNA metabolic process                       RNA processing
GO:0022613                                                 ribonucleoprotein complex biogenesis ribonucleoprotein complex biogenesis
GO:0006399                                                               tRNA metabolic process                     ncRNA processing
GO:0000377 RNA splicing, via transesterification reactions with bulged adenosine as nucleophile                       RNA processing
GO:0000398                                                       mRNA splicing, via spliceosome                       RNA processing
GO:0000375                                      RNA splicing, via transesterification reactions                       RNA processing
GO:0006397                                                                      mRNA processing                       RNA processing
GO:0022618                                                   ribonucleoprotein complex assembly ribonucleoprotein complex biogenesis
GO:0071826                                       ribonucleoprotein complex subunit organization ribonucleoprotein complex biogenesis
GO:0042254                                                                  ribosome biogenesis ribonucleoprotein complex biogenesis
GO:0000387                                                          spliceosomal snRNP assembly                       RNA processing
GO:0016072                                                               rRNA metabolic process                     ncRNA processing
GO:0000959                                                  mitochondrial RNA metabolic process  mitochondrial RNA metabolic process
GO:0043933                                              protein-containing complex organization ribonucleoprotein complex biogenesis
GO:0065003                                                  protein-containing complex assembly ribonucleoprotein complex biogenesis
GO:0006364                                                                      rRNA processing                     ncRNA processing
GO:0002098                                                     tRNA wobble uridine modification                     ncRNA processing

Number of Biological process parent terms:

 mitochondrial RNA metabolic process                     ncRNA processing ribonucleoprotein complex biogenesis 
                                   1                                    9                                    6 
                      RNA processing 
                                   8 

Molecular function parent terms of GO terms are:
                                           term                        parentTerm
GO:0140098    catalytic activity, acting on RNA catalytic activity, acting on RNA
GO:0140101 catalytic activity, acting on a tRNA catalytic activity, acting on RNA
GO:0017069                        snRNA binding                     snRNA binding
GO:0003723                          RNA binding                     snRNA binding

Number of Molecular function parent terms:

catalytic activity, acting on RNA                     snRNA binding 
                                2                                 2 

Cellular component parent terms of GO terms are:
                                               term                               parentTerm
GO:0030532  small nuclear ribonucleoprotein complex  small nuclear ribonucleoprotein complex
GO:0097525               spliceosomal snRNP complex  small nuclear ribonucleoprotein complex
GO:0120114           Sm-like protein family complex  small nuclear ribonucleoprotein complex
GO:0005682                                 U5 snRNP  small nuclear ribonucleoprotein complex
GO:0005685                                 U1 snRNP  small nuclear ribonucleoprotein complex
GO:1990904                ribonucleoprotein complex                ribonucleoprotein complex
GO:0005686                                 U2 snRNP  small nuclear ribonucleoprotein complex
GO:0005681                     spliceosomal complex                ribonucleoprotein complex
GO:0005687                                 U4 snRNP  small nuclear ribonucleoprotein complex
GO:0071014   post-mRNA release spliceosomal complex                ribonucleoprotein complex
GO:0097526           spliceosomal tri-snRNP complex  small nuclear ribonucleoprotein complex
GO:0005688                                 U6 snRNP  small nuclear ribonucleoprotein complex
GO:0071011                 precatalytic spliceosome                ribonucleoprotein complex
GO:0046540             U4/U6 x U5 tri-snRNP complex  small nuclear ribonucleoprotein complex
GO:0071013             catalytic step 2 spliceosome                ribonucleoprotein complex
GO:0031981                            nuclear lumen                            nuclear lumen
GO:0000974                            Prp19 complex                            Prp19 complex
GO:0005730                                nucleolus                            nuclear lumen
GO:0005684             U2-type spliceosomal complex                ribonucleoprotein complex
GO:0000779 condensed chromosome, centromeric region condensed chromosome, centromeric region
GO:0000776                              kinetochore condensed chromosome, centromeric region
GO:0005654                              nucleoplasm                            nuclear lumen

Number of Cellular component parent terms:

condensed chromosome, centromeric region                            nuclear lumen                            Prp19 complex 
                                       2                                        3                                        1 
               ribonucleoprotein complex  small nuclear ribonucleoprotein complex 
                                       6                                       10 

Number of enriched KEGG pathways: 1
KEGG pathways are:
[1] "Spliceosome - Trichoderma reesei QM6a"

#############################################################################################################

Cluster number 16
Genes in cluster 16 are:
  [1] "60002"    "60551"    "79746"    "108014"   "34248"    "64138"    "61503"    "108202"   "108793"   "23173"    "73190"    "21437"   
 [13] "58885"    "61815"    "110763"   "55039"    "76073"    "64172"    "78929"    "77642"    "81070"    "30330"    "110712"   "107268"  
 [25] "1679"     "65816"    "105409"   "40618"    "1735"     "119696"   "70803"    "109562"   "110628"   "76155"    "58026"    "22492"   
 [37] "110523"   "109004"   "106405"   "25947"    "109526"   "119739"   "54352"    "66012"    "57185"    "53628"    "108517"   "76136"   
 [49] "79304"    "80806"    "122833"   "63011"    "64898"    "106467"   "57488"    "108430"   "2629"     "123831"   "123832"   "112330"  
 [61] "109670"   "105393"   "59391"    "58607"    "63416"    "40346"    "62226"    "74215"    "62780"    "105072"   "61556"    "65695"   
 [73] "103023"   "79244"    "121292"   "30018"    "123827"   "122898"   "21256"    "102461"   "77086"    "13_1613G" "33728"    "110025"  
 [85] "78340"    "3835"     "77577"    "111171"   "38536"    "56671"    "75069"    "105019"   "61536"    "104501"   "21215"    "57424"   
 [97] "81546"    "119790"   "56033"    "111095"   "62645"    "68527"    "120940"   "57905"    "120447"   "4952"     "106251"   "107347"  
[109] "5140"     "51197"    "123554"   "111447"   "66128"    "55868"    "111897"   "111584"   "75165"    "108914"   "21635"    "102458"  
[121] "61819"    "66792"    "4170"     "60331"    "63200"    "64000"    "21653"    "104958"   "70830"    "5888"     "58804"    "58076"   
[133] "121381"   "79828"    "121125"   "58213"    "58696"    "54349"    "56876"    "102776"   "57286"    "64719"    "57860"    "77209"   
[145] "80709"    "112233"   "124092"   "53498"    "102964"   "107463"   "43225"    "123029"   "108401"   "61055"    "63364"    "61946"   
[157] "77583"    "122629"   "110534"   "69686"    "120648"   "58631"    "63442"    "66117"    "64498"   

Number of enriched GO terms: 90
GO terms are:
 [1] "DNA repair"                                                                          
 [2] "cellular response to DNA damage stimulus"                                            
 [3] "DNA metabolic process"                                                               
 [4] "response to stress"                                                                  
 [5] "cellular response to stress"                                                         
 [6] "double-strand break repair"                                                          
 [7] "catalytic activity, acting on DNA"                                                   
 [8] "DNA recombination"                                                                   
 [9] "DNA damage checkpoint signaling"                                                     
[10] "signal transduction in response to DNA damage"                                       
[11] "DNA integrity checkpoint signaling"                                                  
[12] "catalytic activity, acting on a nucleic acid"                                        
[13] "DNA geometric change"                                                                
[14] "DNA duplex unwinding"                                                                
[15] "double-strand break repair via nonhomologous end joining"                            
[16] "chromosome"                                                                          
[17] "cell cycle checkpoint signaling"                                                     
[18] "negative regulation of cell cycle phase transition"                                  
[19] "DNA replication"                                                                     
[20] "DNA conformation change"                                                             
[21] "damaged DNA binding"                                                                 
[22] "spliceosomal complex"                                                                
[23] "negative regulation of cell cycle process"                                           
[24] "negative regulation of cell cycle"                                                   
[25] "DNA-templated DNA replication maintenance of fidelity"                               
[26] "double-strand break repair via homologous recombination"                             
[27] "response to radiation"                                                               
[28] "histone lysine methylation"                                                          
[29] "recombinational repair"                                                              
[30] "cellular response to oxygen-containing compound"                                     
[31] "cell cycle"                                                                          
[32] "methyltransferase complex"                                                           
[33] "chromosome organization"                                                             
[34] "chromosomal region"                                                                  
[35] "macromolecule methylation"                                                           
[36] "ATP-dependent activity, acting on DNA"                                               
[37] "histone modification"                                                                
[38] "helicase activity"                                                                   
[39] "DNA-templated DNA replication"                                                       
[40] "regulation of cell cycle phase transition"                                           
[41] "deadenylation-dependent decapping of nuclear-transcribed mRNA"                       
[42] "replication fork processing"                                                         
[43] "interstrand cross-link repair"                                                       
[44] "histone methylation"                                                                 
[45] "chromosome, telomeric region"                                                        
[46] "mitotic DNA integrity checkpoint signaling"                                          
[47] "small nuclear ribonucleoprotein complex"                                             
[48] "spliceosomal snRNP complex"                                                          
[49] "Sm-like protein family complex"                                                      
[50] "DNA helicase activity"                                                               
[51] "RNA splicing, via transesterification reactions with bulged adenosine as nucleophile"
[52] "mRNA splicing, via spliceosome"                                                      
[53] "cellular response to toxic substance"                                                
[54] "cellular detoxification"                                                             
[55] "cell cycle process"                                                                  
[56] "RNA splicing, via transesterification reactions"                                     
[57] "U5 snRNP"                                                                            
[58] "telomere maintenance"                                                                
[59] "cellular response to abiotic stimulus"                                               
[60] "cellular response to environmental stimulus"                                         
[61] "methylguanosine-cap decapping"                                                       
[62] "chromosome, telomeric repeat region"                                                 
[63] "detoxification"                                                                      
[64] "peptidyl-lysine methylation"                                                         
[65] "catalytic step 2 spliceosome"                                                        
[66] "spindle pole"                                                                        
[67] "RNA decapping"                                                                       
[68] "response to oxygen-containing compound"                                              
[69] "Prp19 complex"                                                                       
[70] "response to toxic substance"                                                         
[71] "transcription initiation at RNA polymerase III promoter"                             
[72] "cell cycle phase transition"                                                         
[73] "telomeric DNA binding"                                                               
[74] "negative regulation of cellular process"                                             
[75] "nuclear division"                                                                    
[76] "nucleoplasm"                                                                         
[77] "RNA splicing"                                                                        
[78] "mitotic nuclear division"                                                            
[79] "negative regulation of biological process"                                           
[80] "regulation of cell cycle process"                                                    
[81] "organelle fission"                                                                   
[82] "reactive oxygen species metabolic process"                                           
[83] "nucleotide-excision repair"                                                          
[84] "DNA biosynthetic process"                                                            
[85] "peptidyl-lysine modification"                                                        
[86] "telomere organization"                                                               
[87] "nuclear lumen"                                                                       
[88] "response to abiotic stimulus"                                                        
[89] "condensed chromosome"                                                                
[90] "antioxidant activity"                                                                

Parent terms retrieved using org.Sc.sgd.db (S. cerevisiae)

Biological process parent terms of GO terms are:
                                                                                           term
GO:0006281                                                                           DNA repair
GO:0006974                                             cellular response to DNA damage stimulus
GO:0006259                                                                DNA metabolic process
GO:0006950                                                                   response to stress
GO:0033554                                                          cellular response to stress
GO:0006302                                                           double-strand break repair
GO:0006310                                                                    DNA recombination
GO:0042770                                        signal transduction in response to DNA damage
GO:0000077                                                      DNA damage checkpoint signaling
GO:0031570                                                   DNA integrity checkpoint signaling
GO:0032392                                                                 DNA geometric change
GO:0032508                                                                 DNA duplex unwinding
GO:0006303                             double-strand break repair via nonhomologous end joining
GO:0000075                                                      cell cycle checkpoint signaling
GO:1901988                                   negative regulation of cell cycle phase transition
GO:0006260                                                                      DNA replication
GO:0071103                                                              DNA conformation change
GO:0010948                                            negative regulation of cell cycle process
GO:0045786                                                    negative regulation of cell cycle
GO:0045005                                DNA-templated DNA replication maintenance of fidelity
GO:0000724                              double-strand break repair via homologous recombination
GO:0009314                                                                response to radiation
GO:0034968                                                           histone lysine methylation
GO:0000725                                                               recombinational repair
GO:1901701                                      cellular response to oxygen-containing compound
GO:0007049                                                                           cell cycle
GO:0051276                                                              chromosome organization
GO:0043414                                                            macromolecule methylation
GO:0016570                                                                 histone modification
GO:0006261                                                        DNA-templated DNA replication
GO:0000290                        deadenylation-dependent decapping of nuclear-transcribed mRNA
GO:0036297                                                        interstrand cross-link repair
GO:0031297                                                          replication fork processing
GO:1901987                                            regulation of cell cycle phase transition
GO:0016571                                                                  histone methylation
GO:0044774                                           mitotic DNA integrity checkpoint signaling
GO:0000377 RNA splicing, via transesterification reactions with bulged adenosine as nucleophile
GO:1990748                                                              cellular detoxification
GO:0000398                                                       mRNA splicing, via spliceosome
GO:0097237                                                 cellular response to toxic substance
GO:0110156                                                        methylguanosine-cap decapping
GO:0104004                                          cellular response to environmental stimulus
GO:0071214                                                cellular response to abiotic stimulus
GO:0000723                                                                 telomere maintenance
GO:0000375                                      RNA splicing, via transesterification reactions
GO:0022402                                                                   cell cycle process
GO:0098754                                                                       detoxification
GO:0018022                                                          peptidyl-lysine methylation
GO:0110154                                                                        RNA decapping
GO:1901700                                               response to oxygen-containing compound
GO:0006384                              transcription initiation at RNA polymerase III promoter
GO:0009636                                                          response to toxic substance
GO:0044770                                                          cell cycle phase transition
GO:0048523                                              negative regulation of cellular process
GO:0000280                                                                     nuclear division
GO:0008380                                                                         RNA splicing
GO:0140014                                                             mitotic nuclear division
GO:0048519                                            negative regulation of biological process
GO:0010564                                                     regulation of cell cycle process
GO:0048285                                                                    organelle fission
GO:0072593                                            reactive oxygen species metabolic process
GO:0006289                                                           nucleotide-excision repair
GO:0071897                                                             DNA biosynthetic process
GO:0018205                                                         peptidyl-lysine modification
GO:0032200                                                                telomere organization
GO:0009628                                                         response to abiotic stimulus
                                                                                     parentTerm
GO:0006281                                                                           DNA repair
GO:0006974                                                                           DNA repair
GO:0006259                                                                DNA metabolic process
GO:0006950                                                                           DNA repair
GO:0033554                                                                           DNA repair
GO:0006302                                                                           DNA repair
GO:0006310                                                                DNA metabolic process
GO:0042770                                                                           DNA repair
GO:0000077                                                                           DNA repair
GO:0031570                                                   DNA integrity checkpoint signaling
GO:0032392                                                                 DNA geometric change
GO:0032508                                                                 DNA geometric change
GO:0006303                                                                           DNA repair
GO:0000075                                                   DNA integrity checkpoint signaling
GO:1901988                                                   DNA integrity checkpoint signaling
GO:0006260                                                                DNA metabolic process
GO:0071103                                                                 DNA geometric change
GO:0010948                                                   DNA integrity checkpoint signaling
GO:0045786                                                   DNA integrity checkpoint signaling
GO:0045005                                                                DNA metabolic process
GO:0000724                                                                DNA metabolic process
GO:0009314                                                                response to radiation
GO:0034968                                                           histone lysine methylation
GO:0000725                                                                DNA metabolic process
GO:1901701                                                                response to radiation
GO:0007049                                                   DNA integrity checkpoint signaling
GO:0051276                                                                 DNA geometric change
GO:0043414                                                           histone lysine methylation
GO:0016570                                                           histone lysine methylation
GO:0006261                                                                DNA metabolic process
GO:0000290                        deadenylation-dependent decapping of nuclear-transcribed mRNA
GO:0036297                                                                           DNA repair
GO:0031297                                                                DNA metabolic process
GO:1901987                                                   DNA integrity checkpoint signaling
GO:0016571                                                           histone lysine methylation
GO:0044774                                                   DNA integrity checkpoint signaling
GO:0000377 RNA splicing, via transesterification reactions with bulged adenosine as nucleophile
GO:1990748                                                                response to radiation
GO:0000398 RNA splicing, via transesterification reactions with bulged adenosine as nucleophile
GO:0097237                                                                response to radiation
GO:0110156                        deadenylation-dependent decapping of nuclear-transcribed mRNA
GO:0104004                                                                response to radiation
GO:0071214                                                                response to radiation
GO:0000723                                                                 DNA geometric change
GO:0000375 RNA splicing, via transesterification reactions with bulged adenosine as nucleophile
GO:0022402                                                   DNA integrity checkpoint signaling
GO:0098754                                                                response to radiation
GO:0018022                                                           histone lysine methylation
GO:0110154                        deadenylation-dependent decapping of nuclear-transcribed mRNA
GO:1901700                                                                response to radiation
GO:0006384                              transcription initiation at RNA polymerase III promoter
GO:0009636                                                                response to radiation
GO:0044770                                                   DNA integrity checkpoint signaling
GO:0048523                                              negative regulation of cellular process
GO:0000280                                                                 DNA geometric change
GO:0008380 RNA splicing, via transesterification reactions with bulged adenosine as nucleophile
GO:0140014                                                                 DNA geometric change
GO:0048519                                              negative regulation of cellular process
GO:0010564                                                   DNA integrity checkpoint signaling
GO:0048285                                                                 DNA geometric change
GO:0072593                                            reactive oxygen species metabolic process
GO:0006289                                                                           DNA repair
GO:0071897                                                                DNA metabolic process
GO:0018205                                                           histone lysine methylation
GO:0032200                                                                 DNA geometric change
GO:0009628                                                                response to radiation

Number of Biological process parent terms:

                       deadenylation-dependent decapping of nuclear-transcribed mRNA 
                                                                                   3 
                                                                DNA geometric change 
                                                                                   9 
                                                  DNA integrity checkpoint signaling 
                                                                                  11 
                                                               DNA metabolic process 
                                                                                   9 
                                                                          DNA repair 
                                                                                  10 
                                                          histone lysine methylation 
                                                                                   6 
                                             negative regulation of cellular process 
                                                                                   2 
                                           reactive oxygen species metabolic process 
                                                                                   1 
                                                               response to radiation 
                                                                                  10 
RNA splicing, via transesterification reactions with bulged adenosine as nucleophile 
                                                                                   4 
                             transcription initiation at RNA polymerase III promoter 
                                                                                   1 

Molecular function parent terms of GO terms are:
                                            term                        parentTerm
GO:0140097     catalytic activity, acting on DNA catalytic activity, acting on DNA
GO:0003684                   damaged DNA binding               damaged DNA binding
GO:0008094 ATP-dependent activity, acting on DNA catalytic activity, acting on DNA
GO:0004386                     helicase activity                 helicase activity
GO:0003678                 DNA helicase activity catalytic activity, acting on DNA
GO:0042162                 telomeric DNA binding               damaged DNA binding
GO:0016209                  antioxidant activity              antioxidant activity

Number of Molecular function parent terms:

             antioxidant activity catalytic activity, acting on DNA               damaged DNA binding                 helicase activity 
                                1                                 3                                 2                                 1 

Cellular component parent terms of GO terms are:
                                              term                              parentTerm
GO:0005694                              chromosome                              chromosome
GO:0005681                    spliceosomal complex                    spliceosomal complex
GO:0034708               methyltransferase complex               methyltransferase complex
GO:0098687                      chromosomal region                              chromosome
GO:0000781            chromosome, telomeric region                              chromosome
GO:0030532 small nuclear ribonucleoprotein complex small nuclear ribonucleoprotein complex
GO:0097525              spliceosomal snRNP complex small nuclear ribonucleoprotein complex
GO:0120114          Sm-like protein family complex small nuclear ribonucleoprotein complex
GO:0140445     chromosome, telomeric repeat region                              chromosome
GO:0005682                                U5 snRNP small nuclear ribonucleoprotein complex
GO:0071013            catalytic step 2 spliceosome                    spliceosomal complex
GO:0000922                            spindle pole                            spindle pole
GO:0000974                           Prp19 complex                           Prp19 complex
GO:0005654                             nucleoplasm                             nucleoplasm
GO:0031981                           nuclear lumen                             nucleoplasm
GO:0000793                    condensed chromosome                              chromosome

Number of Cellular component parent terms:

                             chromosome               methyltransferase complex                             nucleoplasm 
                                      5                                       1                                       2 
                          Prp19 complex small nuclear ribonucleoprotein complex                            spindle pole 
                                      1                                       4                                       1 
                   spliceosomal complex 
                                      2 

Number of enriched KEGG pathways: 2
KEGG pathways are:
[1] "Homologous recombination - Trichoderma reesei QM6a" "Spliceosome - Trichoderma reesei QM6a"             

#############################################################################################################

Cluster number 17
Genes in cluster 17 are:
  [1] "121504"  "55041"   "81591"   "111446"  "79315"   "82100"   "54502"   "104797"  "108261"  "110931"  "47127"   "56211"   "55796"  
 [14] "103799"  "103537"  "109796"  "75210"   "70991"   "121746"  "21450"   "123713"  "109078"  "81383"   "122108"  "109677"  "23171"  
 [27] "112669"  "120975"  "68097"   "79405"   "110026"  "124317"  "81949"   "50390"   "111888"  "111887"  "42825"   "121597"  "104322" 
 [40] "103754"  "65292"   "108357"  "49232"   "107507"  "50618"   "25244"   "119813"  "120784"  "122499"  "122007"  "110954"  "106248" 
 [53] "57234"   "120156"  "82208"   "105631"  "81511"   "107076"  "124134"  "121415"  "34272"   "59952"   "108157"  "80058"   "69972"  
 [66] "72611"   "102999"  "66788"   "4999"    "62576"   "122963"  "59578"   "60450"   "104599"  "22104"   "61496"   "46639"   "67484"  
 [79] "103455"  "120114"  "64018"   "56149"   "55990"   "77850"   "55190"   "65854"   "107037"  "48444"   "122230"  "104927"  "105196" 
 [92] "22694"   "106877"  "102870"  "68590"   "74289"   "56432"   "123283"  "69245"   "60177"   "122662"  "22912"   "4124"    "112247" 
[105] "121475"  "38767"   "65950"   "73099"   "123422"  "67557"   "5836"    "121399"  "69267"   "109317"  "80282"   "58475"   "122476" 
[118] "68436"   "123079"  "80149"   "71021"   "46035"   "64704"   "123244"  "2_1044G" "2036"    "60756"   "109487"  "44529"   "55179"  
[131] "74933"   "62285"   "1_72G"   "108866"  "15_517G" "119986"  "55723"   "123460"  "65915"   "104401"  "3662"    "66935"   "107848" 
[144] "123265"  "123199"  "111236"  "77234"   "80714"   "4843"    "65588"   "61605"   "102973"  "107151"  "106879"  "43961"   "56546"  
[157] "65741"   "110170"  "104469"  "52537"   "73504"   "123205"  "123204"  "123207"  "121156"  "121158"  "54667"   "80594"   "80593"  
[170] "26_227G" "41664"   "123786"  "63379"   "69834"   "64358"   "82529"   "119856"  "55274"   "53939"   "122374"  "4366"    "4027"   
[183] "62765"   "121883"  "55511"   "67324"   "1885"    "69816"   "68497"   "75985"   "1992"    "46708"   "27992"   "53267"   "109747" 
[196] "22459"   "79921"   "120806"  "119815"  "45841"   "78833"   "105538"  "81219"   "103275"  "109512"  "79010"   "78639"   "44725"  
[209] "47635"   "123629"  "104549"  "120823"  "120826"  "32712"   "22785"   "76758"   "121482"  "64125"   "121735"  "106043"  "108271" 
[222] "80019"   "108663"  "54768"   "77579"   "67446"   "48835"   "4_475G"  "123668"  "5337"    "110692"  "111610"  "67639"   "73517"  
[235] "77512"   "77517"   "33763"   "122931"  "43371"   "69026"   "105432"  "110418"  "119789"  "108951"  "64397"   "47733"   "123538" 
[248] "103812"  "111131"  "50593"   "58391"   "68207"   "106645"  "71092"   "59368"   "122015"  "123493"  "33827"   "108235"  "74580"  
[261] "122780"  "102617"  "36159"   "124341"  "78706"   "108144"  "108143"  "62826"   "63889"   "62171"   "105891"  "123968"  "107239" 
[274] "120697"  "80528"   "108356"  "107055"  "103852"  "54329"   "68028"   "108160"  "111915"  "122422"  "47971"   "121670"  "44488"  
[287] "123120"  "67752"   "73924"   "107680"  "69753"   "69751"   "121445"  "5645"    "122405"  "61374"   "103463"  "110491"  "41518"  
[300] "53430"   "108482"  "108833"  "120381"  "120388"  "56115"   "56118"   "66421"   "62502"   "62053"   "63678"   "69081"   "109538" 
[313] "60374"   "77412"   "111527"  "108463"  "47930"   "3_2138G" "110831"  "59119"   "63653"   "104437"  "108502"  "47268"   "120988" 
[326] "102908"  "123865"  "112052"  "109903"  "4682"    "70098"   "5400"    "103995"  "44306"   "123456"  "68348"   "62488"   "124249" 
[339] "124246"  "81517"   "120238"  "37525"   "102735"  "107460"  "121553"  "56291"   "4950"    "102737"  "121308"  "120215"  "63981"  
[352] "53029"   "54458"   "58282"   "106829"  "55887"   "123009"  "60283"   "65494"   "111216"  "53903"   "25874"   "52505"   "57370"  
[365] "107835"  "76897"   "22030"   "80091"   "123616"  "31658"   "123806"  "72091"   "79259"   "103421"  "108586"  "70860"   "50786"  
[378] "72383"   "54632"   "122083"  "67377"   "79726"   "64676"   "106575" 

Number of enriched GO terms: 13
GO terms are:
 [1] "solute:proton symporter activity"                    "solute:cation symporter activity"                   
 [3] "symporter activity"                                  "carbohydrate transport"                             
 [5] "carbohydrate transmembrane transporter activity"     "secondary active transmembrane transporter activity"
 [7] "acyltransferase activity"                            "active ion transmembrane transporter activity"      
 [9] "histone acetyltransferase activity"                  "peptide-lysine-N-acetyltransferase activity"        
[11] "acetyltransferase activity"                          "proton transmembrane transporter activity"          
[13] "N-acetyltransferase activity"                       

Parent terms retrieved using org.Sc.sgd.db (S. cerevisiae)

No biological process parent terms.

Molecular function parent terms of GO terms are:
                                                          term                       parentTerm
GO:0015295                    solute:proton symporter activity solute:proton symporter activity
GO:0015294                    solute:cation symporter activity solute:proton symporter activity
GO:0015293                                  symporter activity solute:proton symporter activity
GO:0015144     carbohydrate transmembrane transporter activity solute:proton symporter activity
GO:0015291 secondary active transmembrane transporter activity solute:proton symporter activity
GO:0016746                            acyltransferase activity         acyltransferase activity
GO:0022853       active ion transmembrane transporter activity solute:proton symporter activity
GO:0016407                          acetyltransferase activity         acyltransferase activity
GO:0061733         peptide-lysine-N-acetyltransferase activity         acyltransferase activity
GO:0004402                  histone acetyltransferase activity         acyltransferase activity
GO:0015078           proton transmembrane transporter activity solute:proton symporter activity
GO:0008080                        N-acetyltransferase activity         acyltransferase activity

Number of Molecular function parent terms:

        acyltransferase activity solute:proton symporter activity 
                               5                                7 

No cellular component parent terms.

Number of enriched KEGG pathways: 2
KEGG pathways are:
[1] "Cyanoamino acid metabolism - Trichoderma reesei QM6a"    "Starch and sucrose metabolism - Trichoderma reesei QM6a"

#############################################################################################################

Cluster number 18
Genes in cluster 18 are:
  [1] "105223"  "3918"    "78988"   "58511"   "109652"  "2707"    "32149"   "77749"   "107323"  "82123"   "120030"  "70375"   "32716"  
 [14] "120980"  "77616"   "56399"   "78314"   "121227"  "63526"   "21221"   "106484"  "77785"   "65290"   "120088"  "34611"   "39590"  
 [27] "50583"   "69013"   "55559"   "112342"  "82227"   "120688"  "105650"  "78347"   "5345"    "102444"  "22481"   "70644"   "70808"  
 [40] "70807"   "121986"  "53468"   "54583"   "76151"   "64011"   "67971"   "4104"    "107802"  "56318"   "69500"   "74635"   "35186"  
 [53] "74462"   "110813"  "110810"  "22314"   "52438"   "66353"   "72042"   "119732"  "2837"    "121920"  "72581"   "104356"  "108479" 
 [66] "82049"   "66324"   "123241"  "56470"   "44781"   "70223"   "5850"    "41546"   "121682"  "120558"  "69858"   "22573"   "31134"  
 [79] "110790"  "107552"  "4_1511G" "69131"   "74751"   "104072"  "21659"   "79414"   "121948"  "76880"   "76557"   "107670"  "123226" 
 [92] "109761"  "22000"   "80605"   "1879"    "123767"  "21746"   "51228"   "74711"   "81688"   "54487"   "22590"   "82309"   "64312"  
[105] "122533"  "3817"    "70334"   "40918"   "67107"   "56203"   "109235"  "56077"   "70341"   "70349"   "76954"   "4659"    "79202"  
[118] "36727"   "111179"  "107082"  "81049"   "52368"   "64448"   "77513"   "61939"   "61258"   "80237"   "54525"   "76065"   "68889"  
[131] "120969"  "43802"   "75260"   "77309"   "122153"  "120884"  "61114"   "110414"  "76218"   "82150"   "108950"  "60095"   "34985"  
[144] "52446"   "120799"  "119679"  "59364"   "81082"   "80003"   "76453"   "66695"   "123163"  "59082"   "40298"   "123550"  "120926" 
[157] "122971"  "53360"   "110458"  "23263"   "53475"   "60033"   "57750"   "3949"    "80437"   "107502"  "73903"   "69777"   "2634"   
[170] "77456"   "32203"   "58746"   "63206"   "46882"   "123124"  "81109"   "67209"   "108613"  "122860"  "5270"    "70383"   "57167"  
[183] "77380"   "59796"   "80292"   "104084"  "79109"   "57631"   "56328"   "4941"    "45_18G"  "75105"   "59801"   "60743"   "105771" 
[196] "104174"  "67718"   "62071"   "58442"   "61408"   "53611"   "63159"   "50707"   "46242"   "121349"  "74252"   "109479"  "55105"  
[209] "69933"   "37262"   "22197"   "56720"   "51893"   "123459"  "78843"   "81263"   "58814"   "68850"   "75414"   "121148"  "60250"  
[222] "110315"  "102966"  "123842"  "68338"   "43195"   "102555"  "75434"   "81652"   "23050"   "62581"   "109944"  "67334"   "48058"  
[235] "82351"   "55950"   "107346"  "123066"  "74498"   "70646"   "53046"   "66087"   "112292"  "30214"   "58636"  

Number of enriched GO terms: 9
GO terms are:
[1] "endoplasmic reticulum membrane"                                "nuclear outer membrane-endoplasmic reticulum membrane network"
[3] "endoplasmic reticulum subcompartment"                          "endoplasmic reticulum"                                        
[5] "maintenance of protein location in cell"                       "maintenance of protein location"                              
[7] "protein localization to endoplasmic reticulum"                 "maintenance of location in cell"                              
[9] "organelle subcompartment"                                     

Parent terms retrieved using org.Sc.sgd.db (S. cerevisiae)

Biological process parent terms of GO terms are:
                                                    term                      parentTerm
GO:0045185               maintenance of protein location maintenance of protein location
GO:0032507       maintenance of protein location in cell maintenance of protein location
GO:0070972 protein localization to endoplasmic reticulum maintenance of protein location
GO:0051651               maintenance of location in cell maintenance of protein location

Number of Biological process parent terms:

maintenance of protein location 
                              4 

No molecular function parent terms.

Cellular component parent terms of GO terms are:
                                                                    term                           parentTerm
GO:0005789                                endoplasmic reticulum membrane       endoplasmic reticulum membrane
GO:0042175 nuclear outer membrane-endoplasmic reticulum membrane network       endoplasmic reticulum membrane
GO:0098827                          endoplasmic reticulum subcompartment endoplasmic reticulum subcompartment
GO:0005783                                         endoplasmic reticulum       endoplasmic reticulum membrane
GO:0031984                                      organelle subcompartment endoplasmic reticulum subcompartment

Number of Cellular component parent terms:

      endoplasmic reticulum membrane endoplasmic reticulum subcompartment 
                                   3                                    2 

Number of enriched KEGG pathways: 0
KEGG pathways are:
no enriched pathways

#############################################################################################################

Cluster number 19
Genes in cluster 19 are:
  [1] "80645"   "77093"   "65986"   "22466"   "122529"  "122527"  "70351"   "26163"   "112470"  "69648"   "77743"   "78373"   "64130"  
 [14] "70373"   "60635"   "57558"   "119965"  "22284"   "102487"  "107503"  "76696"   "76690"   "65380"   "56625"   "22252"   "122495" 
 [27] "103147"  "112140"  "112366"  "22771"   "65106"   "59095"   "53585"   "107386"  "107389"  "71080"   "68566"   "80052"   "62165"  
 [40] "58772"   "78476"   "22718"   "23190"   "59151"   "56920"   "49489"   "60329"   "104333"  "61142"   "41325"   "56418"   "106171" 
 [53] "55999"   "80240"   "108340"  "110987"  "3717"    "61304"   "72704"   "109330"  "28409"   "67742"   "122415"  "110666"  "3739"   
 [66] "56095"   "57857"   "74400"   "51103"   "103655"  "110131"  "54166"   "60282"   "106586"  "120749"  "70084"   "78961"   "78054"  
 [79] "120228"  "76672"   "5633"    "28787"   "121968"  "74517"   "33704"   "108431"  "105931"  "75403"   "109708"  "65037"   "57647"  
 [92] "109679"  "60508"   "75280"   "71059"   "121889"  "23062"   "47175"   "104606"  "54036"   "59381"   "65447"   "21120"   "74198"  
[105] "70630"   "103049"  "76659"   "109234"  "22705"   "22257"   "106958"  "121733"  "120288"  "79960"   "104785"  "54223"   "81022"  
[118] "107142"  "64469"   "54870"   "3196"    "49976"   "27939"   "53576"   "71326"   "66966"   "66819"   "106219"  "3464"    "103747" 
[131] "53776"   "69611"   "3405"    "104261"  "75886"   "81087"   "44624"   "69944"   "69493"   "72567"   "107068"  "108145"  "17_766G"
[144] "120120"  "4744"    "80523"   "2185"    "62153"   "106164"  "60163"   "108339"  "73654"   "106885"  "51654"   "120715"  "70838"  
[157] "65891"   "23228"   "5889"    "112134"  "109687"  "121121"  "60768"   "65735"   "64274"   "55802"   "49081"   "4875"    "111991" 
[170] "106330"  "80767"   "27689"   "123186"  "70092"   "61465"   "104422"  "50947"   "40156"   "105924"  "46002"   "76852"   "65029"  
[183] "105239"  "33_421G" "56830"   "47432"   "123234"  "123232"  "56996"   "60270"   "54675"   "65490"   "65496"   "60517"   "23_469G"
[196] "79843"   "57784"   "27600"   "5898"    "53254"   "5403"    "78626"   "43893"   "22072"   "122081"  "58790"   "65869"   "124016" 

Number of enriched GO terms: 22
GO terms are:
 [1] "hydrolase activity, acting on glycosyl bonds"         "hydrolase activity, hydrolyzing O-glycosyl compounds"
 [3] "carbohydrate metabolic process"                       "mannosidase activity"                                
 [5] "carbohydrate binding"                                 "alpha-mannosidase activity"                          
 [7] "galactosidase activity"                               "carbohydrate catabolic process"                      
 [9] "cellulose binding"                                    "polysaccharide binding"                              
[11] "cellular polysaccharide catabolic process"            "alpha-galactosidase activity"                        
[13] "raffinose alpha-galactosidase activity"               "polysaccharide catabolic process"                    
[15] "beta-glucan metabolic process"                        "cellulose metabolic process"                         
[17] "cellulose catabolic process"                          "beta-glucan catabolic process"                       
[19] "extracellular region"                                 "glucan catabolic process"                            
[21] "polysaccharide metabolic process"                     "aminopeptidase activity"                             

Parent terms retrieved using org.Sc.sgd.db (S. cerevisiae)

Biological process parent terms of GO terms are:
                                                term                     parentTerm
GO:0005975            carbohydrate metabolic process carbohydrate metabolic process
GO:0016052            carbohydrate catabolic process carbohydrate metabolic process
GO:0044247 cellular polysaccharide catabolic process carbohydrate metabolic process
GO:0000272          polysaccharide catabolic process carbohydrate metabolic process
GO:0051273             beta-glucan metabolic process carbohydrate metabolic process
GO:0009251                  glucan catabolic process carbohydrate metabolic process
GO:0005976          polysaccharide metabolic process carbohydrate metabolic process

Number of Biological process parent terms:

carbohydrate metabolic process 
                             7 

Molecular function parent terms of GO terms are:
                                                           term                                   parentTerm
GO:0016798         hydrolase activity, acting on glycosyl bonds hydrolase activity, acting on glycosyl bonds
GO:0004553 hydrolase activity, hydrolyzing O-glycosyl compounds hydrolase activity, acting on glycosyl bonds
GO:0015923                                 mannosidase activity hydrolase activity, acting on glycosyl bonds
GO:0030246                                 carbohydrate binding                         carbohydrate binding
GO:0004559                           alpha-mannosidase activity hydrolase activity, acting on glycosyl bonds
GO:0030247                               polysaccharide binding                         carbohydrate binding
GO:0004177                              aminopeptidase activity                      aminopeptidase activity

Number of Molecular function parent terms:

                     aminopeptidase activity                         carbohydrate binding hydrolase activity, acting on glycosyl bonds 
                                           1                                            2                                            4 

No cellular component parent terms.

Number of enriched KEGG pathways: 1
KEGG pathways are:
[1] "Sphingolipid metabolism - Trichoderma reesei QM6a"

#############################################################################################################

Cluster number 20
Genes in cluster 20 are:
  [1] "45852"    "55049"    "56687"    "123274"   "3823"     "56215"    "5446"     "21873"    "108671"   "54230"    "56278"    "46819"   
 [13] "110493"   "123508"   "56684"    "82145"    "123992"   "63381"    "76204"    "120312"   "54886"    "120953"   "48792"    "122147"  
 [25] "106242"   "60085"    "54219"    "79990"    "121418"   "106037"   "43430"    "72076"    "77299"    "109379"   "108287"   "121608"  
 [37] "29346"    "82241"    "102468"   "122644"   "3719"     "105445"   "105444"   "3716"     "26_502G"  "112128"   "121661"   "121660"  
 [49] "21664"    "73643"    "56840"    "105816"   "110665"   "66228"    "49753"    "108683"   "103653"   "33960"    "112520"   "112521"  
 [61] "124295"   "5026"     "58521"    "58450"    "32639"    "110339"   "69118"    "74223"    "120229"   "41362"    "68455"    "64372"   
 [73] "55709"    "104393"   "78693"    "112563"   "104071"   "110894"   "55279"    "46816"    "58602"    "110035"   "22009"    "72526"   
 [85] "104059"   "104050"   "14_1755G" "123818"   "50894"    "111932"   "68169"    "121071"   "103907"   "5737"     "105238"   "103041"  
 [97] "107780"   "47134"    "124022"   "54567"    "108870"   "57101"    "29713"    "30635"    "54761"    "110220"   "61239"    "104227"  
[109] "35726"    "120961"   "53123"    "76210"    "106494"   "111138"   "111135"   "123940"   "53596"    "69791"    "104879"   "103136"  
[121] "58584"    "58580"    "56272"    "54850"    "23458"    "59759"    "66795"    "53862"    "73632"    "73638"    "43398"    "53673"   
[133] "58036"    "107743"   "69187"    "53331"    "59065"    "124278"   "110490"   "112392"   "122381"   "121127"   "67772"    "103321"  
[145] "106315"   "111417"   "103660"   "112267"   "65948"    "69276"    "79169"    "80761"    "58058"    "70956"    "61097"    "3506"    
[157] "72004"    "103191"   "111306"   "70933"    "111955"   "103774"   "108546"   "57527"    "109388"   "27259"    "63952"    "123797"  
[169] "4370"     "47603"    "103039"   "52315"    "119658"   "55876"    "121702"   "105062"   "80340"    "14_1750G" "68358"   

Number of enriched GO terms: 31
GO terms are:
 [1] "hemicellulose metabolic process"                      "xylan metabolic process"                             
 [3] "xylan catabolic process"                              "hemicellulose catabolic process"                     
 [5] "polysaccharide catabolic process"                     "cell wall polysaccharide catabolic process"          
 [7] "cell wall macromolecule catabolic process"            "cell wall polysaccharide metabolic process"          
 [9] "polysaccharide metabolic process"                     "cellular polysaccharide metabolic process"           
[11] "hydrolase activity, hydrolyzing O-glycosyl compounds" "carbohydrate catabolic process"                      
[13] "hydrolase activity, acting on glycosyl bonds"         "cell wall macromolecule metabolic process"           
[15] "carbohydrate metabolic process"                       "cellulose binding"                                   
[17] "extracellular region"                                 "polysaccharide binding"                              
[19] "cellular carbohydrate metabolic process"              "carbohydrate binding"                                
[21] "cell wall organization or biogenesis"                 "cellulose metabolic process"                         
[23] "cellulose catabolic process"                          "beta-glucan catabolic process"                       
[25] "glucan catabolic process"                             "dioxygenase activity"                                
[27] "cellular polysaccharide catabolic process"            "beta-glucan metabolic process"                       
[29] "macromolecule catabolic process"                      "cellular carbohydrate catabolic process"             
[31] "glucan metabolic process"                            

Parent terms retrieved using org.Sc.sgd.db (S. cerevisiae)

Biological process parent terms of GO terms are:
                                                 term                                 parentTerm
GO:0000272           polysaccharide catabolic process           polysaccharide catabolic process
GO:0010383 cell wall polysaccharide metabolic process cell wall polysaccharide metabolic process
GO:0005976           polysaccharide metabolic process           polysaccharide catabolic process
GO:0044264  cellular polysaccharide metabolic process           polysaccharide catabolic process
GO:0016052             carbohydrate catabolic process           polysaccharide catabolic process
GO:0044036  cell wall macromolecule metabolic process cell wall polysaccharide metabolic process
GO:0005975             carbohydrate metabolic process           polysaccharide catabolic process
GO:0044262    cellular carbohydrate metabolic process           polysaccharide catabolic process
GO:0071554       cell wall organization or biogenesis cell wall polysaccharide metabolic process
GO:0009251                   glucan catabolic process           polysaccharide catabolic process
GO:0044247  cellular polysaccharide catabolic process           polysaccharide catabolic process
GO:0051273              beta-glucan metabolic process           polysaccharide catabolic process
GO:0009057            macromolecule catabolic process            macromolecule catabolic process
GO:0044275    cellular carbohydrate catabolic process           polysaccharide catabolic process
GO:0044042                   glucan metabolic process           polysaccharide catabolic process

Number of Biological process parent terms:

cell wall polysaccharide metabolic process            macromolecule catabolic process           polysaccharide catabolic process 
                                         3                                          1                                         11 

Molecular function parent terms of GO terms are:
                                                           term                                           parentTerm
GO:0004553 hydrolase activity, hydrolyzing O-glycosyl compounds hydrolase activity, hydrolyzing O-glycosyl compounds
GO:0016798         hydrolase activity, acting on glycosyl bonds hydrolase activity, hydrolyzing O-glycosyl compounds
GO:0030247                               polysaccharide binding                               polysaccharide binding
GO:0030246                                 carbohydrate binding                               polysaccharide binding
GO:0051213                                 dioxygenase activity                                 dioxygenase activity

Number of Molecular function parent terms:

                                dioxygenase activity hydrolase activity, hydrolyzing O-glycosyl compounds 
                                                   1                                                    2 
                              polysaccharide binding 
                                                   2 

No cellular component parent terms.

Number of enriched KEGG pathways: 0
KEGG pathways are:
no enriched pathways

#############################################################################################################

Cluster number 21
Genes in cluster 21 are:
  [1] "103103"    "110708"    "71245"     "108674"    "112459"    "60467"     "120411"    "110689"    "62871"     "62121"     "103579"   
 [12] "59700"     "102482"    "63733"     "105894"    "123262"    "120430"    "69956"     "65107"     "107072"    "57204"     "4146"     
 [23] "121417"    "56350"     "109285"    "111849"    "57749"     "110440"    "106178"    "102464"    "107032"    "62556"     "55837"    
 [34] "123288"    "104372"    "66592"     "107776"    "107775"    "104394"    "80756"     "81271"     "60773"     "65095"     "60115"    
 [45] "65547"     "103330"    "112083"    "108682"    "105157"    "2033"      "110117"    "111570"    "104353"    "66937"     "123260"   
 [56] "5007"      "66059"     "61298"     "66696"     "112564"    "112560"    "110150"    "109243"    "105275"    "STRG.8556" "80672"    
 [67] "109387"    "106371"    "110265"    "66758"     "110078"    "105233"    "49832"     "111682"    "54208"     "45866"     "106049"   
 [78] "107805"    "110901"    "82317"     "5296"      "70400"     "110032"    "STRG.8559" "STRG.8558" "32755"     "82633"     "2730"     
 [89] "26187"     "110757"    "4442"      "122487"    "110943"    "52839"     "106490"    "69920"     "54723"     "4221"      "122013"   
[100] "45571"     "31075"     "37366"     "102677"    "112319"    "60835"     "53187"     "62335"     "41794"     "79598"     "STRG.8557"
[111] "54622"     "107420"    "120751"    "111674"    "3292"      "80151"     "106491"    "107850"    "70932"     "104458"    "62255"    
[122] "110311"    "111049"    "58404"     "121559"    "60067"     "3481"      "110880"    "111681"    "63756"     "110267"    "103482"   
[133] "124205"    "110535"    "120873"    "55067"     "5247"      "111495"    "64790"     "67117"    

Number of enriched GO terms: 0
GO terms are:
no enriched terms

Parent terms retrieved using org.Sc.sgd.db (S. cerevisiae)

No biological process parent terms.

No molecular function parent terms.

No cellular component parent terms.

Number of enriched KEGG pathways: 2
KEGG pathways are:
[1] "Pentose and glucuronate interconversions - Trichoderma reesei QM6a"           
[2] "Phenylalanine, tyrosine and tryptophan biosynthesis - Trichoderma reesei QM6a"

#############################################################################################################

Cluster number 22
Genes in cluster 22 are:
  [1] "54962"   "41617"   "108013"  "2_1351G" "76034"   "107547"  "110595"  "111357"  "106695"  "58734"   "6108"    "54086"   "107509" 
 [14] "42329"   "70847"   "49928"   "52185"   "79448"   "74364"   "81843"   "75995"   "108776"  "119690"  "67929"   "2648"    "105466" 
 [27] "120117"  "102467"  "123914"  "123134"  "59830"   "108132"  "80584"   "123429"  "66222"   "66016"   "122856"  "64261"   "105154" 
 [40] "105156"  "105970"  "82560"   "27395"   "76677"   "105709"  "110797"  "104390"  "53226"   "61593"   "110891"  "58418"   "106936" 
 [53] "72993"   "55099"   "58603"   "124234"  "59987"   "48852"   "1857"    "124007"  "65190"   "102504"  "21129"   "16_840G" "37921"  
 [66] "121014"  "103335"  "82619"   "124065"  "21982"   "108183"  "39587"   "80920"   "23146"   "102820"  "66111"   "67938"   "64065"  
 [79] "108354"  "76374"   "111875"  "104304"  "64308"   "102411"  "71103"   "108460"  "76817"   "105968"  "105969"  "70973"   "81148"  
 [92] "63001"   "48541"   "70090"   "21716"   "111567"  "59846"   "69123"   "60182"   "105718"  "54670"   "82356"   "109039"  "41248"  
[105] "81410"   "109960"  "69426"   "122730"  "1_3448G" "62633"  

Number of enriched GO terms: 0
GO terms are:
no enriched terms

Parent terms retrieved using org.Sc.sgd.db (S. cerevisiae)

No biological process parent terms.

No molecular function parent terms.

No cellular component parent terms.

Number of enriched KEGG pathways: 0
KEGG pathways are:
no enriched pathways

#############################################################################################################

Cluster number 23
Genes in cluster 23 are:
  [1] "58651"   "74725"   "121870"  "64900"   "120290"  "44868"   "105805"  "72907"   "75689"   "78415"   "38527"   "82146"   "69052"  
 [14] "66551"   "73523"   "58550"   "81783"   "103576"  "68212"   "55631"   "103555"  "122160"  "112163"  "120915"  "59352"   "5502"   
 [27] "111865"  "111476"  "74765"   "3718"    "53665"   "104377"  "80578"   "55375"   "112081"  "58853"   "105155"  "46_264G" "104102" 
 [40] "104425"  "39578"   "106111"  "103563"  "68444"   "77689"   "103189"  "60638"   "121681"  "112222"  "63378"   "59188"   "104180" 
 [53] "106998"  "112283"  "112286"  "121294"  "60052"   "102500"  "60487"   "105237"  "59068"   "104220"  "44_120G" "3641"    "110949" 
 [66] "111137"  "58396"   "74804"   "66679"   "58560"   "1_1624G" "58910"   "106627"  "102846"  "106429"  "21588"   "54129"   "32204"  
 [79] "105454"  "110860"  "122653"  "43662"   "107974"  "124169"  "21412"   "79373"   "47069"   "2489"    "104173"  "52979"   "119749" 
 [92] "121345"  "106453"  "119556"  "119764"  "30465"   "112031"  "102738"  "48055"   "2501"    "111680"  "120819"  "67350"   "120872" 
[105] "120070"  "61830"   "111591" 

Number of enriched GO terms: 0
GO terms are:
no enriched terms

Parent terms retrieved using org.Sc.sgd.db (S. cerevisiae)

No biological process parent terms.

No molecular function parent terms.

No cellular component parent terms.

Number of enriched KEGG pathways: 1
KEGG pathways are:
[1] "Biosynthesis of cofactors - Trichoderma reesei QM6a"

#############################################################################################################

Cluster number 24
Genes in cluster 24 are:
  [1] "54790"            "57603"            "72602"            "122526"           "121877"           "123732"           "62611"           
  [8] "107793"           "106223"           "69465"            "120357"           "22245"            "103798"           "61227"           
 [15] "53561"            "5_217G"           "104513"           "121240"           "35777"            "109086"           "107479"          
 [22] "82141"            "108193"           "31210"            "64385"            "65164"            "104251"           "105221"          
 [29] "62467"            "43817"            "62103"            "47987"            "44987"            "43176"            "120154"          
 [36] "49923"            "80200"            "21957"            "26_552G"          "65646"            "103127"           "62340"           
 [43] "62297"            "54846"            "64617"            "103712"           "59746"            "120911"           "68036"           
 [50] "3596"             "79602"            "73604"            "55855"            "77283"            "120475"           "110620"          
 [57] "111717"           "123114"           "80994"            "32849"            "124174"           "57957"            "55575"           
 [64] "21663"            "59833"            "21668"            "65522"            "77795"            "122872"           "74624"           
 [71] "63532"            "22678"            "77423"            "56141"            "80168"            "23237"            "119735"          
 [78] "60779"            "54426"            "40374"            "76329"            "56146"            "2956"             "60345"           
 [85] "105379"           "71566"            "120570"           "120994"           "110366"           "62377"            "75878"           
 [92] "124084"           "48366"            "121178"           "121175"           "70943"            "80716"            "72259"           
 [99] "54395"            "66232"            "107475"           "52050"            "81859"            "47020"            "73783"           
[106] "75409"            "54669"            "104079"           "81646"            "22559"            "68304"            "29710"           
[113] "56515"            "122767"           "108412"           "122680"           "47221"            "67205"            "49649"           
[120] "56512"            "21743"            "78811"            "54954"            "111013"           "121295"           "105533"          
[127] "55237"            "67597"            "120004"           "64959"            "79738"            "121276"           "106781"          
[134] "44117"            "3605"             "40216"            "109278"           "81979"            "123705"           "108278"          
[141] "54227"            "82616"            "21270"            "78274"            "56261"            "109811"           "70988"           
[148] "21422"            "21426"            "119972"           "73519"            "21214"            "78130"            "61705"           
[155] "106660"           "68430"            "21406"            "108180"           "61116"            "62130"            "76215"           
[162] "2_857G"           "80922"            "23462"            "109850"           "106642"           "122172"           "123934"          
[169] "112372"           "109365"           "122846"           "63088"            "10_196G"          "124173"           "77284"           
[176] "109345"           "102980"           "57940"            "45050"            "75146"            "44956"            "106160"          
[183] "47752"            "19_431G"          "106082"           "21330"            "8_1718G"          "67562"            "62041"           
[190] "2_238G"           "104972"           "74080"            "79599"            "25_407G"          "58694"            "112519"          
[197] "77191"            "45138"            "53373"            "73690"            "57015"            "transcript:71689" "53615"           
[204] "123475"           "57864"            "65773"            "81616"            "2845"             "124094"           "71994"           
[211] "119762"           "72796"            "75418"            "104878"           "106471"           "80725"            "22386"           
[218] "81679"            "55406"            "102383"           "58405"            "43191"            "74576"            "122778"          
[225] "52521"            "124296"           "58363"            "102607"           "122541"           "105242"           "80879"           
[232] "58285"            "106531"           "54616"            "42_300G"          "123776"           "123773"           "120879"          
[239] "66888"            "45688"            "39637"            "52126"            "82475"            "122501"           "121605"          
[246] "3374"             "54633"            "27722"            "81690"            "52337"            "108639"           "120813"          
[253] "76910"            "58867"            "120623"          

Number of enriched GO terms: 2
GO terms are:
[1] "transition metal ion transport" "metal ion transport"           

Parent terms retrieved using org.Sc.sgd.db (S. cerevisiae)

Biological process parent terms of GO terms are:
                                     term                     parentTerm
GO:0000041 transition metal ion transport transition metal ion transport
GO:0030001            metal ion transport transition metal ion transport

Number of Biological process parent terms:

transition metal ion transport 
                             2 

No molecular function parent terms.

No cellular component parent terms.

Number of enriched KEGG pathways: 0
KEGG pathways are:
no enriched pathways

#############################################################################################################

Cluster number 25
Genes in cluster 25 are:
  [1] "73733"   "22464"   "64112"   "77373"   "120836"  "25159"   "82591"   "76249"   "58519"   "120354"  "50212"   "50215"   "65433"  
 [14] "1949"    "54514"   "66163"   "53567"   "122296"  "70996"   "70191"   "79974"   "54181"   "81389"   "22863"   "58535"   "120378" 
 [27] "3984"    "42301"   "79955"   "21433"   "121834"  "77336"   "123999"  "82085"   "74983"   "110761"  "121789"  "3600"    "120332" 
 [40] "2091"    "21609"   "123152"  "68230"   "105407"  "60698"   "66844"   "64696"   "65873"   "79461"   "75383"   "77602"   "67507"  
 [53] "63092"   "76159"   "82026"   "44492"   "105870"  "60847"   "21641"   "69224"   "123111"  "22799"   "79334"   "122641"  "81110"  
 [66] "106617"  "69502"   "112125"  "76288"   "33586"   "79835"   "120391"  "120394"  "121664"  "121471"  "104942"  "5387"    "61367"  
 [79] "76247"   "82280"   "61794"   "73665"   "63648"   "60346"   "74091"   "123071"  "81819"   "81362"   "119757"  "79565"   "79560"  
 [92] "53672"   "68803"   "102863"  "4860"    "53601"   "102582"  "111579"  "102766"  "42953"   "121686"  "21535"   "123198"  "52055"  
[105] "71374"   "110171"  "56421"   "78690"   "78695"   "80592"   "121529"  "29716"   "78264"   "61907"   "81259"   "21571"   "5776"   
[118] "78010"   "2_3064G" "111074"  "121506"  "77591"   "80415"   "108592"  "43884"   "105070"  "120248"  "112131"  "53079"   "57178"  
[131] "58815"   "55055"   "74030"   "65198"   "78836"   "80867"   "123729"  "111033"  "120635"  "122703"  "1959"    "48747"   "44878"  
[144] "49274"   "121255"  "106234"  "78401"   "123090"  "109239"  "57508"   "123663"  "120402"  "55597"   "66541"   "108216"  "69904"  
[157] "66484"   "63709"   "79439"   "75884"   "119954"  "66835"   "67616"   "121219"  "121214"  "58897"   "22093"   "119896"  "2319"   
[170] "27706"   "80216"   "5135"    "21396"   "104890"  "55627"   "122178"  "81089"   "121820"  "105623"  "3653"    "73967"   "48438"  
[183] "46238"   "75704"   "2358"    "74156"   "104585"  "81339"   "76238"   "123777"  "56426"   "123296"  "21908"   "106081"  "4939"   
[196] "64654"   "76166"   "119707"  "66963"   "46209"   "82296"   "74476"   "54819"   "21673"   "65883"   "76336"   "58201"   "104978" 
[209] "110653"  "81803"   "41573"   "23431"   "50531"   "102920"  "108899"  "63657"   "58051"   "63007"   "106452"  "71410"   "21505"  
[222] "59137"   "58421"   "22191"   "3501"    "5377"    "73842"   "76502"   "33207"   "55123"   "81676"   "81183"   "28050"   "122505" 
[235] "69863"   "123026"  "79535"   "21174"   "58387"   "5789"    "48883"   "45153"   "79782"   "55088"   "22221"   "53902"   "105748" 
[248] "58612"   "112596"  "77915"   "120458"  "2745"    "106982"  "75036"   "22875"   "68178"   "75934"  

Number of enriched GO terms: 163
GO terms are:
  [1] "mitochondrial membrane"                                                          
  [2] "mitochondrial envelope"                                                          
  [3] "mitochondrial inner membrane"                                                    
  [4] "organelle inner membrane"                                                        
  [5] "organelle envelope"                                                              
  [6] "envelope"                                                                        
  [7] "generation of precursor metabolites and energy"                                  
  [8] "proton transmembrane transport"                                                  
  [9] "cellular respiration"                                                            
 [10] "inner mitochondrial membrane protein complex"                                    
 [11] "energy coupled proton transport, down electrochemical gradient"                  
 [12] "mitochondrial protein-containing complex"                                        
 [13] "aerobic respiration"                                                             
 [14] "oxidoreductase complex"                                                          
 [15] "proton motive force-driven ATP synthesis"                                        
 [16] "energy derivation by oxidation of organic compounds"                             
 [17] "ATP biosynthetic process"                                                        
 [18] "purine-containing compound metabolic process"                                    
 [19] "purine ribonucleotide metabolic process"                                         
 [20] "organic acid metabolic process"                                                  
 [21] "ATP metabolic process"                                                           
 [22] "carboxylic acid metabolic process"                                               
 [23] "ribonucleoside triphosphate biosynthetic process"                                
 [24] "purine nucleoside triphosphate biosynthetic process"                             
 [25] "purine ribonucleoside triphosphate biosynthetic process"                         
 [26] "purine nucleotide metabolic process"                                             
 [27] "purine ribonucleoside triphosphate metabolic process"                            
 [28] "purine nucleoside triphosphate metabolic process"                                
 [29] "oxoacid metabolic process"                                                       
 [30] "ribonucleoside triphosphate metabolic process"                                   
 [31] "ribonucleotide metabolic process"                                                
 [32] "proton-transporting ATP synthase activity, rotational mechanism"                 
 [33] "nucleoside triphosphate biosynthetic process"                                    
 [34] "ribose phosphate metabolic process"                                              
 [35] "purine-containing compound biosynthetic process"                                 
 [36] "purine ribonucleotide biosynthetic process"                                      
 [37] "proton channel activity"                                                         
 [38] "mitochondrial proton-transporting ATP synthase complex"                          
 [39] "proton-transporting ATP synthase complex"                                        
 [40] "nucleoside triphosphate metabolic process"                                       
 [41] "purine nucleotide biosynthetic process"                                          
 [42] "nucleotide metabolic process"                                                    
 [43] "ribonucleotide biosynthetic process"                                             
 [44] "nucleoside phosphate metabolic process"                                          
 [45] "inorganic ion transmembrane transport"                                           
 [46] "ribose phosphate biosynthetic process"                                           
 [47] "organophosphate metabolic process"                                               
 [48] "organophosphate biosynthetic process"                                            
 [49] "inorganic cation transmembrane transport"                                        
 [50] "tricarboxylic acid cycle"                                                        
 [51] "nucleotide biosynthetic process"                                                 
 [52] "nucleoside phosphate biosynthetic process"                                       
 [53] "nucleobase-containing small molecule metabolic process"                          
 [54] "ion transmembrane transport"                                                     
 [55] "ion transport"                                                                   
 [56] "cation transmembrane transport"                                                  
 [57] "membrane protein complex"                                                        
 [58] "cation transport"                                                                
 [59] "channel activity"                                                                
 [60] "passive transmembrane transporter activity"                                      
 [61] "sulfur compound metabolic process"                                               
 [62] "transmembrane transporter complex"                                               
 [63] "oxidoreductase activity, acting on NAD(P)H"                                      
 [64] "proton-transporting two-sector ATPase complex"                                   
 [65] "integral component of membrane"                                                  
 [66] "mitochondrial respirasome"                                                       
 [67] "respiratory chain complex"                                                       
 [68] "intrinsic component of membrane"                                                 
 [69] "monocarboxylic acid metabolic process"                                           
 [70] "cation channel activity"                                                         
 [71] "respirasome"                                                                     
 [72] "transporter complex"                                                             
 [73] "carbohydrate derivative metabolic process"                                       
 [74] "mitochondrial respiratory chain complex I"                                       
 [75] "NADH dehydrogenase complex"                                                      
 [76] "respiratory chain complex I"                                                     
 [77] "carbohydrate derivative biosynthetic process"                                    
 [78] "electron transport chain"                                                        
 [79] "mitochondrial proton-transporting ATP synthase complex, coupling factor F(o)"    
 [80] "proton-transporting ATP synthase complex, coupling factor F(o)"                  
 [81] "ion channel activity"                                                            
 [82] "oxidative phosphorylation"                                                       
 [83] "proton transmembrane transporter activity"                                       
 [84] "small molecule catabolic process"                                                
 [85] "small molecule biosynthetic process"                                             
 [86] "sulfur compound biosynthetic process"                                            
 [87] "respiratory electron transport chain"                                            
 [88] "cellular response to oxidative stress"                                           
 [89] "cellular lipid metabolic process"                                                
 [90] "mitochondrial matrix"                                                            
 [91] "sulfur amino acid metabolic process"                                             
 [92] "pyruvate metabolic process"                                                      
 [93] "mitochondrial transport"                                                         
 [94] "proton-transporting two-sector ATPase complex, proton-transporting domain"       
 [95] "oxidoreductase activity, acting on a sulfur group of donors"                     
 [96] "inorganic molecular entity transmembrane transporter activity"                   
 [97] "response to oxidative stress"                                                    
 [98] "aerobic electron transport chain"                                                
 [99] "mitochondrial ATP synthesis coupled electron transport"                          
[100] "alpha-amino acid metabolic process"                                              
[101] "ATP synthesis coupled electron transport"                                        
[102] "nucleoid"                                                                        
[103] "mitochondrial nucleoid"                                                          
[104] "mitochondrion organization"                                                      
[105] "cellular response to chemical stress"                                            
[106] "pyrophosphate hydrolysis-driven proton transmembrane transporter activity"       
[107] "serine family amino acid metabolic process"                                      
[108] "carboxylic acid biosynthetic process"                                            
[109] "organic acid biosynthetic process"                                               
[110] "carboxylic acid catabolic process"                                               
[111] "one-carbon metabolic process"                                                    
[112] "proton-transporting two-sector ATPase complex, catalytic domain"                 
[113] "NAD binding"                                                                     
[114] "organic acid catabolic process"                                                  
[115] "ion transmembrane transporter activity"                                          
[116] "electron transfer activity"                                                      
[117] "ligase activity"                                                                 
[118] "lipid metabolic process"                                                         
[119] "fatty acid metabolic process"                                                    
[120] "lipid biosynthetic process"                                                      
[121] "hexose metabolic process"                                                        
[122] "cation transmembrane transporter activity"                                       
[123] "iron-sulfur cluster binding"                                                     
[124] "metal cluster binding"                                                           
[125] "monosaccharide metabolic process"                                                
[126] "cellular modified amino acid metabolic process"                                  
[127] "inorganic cation transmembrane transporter activity"                             
[128] "protein targeting"                                                               
[129] "alcohol metabolic process"                                                       
[130] "glucose 6-phosphate metabolic process"                                           
[131] "mitochondrial membrane organization"                                             
[132] "secondary alcohol metabolic process"                                             
[133] "membrane organization"                                                           
[134] "lyase activity"                                                                  
[135] "ATPase-coupled ion transmembrane transporter activity"                           
[136] "ATPase activity, coupled to transmembrane movement of ions, rotational mechanism"
[137] "proton-transporting ATPase activity, rotational mechanism"                       
[138] "dicarboxylic acid metabolic process"                                             
[139] "glycine metabolic process"                                                       
[140] "protein localization to mitochondrion"                                           
[141] "monocarboxylic acid catabolic process"                                           
[142] "establishment of protein localization to mitochondrion"                          
[143] "methionine metabolic process"                                                    
[144] "2 iron, 2 sulfur cluster binding"                                                
[145] "mitochondrial transmembrane transport"                                           
[146] "ligase activity, forming carbon-nitrogen bonds"                                  
[147] "ATPase-coupled cation transmembrane transporter activity"                        
[148] "mitochondrial electron transport, ubiquinol to cytochrome c"                     
[149] "oxidoreduction-driven active transmembrane transporter activity"                 
[150] "acetyl-CoA metabolic process"                                                    
[151] "L-serine metabolic process"                                                      
[152] "glycerolipid metabolic process"                                                  
[153] "gluconeogenesis"                                                                 
[154] "mitochondrial outer membrane"                                                    
[155] "alpha-amino acid catabolic process"                                              
[156] "primary active transmembrane transporter activity"                               
[157] "organelle outer membrane"                                                        
[158] "homoserine metabolic process"                                                    
[159] "carboxylic acid binding"                                                         
[160] "chaperone complex"                                                               
[161] "cellular homeostasis"                                                            
[162] "outer membrane"                                                                  
[163] "cellular amino acid biosynthetic process"                                        

Parent terms retrieved using org.Sc.sgd.db (S. cerevisiae)

Biological process parent terms of GO terms are:
                                                                  term                                     parentTerm
GO:0006091              generation of precursor metabolites and energy generation of precursor metabolites and energy
GO:1902600                              proton transmembrane transport                 proton transmembrane transport
GO:0045333                                        cellular respiration generation of precursor metabolites and energy
GO:0009060                                         aerobic respiration generation of precursor metabolites and energy
GO:0015980         energy derivation by oxidation of organic compounds generation of precursor metabolites and energy
GO:0015986                    proton motive force-driven ATP synthesis       proton motive force-driven ATP synthesis
GO:0072521                purine-containing compound metabolic process   purine-containing compound metabolic process
GO:0006754                                    ATP biosynthetic process       proton motive force-driven ATP synthesis
GO:0006082                              organic acid metabolic process       proton motive force-driven ATP synthesis
GO:0009150                     purine ribonucleotide metabolic process   purine-containing compound metabolic process
GO:0046034                                       ATP metabolic process       proton motive force-driven ATP synthesis
GO:0019752                           carboxylic acid metabolic process       proton motive force-driven ATP synthesis
GO:0009201            ribonucleoside triphosphate biosynthetic process       proton motive force-driven ATP synthesis
GO:0009206     purine ribonucleoside triphosphate biosynthetic process       proton motive force-driven ATP synthesis
GO:0009145         purine nucleoside triphosphate biosynthetic process       proton motive force-driven ATP synthesis
GO:0006163                         purine nucleotide metabolic process   purine-containing compound metabolic process
GO:0009205        purine ribonucleoside triphosphate metabolic process       proton motive force-driven ATP synthesis
GO:0009144            purine nucleoside triphosphate metabolic process       proton motive force-driven ATP synthesis
GO:0043436                                   oxoacid metabolic process       proton motive force-driven ATP synthesis
GO:0009199               ribonucleoside triphosphate metabolic process       proton motive force-driven ATP synthesis
GO:0009259                            ribonucleotide metabolic process               ribonucleotide metabolic process
GO:0009142                nucleoside triphosphate biosynthetic process       proton motive force-driven ATP synthesis
GO:0019693                          ribose phosphate metabolic process               ribonucleotide metabolic process
GO:0072522             purine-containing compound biosynthetic process   purine-containing compound metabolic process
GO:0009152                  purine ribonucleotide biosynthetic process               ribonucleotide metabolic process
GO:0009141                   nucleoside triphosphate metabolic process       proton motive force-driven ATP synthesis
GO:0006164                      purine nucleotide biosynthetic process   purine-containing compound metabolic process
GO:0009117                                nucleotide metabolic process       proton motive force-driven ATP synthesis
GO:0009260                         ribonucleotide biosynthetic process               ribonucleotide metabolic process
GO:0006753                      nucleoside phosphate metabolic process       proton motive force-driven ATP synthesis
GO:0098660                       inorganic ion transmembrane transport                 proton transmembrane transport
GO:0046390                       ribose phosphate biosynthetic process               ribonucleotide metabolic process
GO:0019637                           organophosphate metabolic process              organophosphate metabolic process
GO:0090407                        organophosphate biosynthetic process              organophosphate metabolic process
GO:0098662                    inorganic cation transmembrane transport                 proton transmembrane transport
GO:0006099                                    tricarboxylic acid cycle generation of precursor metabolites and energy
GO:0009165                             nucleotide biosynthetic process       proton motive force-driven ATP synthesis
GO:1901293                   nucleoside phosphate biosynthetic process       proton motive force-driven ATP synthesis
GO:0055086      nucleobase-containing small molecule metabolic process       proton motive force-driven ATP synthesis
GO:0034220                                 ion transmembrane transport                 proton transmembrane transport
GO:0006811                                               ion transport                 proton transmembrane transport
GO:0098655                              cation transmembrane transport                 proton transmembrane transport
GO:0006812                                            cation transport                 proton transmembrane transport
GO:0006790                           sulfur compound metabolic process              sulfur compound metabolic process
GO:0032787                       monocarboxylic acid metabolic process       proton motive force-driven ATP synthesis
GO:1901135                   carbohydrate derivative metabolic process               ribonucleotide metabolic process
GO:1901137                carbohydrate derivative biosynthetic process               ribonucleotide metabolic process
GO:0022900                                    electron transport chain generation of precursor metabolites and energy
GO:0006119                                   oxidative phosphorylation generation of precursor metabolites and energy
GO:0044282                            small molecule catabolic process       proton motive force-driven ATP synthesis
GO:0044283                         small molecule biosynthetic process       proton motive force-driven ATP synthesis
GO:0044272                        sulfur compound biosynthetic process              sulfur compound metabolic process
GO:0022904                        respiratory electron transport chain generation of precursor metabolites and energy
GO:0034599                       cellular response to oxidative stress          cellular response to oxidative stress
GO:0044255                            cellular lipid metabolic process               cellular lipid metabolic process
GO:0000096                         sulfur amino acid metabolic process              sulfur compound metabolic process
GO:0006839                                     mitochondrial transport                        mitochondrial transport
GO:0006090                                  pyruvate metabolic process       proton motive force-driven ATP synthesis
GO:0006979                                response to oxidative stress          cellular response to oxidative stress
GO:0042775      mitochondrial ATP synthesis coupled electron transport generation of precursor metabolites and energy
GO:0019646                            aerobic electron transport chain generation of precursor metabolites and energy
GO:1901605                          alpha-amino acid metabolic process       proton motive force-driven ATP synthesis
GO:0042773                    ATP synthesis coupled electron transport generation of precursor metabolites and energy
GO:0007005                                  mitochondrion organization                     mitochondrion organization
GO:0062197                        cellular response to chemical stress          cellular response to oxidative stress
GO:0009069                  serine family amino acid metabolic process       proton motive force-driven ATP synthesis
GO:0046394                        carboxylic acid biosynthetic process       proton motive force-driven ATP synthesis
GO:0016053                           organic acid biosynthetic process       proton motive force-driven ATP synthesis
GO:0046395                           carboxylic acid catabolic process       proton motive force-driven ATP synthesis
GO:0006730                                one-carbon metabolic process       proton motive force-driven ATP synthesis
GO:0016054                              organic acid catabolic process       proton motive force-driven ATP synthesis
GO:0006629                                     lipid metabolic process               cellular lipid metabolic process
GO:0006631                                fatty acid metabolic process       proton motive force-driven ATP synthesis
GO:0008610                                  lipid biosynthetic process               cellular lipid metabolic process
GO:0019318                                    hexose metabolic process       proton motive force-driven ATP synthesis
GO:0006575              cellular modified amino acid metabolic process cellular modified amino acid metabolic process
GO:0005996                            monosaccharide metabolic process       proton motive force-driven ATP synthesis
GO:0006605                                           protein targeting                        mitochondrial transport
GO:0051156                       glucose 6-phosphate metabolic process              organophosphate metabolic process
GO:0006066                                   alcohol metabolic process       proton motive force-driven ATP synthesis
GO:1902652                         secondary alcohol metabolic process       proton motive force-driven ATP synthesis
GO:0007006                         mitochondrial membrane organization                     mitochondrion organization
GO:0061024                                       membrane organization                     mitochondrion organization
GO:0043648                         dicarboxylic acid metabolic process       proton motive force-driven ATP synthesis
GO:0006544                                   glycine metabolic process       proton motive force-driven ATP synthesis
GO:0072655      establishment of protein localization to mitochondrion                        mitochondrial transport
GO:0072329                       monocarboxylic acid catabolic process       proton motive force-driven ATP synthesis
GO:0070585                       protein localization to mitochondrion                        mitochondrial transport
GO:0006555                                methionine metabolic process              sulfur compound metabolic process
GO:1990542                       mitochondrial transmembrane transport                 proton transmembrane transport
GO:0006122 mitochondrial electron transport, ubiquinol to cytochrome c generation of precursor metabolites and energy
GO:0006084                                acetyl-CoA metabolic process   purine-containing compound metabolic process
GO:0006563                                  L-serine metabolic process       proton motive force-driven ATP synthesis
GO:0046486                              glycerolipid metabolic process               cellular lipid metabolic process
GO:1901606                          alpha-amino acid catabolic process       proton motive force-driven ATP synthesis
GO:0006094                                             gluconeogenesis       proton motive force-driven ATP synthesis
GO:0009092                                homoserine metabolic process       proton motive force-driven ATP synthesis
GO:0019725                                        cellular homeostasis                           cellular homeostasis
GO:0008652                    cellular amino acid biosynthetic process       proton motive force-driven ATP synthesis

Number of Biological process parent terms:

                          cellular homeostasis               cellular lipid metabolic process 
                                             1                                              4 
cellular modified amino acid metabolic process          cellular response to oxidative stress 
                                             1                                              3 
generation of precursor metabolites and energy                        mitochondrial transport 
                                            12                                              4 
                    mitochondrion organization              organophosphate metabolic process 
                                             3                                              3 
      proton motive force-driven ATP synthesis                 proton transmembrane transport 
                                            43                                              8 
  purine-containing compound metabolic process               ribonucleotide metabolic process 
                                             6                                              7 
             sulfur compound metabolic process 
                                             4 

Molecular function parent terms of GO terms are:
                                                                                       term
GO:0046933                  proton-transporting ATP synthase activity, rotational mechanism
GO:0015252                                                          proton channel activity
GO:0015267                                                                 channel activity
GO:0022803                                       passive transmembrane transporter activity
GO:0016651                                       oxidoreductase activity, acting on NAD(P)H
GO:0005261                                                          cation channel activity
GO:0005216                                                             ion channel activity
GO:0015078                                        proton transmembrane transporter activity
GO:0016667                      oxidoreductase activity, acting on a sulfur group of donors
GO:0015318                    inorganic molecular entity transmembrane transporter activity
GO:0009678        pyrophosphate hydrolysis-driven proton transmembrane transporter activity
GO:0051287                                                                      NAD binding
GO:0015075                                           ion transmembrane transporter activity
GO:0009055                                                       electron transfer activity
GO:0016874                                                                  ligase activity
GO:0008324                                        cation transmembrane transporter activity
GO:0051536                                                      iron-sulfur cluster binding
GO:0051540                                                            metal cluster binding
GO:0022890                              inorganic cation transmembrane transporter activity
GO:0046961                        proton-transporting ATPase activity, rotational mechanism
GO:0044769 ATPase activity, coupled to transmembrane movement of ions, rotational mechanism
GO:0042625                            ATPase-coupled ion transmembrane transporter activity
GO:0016829                                                                   lyase activity
GO:0051537                                                 2 iron, 2 sulfur cluster binding
GO:0015453                  oxidoreduction-driven active transmembrane transporter activity
GO:0019829                         ATPase-coupled cation transmembrane transporter activity
GO:0016879                                   ligase activity, forming carbon-nitrogen bonds
GO:0015399                                primary active transmembrane transporter activity
GO:0031406                                                          carboxylic acid binding
                                                                parentTerm
GO:0046933 proton-transporting ATP synthase activity, rotational mechanism
GO:0015252 proton-transporting ATP synthase activity, rotational mechanism
GO:0015267 proton-transporting ATP synthase activity, rotational mechanism
GO:0022803 proton-transporting ATP synthase activity, rotational mechanism
GO:0016651                      oxidoreductase activity, acting on NAD(P)H
GO:0005261 proton-transporting ATP synthase activity, rotational mechanism
GO:0005216 proton-transporting ATP synthase activity, rotational mechanism
GO:0015078 proton-transporting ATP synthase activity, rotational mechanism
GO:0016667                      oxidoreductase activity, acting on NAD(P)H
GO:0015318 proton-transporting ATP synthase activity, rotational mechanism
GO:0009678 proton-transporting ATP synthase activity, rotational mechanism
GO:0051287                                                     NAD binding
GO:0015075 proton-transporting ATP synthase activity, rotational mechanism
GO:0009055                      oxidoreductase activity, acting on NAD(P)H
GO:0016874                                                 ligase activity
GO:0008324 proton-transporting ATP synthase activity, rotational mechanism
GO:0051536                                     iron-sulfur cluster binding
GO:0051540                                     iron-sulfur cluster binding
GO:0022890 proton-transporting ATP synthase activity, rotational mechanism
GO:0046961 proton-transporting ATP synthase activity, rotational mechanism
GO:0044769 proton-transporting ATP synthase activity, rotational mechanism
GO:0042625 proton-transporting ATP synthase activity, rotational mechanism
GO:0016829                                                  lyase activity
GO:0051537                                     iron-sulfur cluster binding
GO:0015453 proton-transporting ATP synthase activity, rotational mechanism
GO:0019829 proton-transporting ATP synthase activity, rotational mechanism
GO:0016879                                                 ligase activity
GO:0015399 proton-transporting ATP synthase activity, rotational mechanism
GO:0031406                                         carboxylic acid binding

Number of Molecular function parent terms:

                                        carboxylic acid binding                                     iron-sulfur cluster binding 
                                                              1                                                               3 
                                                ligase activity                                                  lyase activity 
                                                              2                                                               1 
                                                    NAD binding                      oxidoreductase activity, acting on NAD(P)H 
                                                              1                                                               3 
proton-transporting ATP synthase activity, rotational mechanism 
                                                             18 

Cellular component parent terms of GO terms are:
                                                                                   term                                   parentTerm
GO:0031966                                                       mitochondrial membrane                       mitochondrial membrane
GO:0005740                                                       mitochondrial envelope                       mitochondrial membrane
GO:0005743                                                 mitochondrial inner membrane                       mitochondrial membrane
GO:0019866                                                     organelle inner membrane                       mitochondrial membrane
GO:0031967                                                           organelle envelope                       mitochondrial membrane
GO:0031975                                                                     envelope                       mitochondrial membrane
GO:0098800                                 inner mitochondrial membrane protein complex inner mitochondrial membrane protein complex
GO:0098798                                     mitochondrial protein-containing complex inner mitochondrial membrane protein complex
GO:1990204                                                       oxidoreductase complex                       oxidoreductase complex
GO:0045259                                     proton-transporting ATP synthase complex     proton-transporting ATP synthase complex
GO:0005753                       mitochondrial proton-transporting ATP synthase complex     proton-transporting ATP synthase complex
GO:0098796                                                     membrane protein complex     proton-transporting ATP synthase complex
GO:1902495                                            transmembrane transporter complex            transmembrane transporter complex
GO:0016469                                proton-transporting two-sector ATPase complex     proton-transporting ATP synthase complex
GO:0016021                                               integral component of membrane               integral component of membrane
GO:0098803                                                    respiratory chain complex                    respiratory chain complex
GO:0005746                                                    mitochondrial respirasome                    respiratory chain complex
GO:0031224                                              intrinsic component of membrane               integral component of membrane
GO:0070469                                                                  respirasome                    respiratory chain complex
GO:1990351                                                          transporter complex            transmembrane transporter complex
GO:0045263               proton-transporting ATP synthase complex, coupling factor F(o)     proton-transporting ATP synthase complex
GO:0000276 mitochondrial proton-transporting ATP synthase complex, coupling factor F(o)     proton-transporting ATP synthase complex
GO:0005759                                                         mitochondrial matrix inner mitochondrial membrane protein complex
GO:0033177    proton-transporting two-sector ATPase complex, proton-transporting domain     proton-transporting ATP synthase complex
GO:0042645                                                       mitochondrial nucleoid                       mitochondrial nucleoid
GO:0009295                                                                     nucleoid                       mitochondrial nucleoid
GO:0033178              proton-transporting two-sector ATPase complex, catalytic domain     proton-transporting ATP synthase complex
GO:0005741                                                 mitochondrial outer membrane                 mitochondrial outer membrane
GO:0031968                                                     organelle outer membrane                 mitochondrial outer membrane
GO:0101031                                                            chaperone complex                            chaperone complex
GO:0019867                                                               outer membrane                 mitochondrial outer membrane

Number of Cellular component parent terms:

                           chaperone complex inner mitochondrial membrane protein complex               integral component of membrane 
                                           1                                            3                                            2 
                      mitochondrial membrane                       mitochondrial nucleoid                 mitochondrial outer membrane 
                                           6                                            2                                            3 
                      oxidoreductase complex     proton-transporting ATP synthase complex                    respiratory chain complex 
                                           1                                            8                                            3 
           transmembrane transporter complex 
                                           2 

Number of enriched KEGG pathways: 8
KEGG pathways are:
[1] "Oxidative phosphorylation - Trichoderma reesei QM6a"               "Carbon metabolism - Trichoderma reesei QM6a"                      
[3] "Citrate cycle (TCA cycle) - Trichoderma reesei QM6a"               "Biosynthesis of secondary metabolites - Trichoderma reesei QM6a"  
[5] "Glyoxylate and dicarboxylate metabolism - Trichoderma reesei QM6a" "Lipoic acid metabolism - Trichoderma reesei QM6a"                 
[7] "Biosynthesis of amino acids - Trichoderma reesei QM6a"             "2-Oxocarboxylic acid metabolism - Trichoderma reesei QM6a"        

#############################################################################################################

Cluster number 26
Genes in cluster 26 are:
  [1] "81093"    "60000"    "81593"    "65982"    "59168"    "104639"   "75230"    "43701"    "43873"    "123735"   "43115"    "37933"   
 [13] "69468"    "119614"   "111600"   "62676"    "65410"    "43877"    "45689"    "120412"   "79104"    "61383"    "67607"    "120176"  
 [25] "46463"    "64179"    "119947"   "119943"   "105420"   "106244"   "26462"    "52456"    "106654"   "124132"   "2666"     "109548"  
 [37] "77661"    "67642"    "46613"    "80911"    "65782"    "102711"   "23276"    "44943"    "67902"    "55838"    "61161"    "110173"  
 [49] "55318"    "21937"    "111827"   "78852"    "58476"    "68412"    "42068"    "120579"   "55353"    "66034"    "106583"   "48910"   
 [61] "4982"     "112540"   "102970"   "104643"   "38080"    "119854"   "122995"   "119664"   "121319"   "121500"   "2517"     "22210"   
 [73] "62787"    "120805"   "74731"    "57891"    "80359"    "103230"   "80843"    "55351"    "22783"    "55788"    "79694"    "62314"   
 [85] "122113"   "1977"     "107339"   "60627"    "122139"   "48599"    "80234"    "4196"     "108723"   "122176"   "60425"    "106250"  
 [97] "123164"   "124056"   "62563"    "74397"    "65209"    "66517"    "63163"    "107682"   "75551"    "57430"    "78037"    "67957"   
[109] "72108"    "78576"    "51443"    "77703"    "123256"   "50536"    "10_1841G" "76646"    "104691"   "75470"    "78042"    "22625"   
[121] "102572"   "108802"   "106479"   "51153"    "22381"    "104060"   "2869"     "63347"    "56839"    "105386"   "119845"   "121975"  
[133] "108548"   "62232"    "112019"   "21288"    "59417"    "65493"    "62914"    "122988"   "120583"   "74947"    "3350"     "5849"    
[145] "106512"   "2561"     "103282"   "122349"   "75032"    "79931"    "58130"    "107112"   "105847"  

Number of enriched GO terms: 3
GO terms are:
[1] "sulfur compound metabolic process" "glutathione metabolic process"     "organelle fusion"                 

Parent terms retrieved using org.Sc.sgd.db (S. cerevisiae)

Biological process parent terms of GO terms are:
                                        term                        parentTerm
GO:0006790 sulfur compound metabolic process sulfur compound metabolic process
GO:0006749     glutathione metabolic process sulfur compound metabolic process
GO:0048284                  organelle fusion                  organelle fusion

Number of Biological process parent terms:

                 organelle fusion sulfur compound metabolic process 
                                1                                 2 

No molecular function parent terms.

No cellular component parent terms.

Number of enriched KEGG pathways: 1
KEGG pathways are:
[1] "Endocytosis - Trichoderma reesei QM6a"

#############################################################################################################

Cluster number 27
Genes in cluster 27 are:
  [1] "102799"  "82105"   "70778"   "108018"  "109476"  "53747"   "57696"   "81007"   "49409"   "60634"   "35386"   "21198"   "48211"  
 [14] "109619"  "119887"  "120912"  "55630"   "120899"  "122366"  "112496"  "54865"   "103804"  "64193"   "36335"   "123364"  "106048" 
 [27] "4751"    "121453"  "1941"    "51806"   "111807"  "47290"   "22911"   "67215"   "69742"   "50996"   "80586"   "105311"  "66608"  
 [40] "42264"   "78189"   "106138"  "104584"  "112080"  "76633"   "75859"   "22538"   "103438"  "67534"   "33637"   "79568"   "76862"  
 [53] "71563"   "69281"   "122592"  "122593"  "31551"   "63620"   "109123"  "76845"   "21534"   "111968"  "62004"   "44_243G" "68842"  
 [66] "106684"  "76887"   "21576"   "78012"   "122579"  "60194"   "103006"  "109956"  "4_1530G" "21293"   "55077"   "75001"   "81420"  
 [79] "63869"   "38640"   "80187"   "80186"   "79031"   "79756"   "3803"    "60626"   "78956"   "21211"   "54521"   "109872"  "57078"  
 [92] "120791"  "42766"   "53824"   "78320"   "82175"   "58561"   "11_782G" "21294"   "61159"   "110415"  "105643"  "55321"   "56587"  
[105] "64485"   "121130"  "73904"   "120482"  "22117"   "63204"   "43076"   "104132"  "21907"   "71380"   "23221"   "107768"  "2399"   
[118] "102414"  "75015"   "48924"   "55803"   "67013"   "47066"   "70560"   "62718"   "112532"  "57868"   "47049"   "103366"  "124097" 
[131] "70546"   "123047"  "109282"  "111564"  "53495"   "78688"   "107464"  "81861"   "108090"  "65927"   "78004"   "110550"  "54454"  
[144] "119593"  "82534"   "123618"  "67130"   "55062"   "23090"   "67116"  

Number of enriched GO terms: 1
GO terms are:
[1] "Golgi apparatus"

Parent terms retrieved using org.Sc.sgd.db (S. cerevisiae)

No biological process parent terms.

No molecular function parent terms.

No cellular component parent terms.

Number of enriched KEGG pathways: 0
KEGG pathways are:
no enriched pathways

#############################################################################################################

Cluster number 28
Genes in cluster 28 are:
  [1] "4_319G"   "121498"   "61690"    "39285"    "60578"    "10_1754G" "70197"    "69077"    "52499"    "28_371G"  "66141"    "27599"   
 [13] "53542"    "123502"   "56646"    "69055"    "44330"    "62120"    "58731"    "102996"   "75258"    "74122"    "59098"    "76057"   
 [25] "105975"   "121439"   "79441"    "104715"   "62835"    "109094"   "62693"    "123951"   "79871"    "80073"    "110293"   "108344"  
 [37] "77142"    "111731"   "57128"    "63914"    "121474"   "120516"   "108309"   "3055"     "102686"   "38_15G"   "62706"    "112525"  
 [49] "120998"   "5855"     "52550"    "123196"   "44504"    "121966"   "102957"   "60243"    "62029"    "107495"   "27384"    "120597"  
 [61] "35317"    "65200"    "4009"     "48707"    "48280"    "109972"   "105532"   "53246"    "107595"   "54450"    "81911"    "108003"  
 [73] "119600"   "52432"    "106236"   "78158"    "28655"    "109815"   "112679"   "112675"   "121232"   "78301"    "106641"   "82327"   
 [85] "56176"    "69490"    "120929"   "37827"    "51697"    "80784"    "55454"    "107002"   "102672"   "121420"   "105328"   "122240"  
 [97] "103302"   "60319"    "66614"    "103898"   "42513"    "68427"    "74086"    "52587"    "120503"   "120943"   "106331"   "53961"   
[109] "107855"   "109475"   "69841"    "112237"   "112239"   "108524"   "121367"   "5011"     "102381"   "50_81G"   "55240"    "75295"   
[121] "109385"   "109381"   "61588"    "54674"    "22839"    "78645"    "75012"    "120057"   "55699"    "104021"   "59190"    "123801"  
[133] "112439"   "62977"    "107369"   "123636"   "21836"    "104004"  

Number of enriched GO terms: 0
GO terms are:
no enriched terms

Parent terms retrieved using org.Sc.sgd.db (S. cerevisiae)

No biological process parent terms.

No molecular function parent terms.

No cellular component parent terms.

Number of enriched KEGG pathways: 1
KEGG pathways are:
[1] "Starch and sucrose metabolism - Trichoderma reesei QM6a"

#############################################################################################################

Cluster number 29
Genes in cluster 29 are:
  [1] "60558"   "80425"   "55226"   "58654"   "121491"  "82662"   "105823"  "106554"  "106556"  "124031"  "81576"   "112643"  "109790" 
 [14] "122293"  "121405"  "106055"  "23323"   "109071"  "33895"   "21876"   "40945"   "40943"   "82601"   "5112"    "109242"  "120371" 
 [27] "77506"   "53815"   "70175"   "105003"  "109585"  "65607"   "119796"  "6103"    "50616"   "108732"  "34280"   "57397"   "22148"  
 [40] "65817"   "65810"   "107172"  "106659"  "42346"   "45971"   "5366"    "103129"  "110420"  "79295"   "112656"  "44967"   "23446"  
 [53] "5991"    "73975"   "68966"   "119903"  "104593"  "120473"  "59351"   "103451"  "75175"   "59508"   "109357"  "104106"  "110879" 
 [66] "81115"   "102648"  "4936"    "104310"  "39535"   "112122"  "76820"   "76822"   "110811"  "63913"   "53349"   "64249"   "70511"  
 [79] "60581"   "53428"   "66606"   "63277"   "68606"   "65097"   "60118"   "57534"   "62040"   "64288"   "112085"  "35867"   "2835"   
 [92] "109117"  "62034"   "70570"   "70577"   "109351"  "111776"  "62709"   "105979"  "105978"  "105977"  "60136"   "108898"  "103356" 
[105] "71823"   "76658"   "64937"   "58989"   "64029"   "22181"   "54508"   "77025"   "123468"  "103180"  "121355"  "2916"    "120765" 
[118] "103613"  "59624"   "108553"  "108555"  "65921"   "53220"   "78072"   "122552"  "1818"    "110323"  "54441"   "107490"  "82523"  
[131] "55891"   "2790"    "54926"   "103236"  "57580"   "120044"  "80310"   "111077"  "79262"   "56792"   "69362"   "103920"  "122745" 
[144] "103215"  "112613"  "81939"   "105246"  "120650"  "70001"   "105682"  "22271"   "102454"  "76010"   "107525"  "103498"  "60222"  
[157] "30017"   "105051"  "4428"    "57045"   "21461"   "45675"   "58125"   "105838"  "70026"   "5275"    "39606"   "71259"   "69066"  
[170] "45652"   "54997"   "109895"  "54226"   "4240"    "67382"   "76250"   "21279"   "69479"   "67448"   "109231"  "42449"   "122571" 
[183] "79419"   "64620"   "58525"   "109277"  "22741"   "107949"  "66486"   "21181"   "53558"   "74681"   "2474"    "60931"   "23063"  
[196] "111893"  "64421"   "45595"   "73235"   "73940"   "68068"   "106391"  "122679"  "74118"   "69557"   "5894"    "124327"  "81889"  
[209] "48080"   "45018"   "124302"  "120140"  "69496"   "105628"  "21618"   "71817"   "50647"   "55644"   "103138"  "39588"   "123962" 
[222] "64683"   "75707"   "82032"   "65067"   "123577"  "59994"   "111468"  "79671"   "22879"   "3580"    "120489"  "75535"   "82014"  
[235] "55374"   "68585"   "110281"  "55306"   "80509"   "109329"  "81102"   "39755"   "104494"  "110678"  "4933"    "59302"   "61190"  
[248] "60419"   "111818"  "123431"  "23417"   "65739"   "43083"   "66286"   "67778"   "122262"  "69885"   "64285"   "74884"   "35465"  
[261] "67540"   "110825"  "60352"   "77038"   "67523"   "75475"   "121169"  "78049"   "123188"  "59280"   "120985"  "9_273G"  "68161"  
[274] "109905"  "22560"   "56726"   "4536"    "110826"  "111569"  "64642"   "107297"  "67052"   "122324"  "29957"   "81454"   "108640" 
[287] "112036"  "64345"   "61441"   "104659"  "59382"   "104272"  "73173"   "21542"   "64752"   "81659"   "121534"  "55881"   "31_252G"
[300] "45369"   "77587"   "122756"  "121187"  "74491"   "56354"   "122569"  "107011"  "59196"   "62213"   "105868"  "4592"    "56780"  
[313] "55201"   "103930"  "123884"  "105980"  "58634"   "108806"  "60232"   "59887"   "121856"  "111645"  "111395"  "67110"   "105843" 
[326] "21798"  

Number of enriched GO terms: 3
GO terms are:
[1] "organonitrogen compound catabolic process"                   "proteasome core complex"                                    
[3] "proteasomal ubiquitin-independent protein catabolic process"

Parent terms retrieved using org.Sc.sgd.db (S. cerevisiae)

Biological process parent terms of GO terms are:
                                                                  term                                parentTerm
GO:1901565                   organonitrogen compound catabolic process organonitrogen compound catabolic process
GO:0010499 proteasomal ubiquitin-independent protein catabolic process organonitrogen compound catabolic process

Number of Biological process parent terms:

organonitrogen compound catabolic process 
                                        2 

No molecular function parent terms.

No cellular component parent terms.

Number of enriched KEGG pathways: 3
KEGG pathways are:
[1] "Valine, leucine and isoleucine degradation - Trichoderma reesei QM6a"
[2] "Propanoate metabolism - Trichoderma reesei QM6a"                     
[3] "Proteasome - Trichoderma reesei QM6a"                                

#############################################################################################################

Cluster number 30
Genes in cluster 30 are:
  [1] "77098"           "112539"          "107564"          "56934"           "3824"            "56214"           "112629"         
  [8] "40758"           "73248"           "53569"           "75072"           "77974"           "28781"           "79761"          
 [15] "120981"          "27025"           "108075"          "81553"           "78357"           "59726"           "21193"          
 [22] "63717"           "123697"          "77330"           "52829"           "21226"           "45748"           "77780"          
 [29] "122929"          "78925"           "62100"           "121206"          "61212"           "123155"          "65819"          
 [36] "44965"           "123173"          "54335"           "79466"           "55857"           "104334"          "111716"         
 [43] "107229"          "123572"          "104109"          "105785"          "29115"           "124177"          "124179"         
 [50] "123343"          "75440"           "48653"           "107206"          "75159"           "5651"            "78773"          
 [57] "60585"           "81343"           "62182"           "58689"           "121396"          "72859"           "27_531G"        
 [64] "58479"           "57198"           "72137"           "60349"           "110133"          "53995"           "67538"          
 [71] "36913"           "2038"            "70961"           "69700"           "56804"           "57465"           "106801"         
 [78] "122457"          "109726"          "40551"           "22618"           "61470"           "80105"           "72788"          
 [85] "58412"           "107674"          "48951"           "62026"           "122994"          "58601"           "22300"          
 [92] "106297"          "78242"           "120675"          "120676"          "119879"          "78958"           "57568"          
 [99] "105216"          "81423"           "63151"           "82651"           "65480"           "106761"          "120654"         
[106] "81214"           "67595"           "71010"           "111038"          "121011"          "21255"           "109787"         
[113] "64295"           "71037"           "105031"          "2125"            "105784"          "112460"          "107888"         
[120] "5407"            "73516"           "79825"           "124061"          "53777"           "103560"          "109876"         
[127] "121653"          "120420"          "111362"          "109040"          "111102"          "60091"           "123144"         
[134] "39911"           "69555"           "36134"           "110430"          "107258"          "121638"          "62181"          
[141] "45717"           "103703"          "61839"           "69793"           "123313"          "124340"          "66303"          
[148] "52875"           "80898"           "37368"           "23455"           "80252"           "66469"           "79677"          
[155] "107913"          "STRG.8006"       "80758"           "110615"          "110471"          "123903"          "106370"         
[162] "107972"          "NAME=EGR47836-1" "119890"          "66345"           "44705"           "104156"          "65553"          
[169] "79725"           "23206"           "5863"            "39387"           "56469"           "70972"           "12_1290G"       
[176] "106591"          "8_1998G"         "21737"           "123473"          "57865"           "69950"           "121163"         
[183] "21509"           "21392"           "3889"            "75648"           "81149"           "31733"           "70323"          
[190] "78061"           "55126"           "81457"           "59152"           "23034"           "102386"          "59384"          
[197] "60187"           "110088"          "53027"           "28563"           "75603"           "82531"           "74559"          
[204] "21117"           "109889"          "12_1323G"        "123809"          "121048"          "27357"           "61771"          
[211] "110271"          "57574"           "71284"           "5084"            "47621"           "53067"           "105844"         
[218] "112413"         

Number of enriched GO terms: 19
GO terms are:
 [1] "phosphotransferase activity, alcohol group as acceptor" "autophagy of nucleus"                                  
 [3] "proteasome complex"                                     "autophagy"                                             
 [5] "process utilizing autophagic mechanism"                 "organelle disassembly"                                 
 [7] "protein kinase activity"                                "endopeptidase complex"                                 
 [9] "piecemeal microautophagy of the nucleus"                "proteolysis"                                           
[11] "bounding membrane of organelle"                         "macroautophagy"                                        
[13] "peroxisome"                                             "microbody"                                             
[15] "autophagy of mitochondrion"                             "mitochondrion disassembly"                             
[17] "protein catabolic process"                              "proteolysis involved in protein catabolic process"     
[19] "phagophore assembly site"                              

Parent terms retrieved using org.Sc.sgd.db (S. cerevisiae)

Biological process parent terms of GO terms are:
                                                        term            parentTerm
GO:0044804                              autophagy of nucleus  autophagy of nucleus
GO:0006914                                         autophagy  autophagy of nucleus
GO:0061919            process utilizing autophagic mechanism  autophagy of nucleus
GO:1903008                             organelle disassembly organelle disassembly
GO:0006508                                       proteolysis           proteolysis
GO:0034727           piecemeal microautophagy of the nucleus  autophagy of nucleus
GO:0016236                                    macroautophagy  autophagy of nucleus
GO:0000422                        autophagy of mitochondrion organelle disassembly
GO:0061726                         mitochondrion disassembly organelle disassembly
GO:0030163                         protein catabolic process           proteolysis
GO:0051603 proteolysis involved in protein catabolic process           proteolysis

Number of Biological process parent terms:

 autophagy of nucleus organelle disassembly           proteolysis 
                    5                     3                     3 

Molecular function parent terms of GO terms are:
                                                             term                                             parentTerm
GO:0016773 phosphotransferase activity, alcohol group as acceptor phosphotransferase activity, alcohol group as acceptor
GO:0004672                                protein kinase activity phosphotransferase activity, alcohol group as acceptor

Number of Molecular function parent terms:

phosphotransferase activity, alcohol group as acceptor 
                                                     2 

Cellular component parent terms of GO terms are:
                                     term                     parentTerm
GO:0000502             proteasome complex             proteasome complex
GO:1905369          endopeptidase complex             proteasome complex
GO:0098588 bounding membrane of organelle bounding membrane of organelle
GO:0042579                      microbody                      microbody
GO:0005777                     peroxisome                      microbody
GO:0000407       phagophore assembly site       phagophore assembly site

Number of Cellular component parent terms:

bounding membrane of organelle                      microbody       phagophore assembly site             proteasome complex 
                             1                              2                              1                              2 

Number of enriched KEGG pathways: 1
KEGG pathways are:
[1] "Peroxisome - Trichoderma reesei QM6a"

#############################################################################################################

Cluster number 31
Genes in cluster 31 are:
  [1] "66183"    "110709"   "53500"    "27_731G"  "48865"    "68729"    "121725"   "105220"   "63967"    "57537"    "4475"     "66394"   
 [13] "122048"   "82606"    "76269"    "120198"   "52144"    "22164"    "111088"   "73039"    "57252"    "78437"    "122920"   "49149"   
 [25] "76995"    "107260"   "69483"    "59760"    "120931"   "124136"   "57914"    "64023"    "62166"    "22712"    "4626"     "111566"  
 [37] "123179"   "79606"    "74163"    "24889"    "104118"   "23271"    "120110"   "79813"    "103739"   "44230"    "64777"    "102641"  
 [49] "106615"   "29993"    "76172"    "2044"     "5659"     "46764"    "15_1138G" "58066"    "63053"    "76114"    "121135"   "81150"   
 [61] "69896"    "47077"    "69287"    "57129"    "23001"    "27697"    "64543"    "46902"    "65744"    "103618"   "108082"   "123445"  
 [73] "102562"   "66913"    "62244"    "35375"    "28928"    "73102"    "16_470G"  "106818"   "55073"    "1999"     "27_734G"  "78387"   
 [85] "108920"   "61553"    "21824"    "63152"    "119812"   "119624"   "123720"   "67108"    "63868"    "74505"    "5278"     "13_1642G"
 [97] "77084"    "104202"   "71034"    "21441"    "108665"   "81700"    "70984"    "124187"   "47670"    "110960"   "78499"    "112441"  
[109] "1912"     "70736"    "58953"    "82403"    "82409"    "119956"   "123687"   "80007"    "63727"    "57010"    "82137"    "5578"    
[121] "107253"   "76986"    "57965"    "23154"    "122193"   "103131"   "103130"   "62351"    "64680"    "58587"    "82039"    "45732"   
[133] "2981"     "105189"   "122428"   "4913"     "103119"   "63202"    "107217"   "110866"   "107973"   "123354"   "33660"    "74477"   
[145] "2392"     "28036"    "123251"   "119578"   "58990"    "22647"    "70750"    "75368"    "52709"    "106107"   "6037"     "64827"   
[157] "68466"    "63341"    "66453"    "28865"    "106730"   "79166"    "49048"    "3330"     "80680"    "112212"   "22035"    "51378"   
[169] "48295"    "55204"    "62091"    "120627"  

Number of enriched GO terms: 28
GO terms are:
 [1] "nuclear outer membrane-endoplasmic reticulum membrane network"        
 [2] "endoplasmic reticulum subcompartment"                                 
 [3] "endoplasmic reticulum"                                                
 [4] "endoplasmic reticulum membrane"                                       
 [5] "organelle subcompartment"                                             
 [6] "endoplasmic reticulum protein-containing complex"                     
 [7] "peroxisome"                                                           
 [8] "microbody"                                                            
 [9] "membrane protein complex"                                             
[10] "cytoplasmic vesicle"                                                  
[11] "intracellular vesicle"                                                
[12] "vesicle"                                                              
[13] "organelle disassembly"                                                
[14] "autophagosome assembly"                                               
[15] "autophagosome organization"                                           
[16] "extrinsic component of membrane"                                      
[17] "autophagy of mitochondrion"                                           
[18] "mitochondrion disassembly"                                            
[19] "phagophore assembly site"                                             
[20] "protein lipidation"                                                   
[21] "lipoprotein biosynthetic process"                                     
[22] "Golgi vesicle transport"                                              
[23] "phosphatidylinositol biosynthetic process"                            
[24] "macroautophagy"                                                       
[25] "retrograde vesicle-mediated transport, Golgi to endoplasmic reticulum"
[26] "lipoprotein metabolic process"                                        
[27] "misfolded protein binding"                                            
[28] "phosphatidylinositol metabolic process"                               

Parent terms retrieved using org.Sc.sgd.db (S. cerevisiae)

Biological process parent terms of GO terms are:
                                                                            term                                parentTerm
GO:1903008                                                 organelle disassembly                     organelle disassembly
GO:0000045                                                autophagosome assembly                    autophagosome assembly
GO:1905037                                            autophagosome organization                    autophagosome assembly
GO:0061726                                             mitochondrion disassembly                     organelle disassembly
GO:0000422                                            autophagy of mitochondrion                     organelle disassembly
GO:0006497                                                    protein lipidation                        protein lipidation
GO:0042158                                      lipoprotein biosynthetic process                        protein lipidation
GO:0048193                                               Golgi vesicle transport                   Golgi vesicle transport
GO:0006661                             phosphatidylinositol biosynthetic process phosphatidylinositol biosynthetic process
GO:0006890 retrograde vesicle-mediated transport, Golgi to endoplasmic reticulum                   Golgi vesicle transport
GO:0016236                                                        macroautophagy                    autophagosome assembly
GO:0042157                                         lipoprotein metabolic process                        protein lipidation
GO:0046488                                phosphatidylinositol metabolic process phosphatidylinositol biosynthetic process

Number of Biological process parent terms:

                   autophagosome assembly                   Golgi vesicle transport                     organelle disassembly 
                                        3                                         2                                         3 
phosphatidylinositol biosynthetic process                        protein lipidation 
                                        2                                         3 

No molecular function parent terms.

Cellular component parent terms of GO terms are:
                                                                    term                                                    parentTerm
GO:0098827                          endoplasmic reticulum subcompartment                          endoplasmic reticulum subcompartment
GO:0042175 nuclear outer membrane-endoplasmic reticulum membrane network nuclear outer membrane-endoplasmic reticulum membrane network
GO:0005783                                         endoplasmic reticulum nuclear outer membrane-endoplasmic reticulum membrane network
GO:0005789                                endoplasmic reticulum membrane nuclear outer membrane-endoplasmic reticulum membrane network
GO:0031984                                      organelle subcompartment                          endoplasmic reticulum subcompartment
GO:0140534              endoplasmic reticulum protein-containing complex nuclear outer membrane-endoplasmic reticulum membrane network
GO:0042579                                                     microbody                                                     microbody
GO:0005777                                                    peroxisome                                                     microbody
GO:0098796                                      membrane protein complex                                      membrane protein complex
GO:0097708                                         intracellular vesicle                                         intracellular vesicle
GO:0031410                                           cytoplasmic vesicle                                         intracellular vesicle
GO:0031982                                                       vesicle                                         intracellular vesicle
GO:0019898                               extrinsic component of membrane                               extrinsic component of membrane
GO:0000407                                      phagophore assembly site                                      phagophore assembly site

Number of Cellular component parent terms:

                         endoplasmic reticulum subcompartment                               extrinsic component of membrane 
                                                            2                                                             1 
                                        intracellular vesicle                                      membrane protein complex 
                                                            3                                                             1 
                                                    microbody nuclear outer membrane-endoplasmic reticulum membrane network 
                                                            2                                                             4 
                                     phagophore assembly site 
                                                            1 

Number of enriched KEGG pathways: 3
KEGG pathways are:
[1] "Autophagy - other - Trichoderma reesei QM6a"                          
[2] "Phagosome - Trichoderma reesei QM6a"                                  
[3] "Protein processing in endoplasmic reticulum - Trichoderma reesei QM6a"

#############################################################################################################

Cluster number 32
Genes in cluster 32 are:
[truncated: 198,220 more chars]
