# Supplementary material for: Transcriptomic and metabolic changes in Trichoderma reesei caused by mutation in xylanase regulator 1 (xyr1)
Source: Biotechnol Biofuels Bioprod. 2024 Jul 19;17:106. doi: 10.1186/s13068-024-02556-8 (PMC11265206; doi:10.1186/s13068-024-02556-8)
Supplement: Supplementary file 3 — Additional file 3. [file 13068_2024_2556_MOESM3_ESM.xlsx]

## Sheet: Table S1. DEGs & Venn genes
Table S1. Differentially expressed genes (LFC > 1 or <-1, adjusted p-value < 0.05) sorted based on Venn diagrams
							Differential gene expression analysis results (DESeq2)																		TPMs
		From [Li et al., 2017]		PANNZER2 annotations [Törönen et al., 2018]			Batch lactose, day 2						Glucose feed, day 3						Glucose feed, day 4						Batch lactose, day 2								Glucose feed, day 3								Glucose feed, day 4
Venn	Gene ID	Gene name	Gene Ontology GO	PANNZER Normalized prediction score	PANNZER predicted description	Functional group	baseMean lac2	log2FoldChange lac2	padj lac2	lfcSE lac2	stat lac2	pvalue lac2	baseMean glu3	log2FoldChange glu3	padj glu3	lfcSE glu3	stat glu3	pvalue glu3	baseMean glu4	log2FoldChange glu4	padj glu4	lfcSE glu4	stat glu4	pvalue glu4	mutXYR1 lac2 1	mutXYR1 lac2 2	mutXYR1 lac2 3	mutXYR1 lac2 4	wtXYR1 lac2 1	wtXYR1 lac2 2	wtXYR1 lac2 3	wtXYR1 lac2 4	mutXYR1 glu3 1	mutXYR1 glu3 2	mutXYR1 glu3 3	mutXYR1 glu3 4	wtXYR1 glu3 1	wtXYR1 glu3 2	wtXYR1 glu3 3	wtXYR1 glu3 4	mutXYR1 glu4 1	mutXYR1 glu4 2	mutXYR1 glu4 3	mutXYR1 glu4 4	wtXYR1 glu4 1	wtXYR1 glu4 2	wtXYR1 glu4 3	wtXYR1 glu4 4
Up all	2033	-	-	0.502879	LysR family regulatory protein	unknown	251.496	6.74133	2.85379e-48	0.451881	14.9184	2.50346e-50	251.496	5.82544	2.64385e-61	0.346026	16.8353	1.34598e-63	251.496	2.83229	6.39756e-24	0.269378	10.5142	7.43218e-26	4.12508	3.9275	4.72579	4.32518	0.06384	0.041417	0	0.005286	5.95551	7.66909	7.39037	3.92476	0.049183	0.039796	0.197517	0.046894	5.92743	6.9787	6.64539	6.21881	0.551413	1.42717	0.729048	1.06166
Up all	3292	-	short chain dehydrogenase	0.410748	Short chain dehydrogenase	other catalytic activity	99.1683	1.56839	0.00011545	0.369047	4.24984	2.13925e-05	99.1683	1.0615	0.00955087	0.36846	2.8809	0.00396539	99.1683	1.7719	2.21512e-05	0.374569	4.73051	2.23958e-06	5.30912	2.97867	3.54476	3.35729	1.2122	0.658351	1.74494	2.03739	4.28561	2.10248	2.20038	3.1336	1.16464	0.607479	2.65218	1.19274	4.52494	2.99654	2.60936	4.4966	1.17323	0.641588	1.23205	1.1469
Up all	3481	-	hypothetical protein			carbohydrate metabolism	6204.37	3.98679	1.34495e-276	0.111578	35.7309	1.31115e-279	6204.37	4.23	8.20947e-290	0.115687	36.564	1.06709e-292	6204.37	4.40905	0	0.113552	38.8285	0	571.524	503.079	514.01	509.503	32.7721	37.9807	38.4927	37.4287	238.395	235.936	253.547	189.768	7.69152	14.3532	12.8332	16.1909	448.455	471.149	494.26	400.114	23.5488	21.0697	23.4684	20.4217
Up all	3739	-	beta-xylosidase	0.431691	Family 43 glycoside hydrolase	carbohydrate metabolism	602.915	1.59099	1.00748e-23	0.153045	10.3956	2.59726e-25	602.915	1.98098	1.81313e-23	0.191282	10.3563	3.91772e-25	602.915	1.334	6.86923e-14	0.167518	7.96331	1.67504e-15	13.2305	12.5077	13.4036	13.5246	5.04841	4.94972	4.35623	4.54916	1.17783	1.14753	1.12495	0.702801	0.176412	0.293196	0.164086	0.447474	2.06438	2.49781	2.20815	2.0676	0.771637	0.849341	0.961371	1.06649
Up all	3823	-	5-methyltetrahydropteroyltriglutamate-homocysteine methyltransferase	0.61196	Cobalamin-independent methionine synthase MetE C-terminal/archaeal domain-containing protein	amino acid metabolism	848.866	2.62109	3.53742e-109	0.116666	22.4666	8.81289e-112	848.866	1.86122	3.49801e-46	0.127429	14.6059	2.57653e-48	848.866	2.80582	4.72706e-105	0.127436	22.0175	1.95737e-107	48.7974	39.0262	35.871	42.3295	6.43951	7.04846	7.69328	7.37351	8.86553	10.6344	9.55307	7.46332	2.31433	2.51642	2.55578	2.90214	18.1658	22.1929	18.8017	15.0527	2.60896	2.77734	2.64329	3.28366
Up all	21873	-	dihydroxy-acid dehydratase	0.612049	dihydroxy-acid dehydratase	amino acid metabolism	5925.09	1.47804	7.08074e-35	0.116747	12.6603	9.81731e-37	5925.09	1.64371	3.23717e-42	0.117752	13.9591	2.77011e-44	5925.09	1.55278	1.46267e-37	0.117843	13.1767	1.1945e-39	265.719	237.821	249.538	252.673	86.6243	102.088	95.3613	97.9937	105.929	100.488	101.742	77.8702	22.9348	35.2091	24.4845	30.501	99.932	103.661	107.087	91.4503	28.7328	39.6716	26.4736	34.3618
Up all	26187	-	-			unknown	1248.43	8.05372	5.86131e-54	0.510336	15.7812	4.19028e-56	1248.43	6.00675	6.38202e-51	0.39142	15.3461	3.76369e-53	1248.43	8.96388	6.75265e-135	0.359284	24.9493	2.17477e-137	3.20073	3.62023	3.94098	3.35701	0.030007	0	0	0.015815	3.01795	1.54041	2.00124	2.76361	0.034809	0.018974	0.048238	0.034838	40.5008	24.5759	21.4109	39.7566	0.027288	0.094642	0.081104	0.047153
Up all	27259	-	-	0.225472	alpha-galactosidase	carbohydrate metabolism	33.9173	1.9464	6.0898e-08	0.335736	5.7974	6.73493e-09	33.9173	2.10899	7.66798e-06	0.439657	4.79691	1.61134e-06	33.9173	1.51342	0.000316041	0.371057	4.07867	4.52941e-05	1.16847	1.20177	1.63368	1.46243	0.298042	0.386682	0.355001	0.434895	0.429209	0.421708	0.343519	0.248426	0.110319	0.007619	0	0.036809	0.727448	0.809095	0.447631	0.469656	0.10269	0.233559	0.228919	0.134955
Up all	32755	-	hypothetical protein	0.846793	MYND finger domain protein	unknown	39.7032	1.73786	7.0372e-08	0.301137	5.77099	7.88086e-09	39.7032	1.62031	4.08754e-08	0.278285	5.8225	5.79734e-09	39.7032	1.29001	7.1022e-05	0.289607	4.45437	8.41415e-06	1.10238	0.60319	0.553526	0.785324	0.220095	0.180997	0.259379	0.298456	0.946001	1.47142	1.10217	0.814141	0.443964	0.386257	0.356293	0.24736	1.04485	0.855201	0.803421	0.805411	0.326723	0.438917	0.395883	0.31168
Up all	41362	-	hypothetical protein			unknown	64.1901	1.43645	2.46766e-05	0.311572	4.61034	4.0201e-06	64.1901	2.24322	1.04652e-09	0.347945	6.44706	1.14039e-10	64.1901	1.41162	0.000144497	0.32984	4.2797	1.87144e-05	5.18023	5.1999	4.93349	7.00024	1.63804	1.62605	3.78346	1.81858	2.85204	3.64738	3.57755	2.58158	0.862117	0.714475	0.472183	0.519961	5.73986	2.70178	2.08789	3.26504	1.58645	0.888384	1.23481	1.69555
Up all	46285	-	heat shock protein 30	0.455879	Heat shock 30	protein fate	715.955	1.31701	3.85544e-10	0.198465	6.63596	3.22401e-11	715.955	3.21006	2.20551e-68	0.180526	17.7817	9.79485e-71	715.955	1.16385	1.16093e-09	0.176723	6.58572	4.52674e-11	2.03508	1.98764	2.29436	2.1738	0.995809	0.903365	1.08387	0.718893	19.7936	23.5448	19.9851	25.8548	3.21963	2.11421	1.69379	2.91341	13.2275	17.9672	21.7139	12.9921	7.80576	6.31834	8.94513	7.49782
Up all	46816	cel3d	glycosylhydrolase family 3-6	0.968076	Probable beta-glucosidase H	carbohydrate metabolism	302.697	1.06483	0.0243242	0.4034	2.63964	0.00829952	302.697	2.10852	3.41791e-06	0.424254	4.96994	6.69735e-07	302.697	1.15303	0.0164933	0.406491	2.83654	0.0045606	4.81837	4.12788	5.04053	5.45961	2.60048	2.45012	2.27716	2.90624	1.1456	1.261	1.22898	1.05075	0.528693	0.173935	0.527481	0.439331	2.74686	2.19979	1.93869	3.38969	1.53306	1.16926	1.49049	1.27441
Up all	47603	-	succinyl-CoA:3-ketoacid-coenzyme A transferase subunit A			lipid metabolism	1526.73	1.02805	5.37636e-17	0.117586	8.74294	2.27121e-18	1526.73	1.75055	1.16564e-44	0.121879	14.363	8.83825e-47	1526.73	1.47549	3.20738e-33	0.119056	12.3933	2.84067e-35	57.2161	44.8011	50.3582	55.7385	29.3491	29.6928	26.7561	26.1073	28.2093	31.7393	25.6163	25.1416	7.7879	8.44196	6.21919	8.3426	53.397	47.4053	45.5258	48.7447	19.4894	16.4868	19.4774	20.5068
Up all	49753	-	L-arabinitol 4-dehydrogenase	0.661558	L-arabinitol 4-dehydrogenase	carbohydrate metabolism	1398.93	2.31905	3.02227e-90	0.113576	20.4185	1.14579e-92	1398.93	2.48962	7.23716e-87	0.124207	20.0441	2.27337e-89	1398.93	2.1241	5.31235e-61	0.126544	16.7855	3.11629e-63	85.5248	78.7467	70.9057	73.5631	15.6799	16.5533	18.8382	15.5216	20.3222	15.1696	13.8606	15.2651	2.03379	3.16003	2.9389	3.00599	14.2571	11.0865	12.5224	14.6177	2.61533	2.08756	3.24409	2.4325
Up all	50894	-	quinate permease	0.488014	Sugar transporter domain-containing protein	transporter	53119.5	5.57275	0	0.110824	50.2847	0	53119.5	10.3979	0	0.168626	61.6621	0	53119.5	9.71746	0	0.143535	67.701	0	8196.92	7858.74	8511.55	8595.58	167.182	200.219	191.262	196.488	1829.52	1428.12	1419.61	1575.47	0.478723	1.29558	0.477187	1.60995	2327.61	2013.33	1914.65	2456.7	2.63903	2.07099	2.33202	2.31607
Up all	52960	-	hypothetical protein	0.142034	N-acetyltransferase domain-containing protein	other catalytic activity	72.3132	1.3883	0.000369121	0.350585	3.95994	7.49678e-05	72.3132	2.35298	2.49843e-10	0.352451	6.67606	2.45459e-11	72.3132	1.14218	0.00221751	0.323922	3.52611	0.000421719	0.230975	0.381226	0.480557	0.54185	0.219783	0.127684	0.14149	0.170489	0.637065	0.728433	0.637439	0.69242	0.244348	0.038664	0.096714	0.1546	0.766585	1.49266	1.12109	1.07483	0.443667	0.733214	0.338444	0.575347
Up all	53331	-	aldo-keto reductase	0.404594	Aldo/keto reductase	other catalytic activity	845.097	1.68503	1.07308e-59	0.101496	16.602	6.7416e-62	845.097	1.8499	1.97844e-61	0.109762	16.8537	9.85791e-64	845.097	1.96148	3.2584e-74	0.105957	18.5121	1.64906e-76	37.0246	39.1732	39.5751	42.3659	14.5554	10.8026	13.0595	13.3791	19.0506	17.0269	15.3094	16.364	4.93183	3.75254	4.86477	5.43158	29.1932	27.6233	30.0755	31.4983	7.48796	8.13046	8.34741	9.1457
Up all	53673	-	NADP:D-xylose dehydrogenase	0.966794	D-xylose 1-dehydrogenase (NADP(+), D-xylono-1,5-lactone-forming)	other catalytic activity	8790.23	1.26825	3.14318e-47	0.0859639	14.7533	2.92801e-49	8790.23	1.48745	1.16945e-63	0.0866968	17.157	5.57366e-66	8790.23	1.90913	1.32566e-104	0.0868994	21.9695	5.64175e-107	467.3	466.396	463.995	497.464	250.91	202.265	190.918	218.386	220.715	217.371	211.025	214.446	95.7895	75.7065	80.9389	72.9793	281.004	265.978	259.548	285.253	79.5918	74.4271	77.0883	75.6963
Up all	54219	-	acetylxylan esterase			carbohydrate metabolism	473.314	7.85585	2.23059e-71	0.43264	18.1579	1.11143e-73	473.314	7.59038	2.69926e-11	1.08137	7.01923	2.23087e-12	473.314	5.95522	5.54675e-37	0.455513	13.0737	4.65738e-39	82.8364	91.2317	101.081	114.733	0.473607	0.518137	0.519506	0.054402	3.82151	3.89884	2.08396	5.77834	0	0.020407	0	0	27.3483	20.8817	20.5527	22.2411	0.818946	0.050759	0.371585	0
Up all	54723	-	hypothetical protein			carbohydrate metabolism	11.5793	4.37382	2.68853e-06	0.860613	5.08222	3.73051e-07	11.5793	3.3073	0.000120366	0.795452	4.15776	3.21385e-05	11.5793	1.91738	0.0131786	0.65604	2.92265	0.00347064	0.167972	0.528408	0.457968	0.691258	0.027616	0.051239	0	0	0.692561	0.490298	0.065587	0.220143	0.040726	0.041626	0	0	0.364519	0.524788	0.473687	0.277025	0.315181	0.026834	0.202692	0
Up all	54761	-	hypothetical protein			other catalytic activity	63.0657	1.88161	6.3268e-06	0.383573	4.90547	9.32024e-07	63.0657	3.00563	3.41509e-11	0.430376	6.98374	2.87427e-12	63.0657	2.24799	6.04585e-06	0.447944	5.01847	5.20858e-07	1.04991	1.81929	1.8437	1.32702	0.614969	0.521197	0.448662	0.194588	0.813479	0.734037	0.831202	0.628868	0.031244	0.136036	0.154678	0.055197	0.393333	0.554192	0.495181	0.267421	0.035989	0.07901	0.029156	0.207409
Up all	54962	-	plasma membrane iron permease	0.402296	High-affinity iron transporter	transporter	79.8616	2.45115	1.04678e-10	0.358615	6.83505	8.19781e-12	79.8616	2.86951	4.28752e-10	0.435339	6.59142	4.35625e-11	79.8616	1.37478	0.000626964	0.35311	3.89335	9.88691e-05	5.58236	6.46883	7.81055	5.97285	1.0857	1.10297	1.86286	0.667024	1.20401	1.93004	2.42189	1.83209	0.041473	0.109704	0.005556	0.169925	4.16845	5.97984	7.25862	4.24559	1.08529	1.7845	1.44101	3.72971
Up all	56272	-	hypothetical protein	0.182119	Cytochrome P450 monooxygenase	other catalytic activity	89.9645	2.63996	4.86415e-13	0.347519	7.5966	3.04009e-14	89.9645	1.78726	6.01486e-06	0.368563	4.84927	1.2392e-06	89.9645	2.15846	6.79284e-08	0.365879	5.89938	3.64879e-09	1.76675	1.29581	1.1376	1.35552	0.181986	0.3586	0.23164	0.184831	0.260784	0.569093	0.500142	0.328519	0.091919	0.124075	0.049868	0.224132	0.564881	0.907314	0.555009	0.53713	0.053631	0.188176	0.223284	0.123055
Up all	56350	-	cysteine-17			amino acid metabolism	55.7456	1.37082	0.00023665	0.336589	4.07269	4.64738e-05	55.7456	1.98811	6.81406e-08	0.346937	5.73046	1.00159e-08	55.7456	1.41614	0.000156543	0.332468	4.25948	2.04907e-05	0.557327	0.879209	0.79219	0.785312	0.536789	0.204308	0.214588	0.279186	0.978046	1.01717	0.543624	0.74327	0.297254	0.095174	0.266444	0.181557	0.957408	0.867885	1.00991	1.33213	0.305548	0.2716	0.40238	0.650689
Up all	56684	-	MFS monosaccharide transporter	0.679727	Sugar transporter domain-containing protein	transporter	879.999	4.90024	2.13749e-108	0.218929	22.3828	5.78827e-111	879.999	3.65565	8.61049e-40	0.269824	13.5482	8.1143e-42	879.999	4.31287	3.73271e-61	0.256602	16.8076	2.14672e-63	145.84	140.624	154.683	156.747	6.05073	4.68565	4.38705	6.33805	12.5627	6.18623	4.57971	8.82638	0.085471	0.033772	0.876344	0.74776	21.0131	15.8071	18.6201	21.7415	0.761291	0.604459	0.49639	0.244792
Up all	56840	-	NAD-binding Rossmann fold oxidoreductase			unknown	6031.86	3.30555	1.1969e-153	0.124082	26.6401	2.33365e-156	6031.86	4.30796	1.49724e-218	0.135648	31.7584	2.43269e-221	6031.86	3.6765	2.46329e-179	0.127821	28.763	6.23331e-182	223.818	231.005	250.523	249.226	30.6072	27.3919	21.9953	24.4155	40.1543	31.0323	27.1529	31.8091	1.37677	1.6625	1.69081	2.05679	76.5251	63.4843	64.0583	74.7254	6.1226	4.74955	6.4584	5.36526
Up all	57204	-	-	0.584572	Lipase, secreted	lipid metabolism	67.7008	1.12925	3.42089e-05	0.248847	4.53795	5.68049e-06	67.7008	1.75296	4.66779e-11	0.252735	6.93596	4.03477e-12	67.7008	1.49704	1.26085e-08	0.241745	6.19262	5.91706e-10	0.536187	0.538776	0.531035	0.591398	0.25301	0.260617	0.39203	0.19518	0.679181	0.656173	0.829488	0.643671	0.271774	0.196242	0.288552	0.0846	1.14072	0.931653	0.882106	0.829803	0.33241	0.423488	0.256219	0.368783
Up all	58431	-	-			other catalytic activity	32.1515	3.89056	0.000154187	0.930937	4.17919	2.92555e-05	32.1515	3.2569	6.14954e-13	0.430843	7.55938	4.04996e-14	32.1515	1.51997	0.000742937	0.395173	3.84635	0.000119892	0.216053	0.44368	0.030135	0.409675	0	0.20448	0	0	4.51822	5.21334	3.75577	3.60255	0.150884	1.22153	0.052696	0.220881	2.98229	4.09373	3.10328	2.5331	0.800403	1.06703	0.677458	1.68846
Up all	58450	xyl3b	glycosylhydrolase family 3-7	0.700501	xylan 1,4-beta-xylosidase	carbohydrate metabolism	278.373	5.48723	1.45128e-95	0.261121	21.0141	4.87323e-98	278.373	4.87488	1.12596e-36	0.374871	13.0042	1.15865e-38	278.373	5.51809	6.5504e-61	0.329008	16.7719	3.91789e-63	3.61115	4.08174	4.94215	4.66451	0.105229	0.120664	0.055511	0.123344	0.730572	0.845795	0.599559	0.507989	0.015643	0.014865	0	0.063547	1.73023	2.10717	1.8896	1.66595	0.018842	0.035692	0.011467	0.092831
Up all	58521	-	methyltransferase			other catalytic activity	4585.97	8.31195	7.29866e-109	0.370532	22.4325	1.8974e-111	4585.97	11.7657	3.34373e-26	1.07322	10.963	5.75881e-28	4585.97	9.56314	2.27438e-119	0.407449	23.4708	8.10969e-122	207.413	230.539	249.935	222.844	1.23223	0.873847	0.519673	0.440492	43.6683	16.735	21.0056	21.4585	0.024341	0	0	0	239.456	145.633	130.969	178.76	0.309542	0.252473	0.288009	0.06623
Up all	58580	-	thymine dioxygenase			other catalytic activity	13145.2	5.7163	1.80959e-45	0.394889	14.4757	1.72491e-47	13145.2	7.89023	6.60117e-78	0.415682	18.9814	2.43111e-80	13145.2	6.76903	6.86456e-63	0.397121	17.0453	3.78996e-65	1295.32	1308	1369.28	1286.95	37.0375	34.5329	18.2982	16.0856	254.358	152.868	224.489	153.916	0.780746	1.22792	0.069401	0.296183	1048.68	685.686	694.389	829.054	9.89111	6.91608	8.72224	3.32494
Up all	58602	-	hypothetical protein			unknown	498.264	5.13006	5.37378e-82	0.263565	19.4641	2.21191e-84	498.264	2.04978	4.03679e-14	0.258554	7.92783	2.23003e-15	498.264	4.12736	2.14576e-47	0.278911	14.7982	1.50554e-49	24.7113	32.1878	36.4153	32.1222	1.3747	1.08016	0.766166	0.634456	6.06509	6.8239	8.96181	4.31932	1.72669	1.04457	2.26026	1.47298	10.5092	9.98106	12.4135	8.45864	0.592944	0.396814	0.413617	1.02679
Up all	59065	-	hypothetical protein			unknown	70.1627	4.16642	3.21671e-12	0.567749	7.33848	2.16027e-13	70.1627	2.17132	0.000465255	0.570042	3.80906	0.000139496	70.1627	1.65677	0.013477	0.568531	2.91412	0.00356689	11.9873	9.03168	12.8805	9.07466	0.242704	0.337337	0	0.414764	2.06427	3.71551	4.54369	1.14387	0.189041	0.001247	0.025008	0.509572	0.55213	2.51534	3.26915	0.636929	0.07822	0.064194	0.088597	0.16074
Up all	60085	-	glycosylhydrolase family 31-2	0.387001	alpha-glucosidase	carbohydrate metabolism	515.296	2.0893	5.15399e-31	0.175172	11.9272	8.54159e-33	515.296	3.07226	5.37513e-54	0.194425	15.8017	3.02759e-56	515.296	3.10374	7.69101e-59	0.188274	16.4852	4.68856e-61	4.7497	4.82504	5.67689	5.22277	1.35099	1.22693	1.22144	1.395	1.97632	1.86864	1.57427	2.63635	0.179355	0.339427	0.154943	0.308451	3.37258	2.80661	3.33577	3.4429	0.264101	0.454317	0.487117	0.362954
Up all	62255	-	hypothetical protein			other catalytic activity	30.2035	1.87144	7.28047e-05	0.429056	4.36177	1.29017e-05	30.2035	3.40612	5.04675e-09	0.550532	6.18696	6.1335e-10	30.2035	3.24634	1.7983e-11	0.450144	7.21177	5.52273e-13	0.721597	1.25197	1.63775	1.13254	0.11253	0.060448	0.412179	0.207411	0.470846	1.02177	0.604519	0.58201	0.008092	0	0.017507	0.042571	1.11952	2.69485	3.25691	1.67497	0.033144	0.337029	0.02055	0.065613
Up all	64790	ady3	GPR/FUN34 family protein	0.202381	Acetate transporter required for normal sporulation	transporter	9043.25	2.08017	6.98009e-97	0.09831	21.1592	2.26823e-99	9043.25	1.28014	1.08247e-36	0.0984118	13.008	1.10217e-38	9043.25	1.93094	3.87829e-83	0.0985666	19.5902	1.87357e-85	696.918	650.987	575.737	618.811	137.037	207.907	152.148	149.467	388.981	353.079	374.023	370.004	146.285	163.237	143.402	178.466	487.774	557.143	520.741	502.289	131.155	132.633	145.291	147
Up all	65095	-	short-chain dehydrogenase/reductase SDR	0.819827	Enoyl-(Acyl carrier protein) reductase domain-containing protein	other catalytic activity	15.8965	1.77589	0.00054966	0.460765	3.85422	0.0001161	15.8965	1.50967	0.00400413	0.475805	3.17288	0.00150936	15.8965	1.16547	0.0254182	0.437171	2.66593	0.00767751	0.331569	0.402542	0.253815	0.342409	0.022389	0.089198	0.009149	0.154874	0.21191	0.313857	0.233665	0.180587	0.165758	0.042885	0.009652	0.125801	0.330949	0.231715	0.165414	0.60646	0.121136	0.088186	0.238321	0.012707
Up all	65190	nit1b	cyanide hydratase	0.10105	Carbon/nitrogen hydrolase-like protein	other catalytic activity	39.0026	1.50234	8.36595e-05	0.347073	4.32859	1.50065e-05	39.0026	1.92745	9.78956e-07	0.36891	5.2247	1.74435e-07	39.0026	1.01518	0.00934755	0.332885	3.04964	0.00229119	1.95692	1.73225	1.00646	2.13925	0.639825	0.948543	0.417069	0.216928	1.40813	1.13846	1.54749	1.30117	0.151889	0.201585	0.155269	0.052828	2.09475	2.18092	2.14573	1.19079	1.38737	1.06906	0.714698	1.14545
Up all	66758	-	pfs domain-containing protein			unknown	662.838	3.14959	1.75092e-21	0.318914	9.87598	5.29144e-23	662.838	2.9102	7.9917e-19	0.315135	9.23477	2.5883e-20	662.838	1.86012	8.13285e-08	0.317097	5.86608	4.46212e-09	48.9977	42.9801	59.0453	45.4513	6.60402	9.14046	4.02445	5.53067	57.9613	110.994	124.144	56.8454	8.30059	17.8911	9.17038	9.39075	32.3206	39.0557	46.1895	31.8382	12.6596	10.2604	12.0005	8.5548
Up all	67430	-	hypothetical protein	0.388855	RTA1-domain-containing protein	unknown	3804.59	1.32894	1.54083e-11	0.186734	7.11677	1.10489e-12	3804.59	2.53737	1.8521e-41	0.183449	13.8315	1.64507e-43	3804.59	2.01005	6.3095e-27	0.180157	11.1572	6.60414e-29	22.6636	19.2852	9.98037	17.576	7.46751	8.33611	7.2006	7.40549	99.2924	57.2808	49.7637	55.7134	11.2145	10.7828	10.6144	13.7	468.859	367.428	340.015	453.894	116.229	105.349	104.595	93.6733
Up all	68371	-	ABC transporter	0.10105	ABC1-domain-containing protein	unknown	66.2055	1.11794	0.0367625	0.451775	2.47455	0.0133404	66.2055	1.57666	0.00143261	0.451892	3.48903	0.000484778	66.2055	1.36249	0.00811131	0.439535	3.09985	0.0019362	0.348374	0.609544	1.29767	0.711187	0.394426	0.338794	0.133931	0.412161	0.540243	1.03625	1.42109	0.72126	0.129506	0.325253	0.289047	0.432933	1.24151	3.19001	2.6067	0.605616	0.471332	1.34235	0.432324	0.752707
Up all	69276	-	glycosyl hydrolase family 30-1	0.917398	Glycoside hydrolase family GH30	carbohydrate metabolism	1715.31	3.09018	4.74969e-51	0.201364	15.3462	3.75571e-53	1715.31	3.46648	1.93673e-49	0.229316	15.1166	1.25871e-51	1715.31	4.85047	1.09029e-107	0.217585	22.2923	4.38925e-110	83.3919	92.4781	102.605	106.708	13.4615	16.4064	8.47665	9.88042	7.735	6.35095	5.39999	6.91027	0.269307	0.456208	0.290438	0.852458	41.7368	29.0611	29.6943	32.6919	1.27558	0.447143	1.30899	0.848621
Up all	69696	-	dibenzothiophene desulfurization enzyme A	0.46967	Nitrilotriacetate monooxygenase component A/pristinamycin IIA synthase subunit A	other catalytic activity	6948.13	1.61715	0.000811516	0.431743	3.74564	0.000179936	6948.13	1.39275	0.00322657	0.429604	3.24193	0.00118724	6948.13	1.24968	0.0136619	0.429523	2.90946	0.00362054	7.12468	7.82475	7.13856	6.89193	2.517	3.68611	1.65569	2.33998	33.8893	124.446	112.839	28.7853	32.9484	44.7408	9.07058	31.4382	154.878	130.713	120.795	141.052	58.41	71.4335	51.9928	57.5578
Up all	69956	-	alcohol dehydrogenase-1			other catalytic activity	818.283	1.60933	9.24585e-10	0.24766	6.49814	8.13218e-11	818.283	3.43571	1.19266e-41	0.247815	13.864	1.04642e-43	818.283	1.18663	1.22882e-05	0.244012	4.86301	1.15617e-06	23.2167	18.5786	16.3893	18.7051	4.88338	7.99019	8.86387	5.49223	50.7191	71.5067	70.4321	29.1796	5.09108	7.45102	3.18477	5.54559	40.247	49.8823	52.8041	31.8565	15.6538	20.2847	20.678	22.6094
Up all	70400	-	-	0.568772	O-glycosyltransferase PaGT	other catalytic activity	14.3961	1.95538	0.00165312	0.55208	3.54184	0.000397343	14.3961	4.06153	1.35072e-07	0.724636	5.60493	2.08343e-08	14.3961	2.62974	0.000214308	0.628992	4.18088	2.90378e-05	0.156198	0.202413	0.247997	0.158281	0.080453	0.060374	0.025133	0.039381	0.128573	0.351626	0.244586	0.122293	0.010799	0	0.031933	0	0.180464	0.277307	0.107686	0.118318	0	0.045588	0.0305	0.023037
Up all	70932	-	hypothetical protein	0.344653	Drug resistance protein	transporter	1176.08	3.39745	9.43146e-136	0.135671	25.0418	2.14537e-138	1176.08	4.96554	2.55621e-177	0.173545	28.6124	4.70706e-180	1176.08	5.15389	4.6327e-267	0.146862	35.0933	8.52578e-270	70.5472	67.6591	69.2002	70.8607	5.06575	8.38523	7.89584	7.26677	46.6805	34.7084	32.2659	37.4639	1.04054	0.57757	0.94559	1.40332	140.572	114.511	106.226	134.768	3.4653	3.41646	4.13041	3.16879
Up all	71076	-	hypothetical protein	0.512644	Alpha/beta hydrolase family domain-containing protein	other catalytic activity	12.2367	4.57485	0.0013383	1.26936	3.60405	0.000313291	12.2367	4.2705	2.00874e-05	0.931519	4.58445	4.55186e-06	12.2367	2.16645	0.0109048	0.723758	2.99333	0.00275948	0.010226	0.049257	0	0.049132	0	0	0	0	0.417261	0.935157	0.148653	0.734847	0	0	0.005811	0.052906	0.8247	1.41846	0.058895	1.88937	0.036803	0.12136	0.070884	0.025965
Up all	71245	chi18-1	glycosylhydrolase family 18-8	0.564115	chitinase	carbohydrate metabolism	31.5349	2.23416	4.4047e-05	0.498703	4.47993	7.46681e-06	31.5349	3.09746	3.30331e-08	0.528524	5.86059	4.61218e-09	31.5349	1.86095	0.000509222	0.47125	3.94898	7.84861e-05	0.410768	0.509751	0.645742	0.489732	0.000438	0.265398	0.032714	0.024464	0.548107	0.598827	0.74978	0.956212	0.010328	0.067542	0.016556	0.013008	1.77467	0.229568	0.753388	1.34103	0.009505	0.255024	0.15371	0.453923
Up all	72004	gpr2	G-protein coupled receptor-2	0.44617	G-protein coupled receptors family 2 profile 2 domain-containing protein	other catalytic activity	1087.07	1.97551	3.56088e-91	0.0962531	20.5241	1.31141e-93	1087.07	1.93091	5.8541e-75	0.103719	18.6168	2.34621e-77	1087.07	1.63629	1.17744e-58	0.0994207	16.4583	7.3133e-61	58.7531	57.3497	56.1749	63.817	12.4683	19.4716	15.3507	17.7906	21.8776	21.0014	22.1773	22.5361	5.43398	7.04799	6.08458	4.16577	34.7904	36.0641	36.6662	35.7334	10.6632	10.0386	10.1024	14.9881
Up all	72076	-	cutinase transcription factor 1 beta	0.756608	N-terminal binuclear Zn cluster-containing/DNA binding domain-containing protein	transcription factor	1068.72	4.95253	2.60888e-230	0.151913	32.6011	3.95627e-233	1068.72	5.16742	3.05812e-135	0.206755	24.993	7.28755e-138	1068.72	4.44379	1.23442e-146	0.17085	26.0098	3.8336e-149	73.2289	76.2078	78.0951	84.6578	2.8678	4.04609	1.6747	3.29537	18.9731	14.8212	7.95878	16.054	0.148117	0.124479	0.02261	0.086728	30.9534	24.2042	15.0777	26.9432	0.445048	0.432088	0.949997	1.564
Up all	72526	glr1	alpha-glucuronidase	0.604996	Alpha-glucuronidase	carbohydrate metabolism	10073.7	5.36212	0	0.0766639	69.9432	0	10073.7	6.41774	0	0.132169	48.5571	0	10073.7	6.1515	0	0.0981336	62.6849	0	175.919	174.688	172.14	175.92	4.27032	4.32805	5.22501	4.57263	14.6943	14.1966	12.9221	11.9378	0.091146	0.161156	0.184747	0.206656	38.7207	39.0178	34.7563	37.2091	0.573671	0.52608	0.585239	0.495063
Up all	72567	cbh2, cel6a	glycosylhydrolase family 6-2	0.709523	Exoglucanase 2	carbohydrate metabolism	71525.2	1.20755	3.10621e-13	0.157689	7.65784	1.89091e-14	71525.2	4.43276	2.40068e-163	0.1614	27.4644	4.68071e-166	71525.2	6.12447	0	0.161709	37.8735	0	6335.78	6203.81	6216.29	6749.57	3311.12	3666.53	2344.49	2677.49	251.76	224.282	194.74	190.037	13.9539	9.0205	9.02862	9.01986	773.274	743.488	735.385	694.995	7.42102	12.0095	14.99	9.62641
Up all	73632	axe1	acetylxylan esterase			carbohydrate metabolism	68991.4	8.15125	2.69983e-112	0.357744	22.7852	6.43374e-115	68991.4	10.7112	2.76918e-158	0.396222	27.0333	5.99909e-161	68991.4	11.6645	9.08014e-216	0.369773	31.5452	2.08883e-218	5691.93	5997.8	6353.67	6842.45	23.3408	23.09	25.0342	21.0234	1246.78	684.678	613.167	1271.52	0.323622	0.188654	0.504654	0.949201	7051.46	5663.98	5812.62	7535.41	1.26778	2.12504	3.10033	1.79063
Up all	73638	cip1	cellobiohydrolase-1			carbohydrate metabolism	47158.3	3.35402	2.45656e-189	0.113447	29.5646	4.25748e-192	47158.3	7.29899	0	0.139727	52.2373	0	47158.3	9.90537	0	0.141375	70.0648	0	3312.49	3383.22	3379.73	3699.99	368.943	399.091	329.707	379.136	266.44	216.915	191.457	239.954	1.88068	1.67484	0.886723	1.29757	1682.62	1393.1	1351.1	1563.02	1.13862	1.54187	1.64193	1.82553
Up all	73643	egl4, cel61a	glycosylhydrolase family 61-2	0.557625	Endoglucanase-4	carbohydrate metabolism	54666.6	3.68315	2.61321e-53	0.23481	15.6856	1.8965e-55	54666.6	6.52358	1.89332e-162	0.238198	27.3872	3.89657e-165	54666.6	6.37149	1.09769e-158	0.235471	27.0585	3.03021e-161	2012.24	2297.63	2260.47	2594.65	208.027	191.696	181.481	200.854	583.81	287.012	265.596	575.028	4.5384	5.62682	3.0418	5.80331	2309.91	1749.58	1753.51	2518.32	25.1613	31.5731	30.5066	18.8788
Up all	74223	xyn1	glycosylhydrolase family 11-1	0.466387	Endo-1,4-beta-xylanase	carbohydrate metabolism	956.399	8.88291	2.61022e-242	0.265642	33.4394	3.67557e-245	956.399	5.29272	3.00905e-46	0.36209	14.6171	2.18378e-48	956.399	5.13756	1.3738e-46	0.35017	14.6716	9.79708e-49	136.712	149	169.956	173.557	0.106819	0.29766	0.616234	0.263854	6.94529	4.10381	5.41696	5.9266	0	0.089821	0.031464	0.13913	4.91681	6.92092	6.43481	7.85172	0.178669	0.030396	0.301574	0.0774
Up all	76210	abf2	hypothetical protein	0.453687	Alpha-L-arabinofuranosidase	carbohydrate metabolism	1490.2	2.17308	9.66029e-11	0.317389	6.84674	7.55495e-12	1490.2	4.60195	1.5902e-30	0.388374	11.8493	2.17033e-32	1490.2	6.20411	8.88728e-58	0.37982	16.3344	5.62227e-60	63.2463	65.0755	65.2429	69.1192	20.1585	20.3504	10.3337	12.0862	3.48084	2.32931	1.81133	2.56088	0.051817	0.179554	0.042079	0.129663	12.6632	8.3207	8.26463	10.9872	0.058331	0.090024	0.309835	0.100531
Up all	76672	bgl1, cel3a	glycosyl hydrolase family 3-4	0.272222	beta-glucosidase	carbohydrate metabolism	3138.48	2.46057	1.7505e-55	0.153764	16.0022	1.23248e-57	3138.48	4.0178	3.22315e-117	0.172665	23.2693	9.07732e-120	3138.48	3.47406	4.43824e-74	0.187846	18.4942	2.29723e-76	123.586	136.868	160.571	153.008	27.9114	35.0418	24.5906	26.5306	13.2987	13.3261	16.2791	10.6246	0.710211	1.1236	0.757244	0.945954	5.83287	5.30382	6.14015	7.12108	0.475487	0.281249	0.765294	0.487973
Up all	77288	-	cysteine-9	0.455748	Thioredoxin reductase	other catalytic activity	1423.52	1.58588	0.00122243	0.43689	3.62993	0.000283494	1423.52	1.76361	0.0001827	0.435086	4.05347	5.04642e-05	1423.52	1.4147	0.00518859	0.435139	3.25114	0.00114944	23.4954	25.103	28.3867	27.0171	13.445	9.50464	7.95665	6.74376	36.1866	148.026	152.427	17.3112	27.7026	31.5783	24.0144	22.8249	82.7269	94.2929	85.8846	66.9036	31.2646	33.7168	34.3609	29.35
Up all	77299	gls93; -	exo-beta-D-glucosaminidase; tartrate transporter	0.412063	Exo-beta-D-glucosaminidase	carbohydrate metabolism	1730.76	1.86964	1.03531e-49	0.123464	15.1431	8.41076e-52	1730.76	3.69504	1.03345e-152	0.139156	26.5533	2.3508e-155	1730.76	2.67305	2.26585e-89	0.131602	20.3116	1.01643e-91	11.9824	11.5709	12.1763	12.9384	4.18361	3.31655	3.22617	3.67151	3.81656	3.16571	2.90801	3.83862	0.224338	0.300016	0.230361	0.337249	4.07207	3.53721	3.79541	4.0182	0.584823	0.491494	0.624779	0.818063
Up all	80340	och3	Och1 homolog	0.809757	Glycosyltransferase sugar-binding region DXD domain-containing protein-containing protein	carbohydrate metabolism	2435.83	2.24411	2.84315e-13	0.29257	7.67034	1.71537e-14	2435.83	1.633	3.22316e-07	0.30015	5.4406	5.31026e-08	2435.83	4.42325	4.51062e-45	0.306495	14.4317	3.26857e-47	204.836	203.49	259.275	245.66	56.7925	48.1353	54.5763	52.8213	11.0447	7.00305	8.40629	10.2583	4.51561	1.77956	4.79897	1.96897	34.3617	32.1675	29.2957	36.9218	1.76433	1.75301	0.997616	1.51352
Up all	81271	-	xylitol dehydrogenase	0.649697	D-xylulose reductase	carbohydrate metabolism	16439.7	3.3192	0	0.0624363	53.1614	0	16439.7	4.62344	0	0.0645856	71.5863	0	16439.7	4.71923	0	0.0643027	73.3908	0	275.43	274.746	274.824	295.867	32.25	32.4711	30.0116	28.6908	276.758	261.829	281.423	279.316	11.121	12.7527	10.5161	12.7818	368.924	370.378	357.848	387.067	13.4909	16.0186	14.461	14.7881
Up all	82317	-	hypothetical protein	0.907213	Serine hydrolase domain-containing protein	unknown	1053.32	1.43519	0.000230855	0.351863	4.07884	4.52608e-05	1053.32	2.38147	1.40404e-10	0.351867	6.7681	1.30489e-11	1053.32	2.13649	2.63317e-08	0.3521	6.06786	1.29629e-09	11.1607	16.8157	21.3669	9.93263	3.48094	7.88437	4.49013	7.56234	18.467	27.1251	34.9971	19.7713	3.70012	7.92273	2.36933	5.79442	21.5064	20.7118	22.4835	27.7691	4.16902	7.5755	4.92032	5.05911
Up all	82619	-	arginine-1	0.440711	argininosuccinate synthase	amino acid metabolism	5380.79	2.39259	3.44656e-33	0.193775	12.3473	5.03993e-35	5380.79	2.73455	1.44557e-42	0.195071	14.0182	1.20569e-44	5380.79	3.13126	5.79533e-57	0.193067	16.2185	3.7329e-59	133.668	135.905	117.206	120.775	25.5518	35.117	28.1803	22.0022	84.5837	99.5305	97.6094	62.2489	8.05415	14.3739	10.9806	17.2842	545.171	409.386	377.341	575.544	47.2592	69.0617	57.5778	57.8352
Up all	103041	-	formamidase	0.481559	Acetamidase/formamidase	other catalytic activity	644.656	2.9135	1.13397e-144	0.11271	25.8496	2.45662e-147	644.656	2.71747	2.78982e-77	0.143751	18.904	1.05767e-79	644.656	3.23704	4.12351e-132	0.131108	24.6898	1.37545e-134	22.0884	21.0278	23.8112	21.6782	3.58574	3.5943	2.81806	2.7057	3.93563	4.15221	3.94733	3.6969	0.381333	0.626694	0.746867	0.696569	10.1521	10.075	8.31459	10.5211	0.982345	1.05355	1.21793	1.05539
Up all	103136	-	cytochrome b2	0.504887	Peroxisomal (S)-2-hydroxy-acid oxidase GLO4	carbohydrate metabolism	293.162	3.23494	1.74069e-29	0.278371	11.621	3.2242e-31	293.162	1.48629	4.34716e-07	0.276092	5.38331	7.31277e-08	293.162	1.6739	2.01418e-08	0.273775	6.11415	9.70718e-10	37.4417	30.8552	37.4623	38.6348	5.36843	4.91951	0.956921	2.50304	11.6542	15.4367	18.0235	16.0875	7.11183	3.29531	6.71762	3.11896	23.2192	21.3161	28.3299	29.7542	8.79785	13.0587	6.33443	3.82676
Up all	103907	-	hypothetical protein			unknown	53.8102	1.17272	0.00217153	0.338873	3.46066	0.000538857	53.8102	1.90872	1.76687e-06	0.373687	5.1078	3.2593e-07	53.8102	1.68151	6.22636e-05	0.374793	4.48649	7.24046e-06	1.04613	1.69228	1.26456	1.25529	0.396489	0.949761	0.525196	0.753728	0.404498	0.807402	0.714215	0.336262	0.059917	0.119598	0.075933	0.225563	0.537651	0.778588	0.596116	0.952635	0.03523	0.130955	0.143688	0.181709
Up all	104227	-	-			unknown	123.572	2.35217	1.6459e-13	0.303738	7.74409	9.62723e-15	123.572	2.58205	9.23327e-08	0.45501	5.67472	1.38919e-08	123.572	4.67644	4.07554e-30	0.396432	11.7963	4.07835e-32	10.1469	9.64631	7.75173	9.20039	2.37155	2.93378	1.03659	1.38118	0.542699	0.940605	0.36364	0.634869	0.173938	0.178492	0.044424	0	5.63482	4.41321	4.28186	4.55033	0.235583	0.035186	0.278706	0.166819
Up all	104393	-	hypothetical protein	0.489631	S-adenosyl-L-methionine-dependent methyltransferase	other catalytic activity	157.255	3.06243	1.76226e-39	0.227212	13.4783	2.09975e-41	157.255	3.22256	7.6476e-24	0.308638	10.4412	1.60706e-25	157.255	2.7304	2.32084e-28	0.238481	11.4491	2.37583e-30	30.5119	22.6133	21.3444	22.671	1.25648	2.32032	2.83857	4.8314	5.40503	5.87392	6.73186	3.1193	0.552746	0.261532	0.509102	0.155258	15.4929	17.1507	15.0925	13.7034	2.83774	2.76146	1.14918	2.8585
Up all	104394	-	hypothetical protein			other catalytic activity	165.131	4.47145	1.77521e-26	0.406483	11.0003	3.80731e-28	165.131	4.80234	1.49434e-25	0.44375	10.8222	2.70315e-27	165.131	4.15534	1.68076e-22	0.407763	10.1906	2.18456e-24	3.78629	3.24971	2.40611	2.20698	0.073243	0.136326	0.113267	0.232289	1.06257	2.92863	2.62384	0.752702	0.045046	0.061445	0.090368	0.064355	2.63191	3.99086	2.69801	1.86057	0.063147	0.228783	0.152233	0.190792
Up all	105275	-	hypothetical protein	0.597799	Bulb-type lectin domain-containing protein	other catalytic activity	765.859	4.14649	6.90505e-197	0.137535	30.1485	1.12192e-199	765.859	2.76166	2.18336e-104	0.125746	21.9622	6.62198e-107	765.859	1.94376	1.48531e-61	0.115265	16.8633	8.37134e-64	23.6406	24.6063	26.0493	25.9211	1.60963	1.81328	1.27036	1.26211	17.9545	19.6829	19.3884	17.9874	2.98987	3.29395	2.37095	2.8482	36.9462	29.876	34.4811	41.5996	9.09335	11.7912	9.62211	9.08187
Up all	105445	-	hypothetical protein			unknown	38.9907	3.94442	5.95927e-15	0.482812	8.16969	3.09195e-16	38.9907	4.58597	1.18605e-11	0.642285	7.14009	9.32703e-13	38.9907	2.60308	5.12387e-06	0.515077	5.05377	4.33177e-07	1.88844	2.23143	1.39427	2.89774	0.241471	0.211305	0.011548	0.038916	0.901125	0.837332	0.246023	0.974905	0.009826	0.004421	0.002211	0	1.0339	2.08894	0.098958	0.233849	0.011107	0.055868	0.014266	0.005449
Up all	105652	-	hypothetical protein	0.670656	Actin-like ATPase domain-containing protein	protein fate	34.4192	1.72845	0.00847099	0.571857	3.02252	0.0025068	34.4192	1.27204	0.0251828	0.50497	2.51904	0.0117676	34.4192	1.39925	0.0222078	0.514634	2.71893	0.00654944	1.54728	0.066549	0.16529	0.230867	0	0.080073	0.030946	0.072345	3.56512	1.40332	0.911332	3.06548	1.68958	0.059524	0.413701	1.07465	1.51646	0.539007	0.681322	2.99289	0.155501	0.117259	0.234938	0.382481
Up all	105894	-	-			unknown	275.758	5.77523	1.10024e-60	0.344991	16.7402	6.6739e-63	275.758	6.89845	2.93511e-47	0.466776	14.7789	2.00294e-49	275.758	5.87687	3.35147e-77	0.311271	18.8803	1.65762e-79	26.2686	25.8837	17.2599	24.6263	0.429674	0.536031	0.355694	0.363081	27.5771	18.4369	14.1176	23.2724	0.13153	0.248991	0	0.085786	56.4287	52.1525	31.3976	52.3104	0.291842	0.93139	0.434586	1.53134
Up all	106494	-	hypothetical protein			unknown	17.0583	3.54017	2.39818e-08	0.59382	5.96169	2.49637e-09	17.0583	3.46111	4.69494e-05	0.788637	4.38872	1.14017e-05	17.0583	2.32996	0.00121018	0.628281	3.70847	0.000208517	0.733893	0.888587	0.659554	0.713453	0	0.04182	0.062332	0.159155	0.141683	0.250349	0.250946	0.202676	0	0.038293	0.030964	0	0.381505	0.230171	0.209375	0.425706	0	0.053439	0.147844	0.037553
Up all	107003	-	hypothetical protein			other catalytic activity	187.455	1.16767	0.0013383	0.323967	3.6043	0.000312992	187.455	2.63202	8.29093e-19	0.285145	9.23048	2.69419e-20	187.455	1.97289	5.07029e-11	0.279397	7.06122	1.65044e-12	0.70343	1.40038	0.715331	1.20579	0.570141	0.978906	0.511061	0.346376	7.78112	7.89144	6.55649	7.8943	1.6321	1.77465	0.646627	1.42857	11.0887	7.93005	6.87533	9.82748	2.71778	2.70023	2.74927	1.42644
Up all	107775	-	hypothetical protein	0.507728	Protein kinase domain-containing protein	carbohydrate metabolism	3152.22	3.88878	0	0.101915	38.157	0	3152.22	5.49904	0	0.114694	47.9453	0	3152.22	4.54536	0	0.103387	43.9647	0	110.658	120.306	111.944	121.851	10.6271	8.86962	7.9009	10.2681	135.555	122.97	120.492	122.564	1.69784	4.39448	2.34469	3.38833	200.168	174.021	177.108	195.307	7.79159	9.89644	10.7694	9.61717
Up all	107776	-	xylose reductase	0.36112	NAD(P)H-dependent D-xylose reductase xyl1	carbohydrate metabolism	120720	3.37877	1.01888e-255	0.0983508	34.3543	1.21401e-258	120720	4.44757	0	0.0984504	45.1758	0	120720	3.63257	5.39084e-296	0.098323	36.9453	8.6809e-299	3556.42	3254.07	3011.96	3210.95	321.596	338.554	334.663	343.565	4562.43	4231.83	3897.66	4166.59	146.187	203.988	191.894	244.545	5862.77	5690.89	5147.43	5545.43	503.724	425.008	523.815	453.786
Up all	108671	bgl3f	glycosylhydrolase family 3-6	0.670021	xylan 1,4-beta-xylosidase	carbohydrate metabolism	301.531	2.81126	3.17736e-21	0.286498	9.81251	9.94647e-23	301.531	5.114	2.63555e-33	0.412934	12.3845	3.16883e-35	301.531	5.14493	1.11819e-48	0.343045	14.9978	7.58836e-51	17.3783	15.0193	19.0454	14.0609	1.75206	3.70946	1.45203	2.04321	4.27837	4.09316	3.16942	1.32022	0	0.000803	0.170235	0.015902	10.0853	9.09602	8.27837	6.79701	0.074923	0.070628	0.052306	0.033728
Up all	109387	-	hypothetical protein			unknown	138.605	2.62915	1.24973e-22	0.25918	10.1441	3.51959e-24	138.605	2.57969	8.43361e-25	0.242124	10.6544	1.66261e-26	138.605	1.02504	8.1858e-05	0.231928	4.41965	9.88623e-06	5.61681	3.41673	2.86284	3.95477	0.211665	0.98253	0.568109	0.74605	6.37936	7.08247	7.43562	5.76725	0.844501	1.12577	1.42957	1.12899	4.55144	5.04443	6.30678	5.9692	2.33587	3.70329	1.7916	3.19747
Up all	110035	-	hypothetical protein	0.414604	Methyltransferase type 11 domain-containing protein	unknown	79.8398	1.21159	3.83063e-08	0.206084	5.87913	4.1244e-09	79.8398	2.42134	1.88894e-19	0.25774	9.39449	5.74948e-21	79.8398	2.40295	1.434e-19	0.25298	9.49858	2.12774e-21	3.71713	3.10494	2.97388	3.97155	1.54006	1.72945	1.52084	1.63386	1.5849	2.01573	2.26317	2.04373	0.116145	0.385511	0.020463	0.36214	2.72141	2.50284	2.46241	2.24042	0.28199	0.165533	0.149192	0.560906
Up all	110220	-	-	0.772216	M6 metalloprotease	protein fate	361.805	1.26945	3.43362e-09	0.201932	6.28651	3.24691e-10	361.805	1.49894	2.56109e-11	0.213302	7.02731	2.10558e-12	361.805	1.03525	1.08792e-05	0.21173	4.88947	1.01108e-06	5.27189	4.29872	4.7902	4.65893	1.86427	2.63947	2.00063	2.02442	1.28537	2.06219	1.65048	0.821276	0.509524	0.613264	0.418584	0.58594	1.79567	1.56216	1.5207	1.22551	0.569877	0.822755	0.745507	0.952971
Up all	110265	-	NADH-cytochrome b5 reductase 1	0.410688	Oxidoreductase FAD/NAD(P)-binding domain-containing protein	other catalytic activity	1011.44	2.324	8.39423e-27	0.209937	11.07	1.75486e-28	1011.44	2.36822	6.62187e-28	0.2092	11.3204	1.04005e-29	1011.44	1.91875	5.38008e-18	0.210782	9.103	8.78734e-20	14.0383	12.7529	13.9518	11.9664	2.82953	3.9766	1.84787	2.31826	15.2944	18.6175	19.4511	13.3162	3.03678	4.73614	2.00172	2.56496	9.36414	11.9505	10.9908	10.6964	2.42943	3.62264	2.72283	2.46192
Up all	110267	-	hypothetical protein			protein fate	6525.09	2.89349	1.00636e-26	0.261778	11.0532	2.11474e-28	6525.09	2.49206	5.36425e-20	0.261447	9.53181	1.54559e-21	6525.09	1.36498	2.34831e-06	0.261665	5.21651	1.82322e-07	161.483	164.765	191.591	164.067	25.8331	37.0807	17.1076	20.2447	190.129	291.732	341.458	185.728	37.8609	67.538	37.7885	38.0037	89.7589	107.48	126.056	94.7574	47.556	41.2425	40.4907	33.6643
Up all	110665	-	hypothetical protein			unknown	33.1659	1.66255	1.83317e-09	0.260214	6.38917	1.66792e-10	33.1659	1.56416	0.000199623	0.387931	4.03206	5.52898e-05	33.1659	2.21844	7.07133e-08	0.376516	5.89204	3.81465e-09	7.46882	6.77284	8.02145	6.26456	1.52375	1.57522	0.851518	2.01018	2.09687	1.84069	2.21142	1.76008	0.343165	0.638258	0.078875	0.481105	3.70944	2.96333	2.42345	2.44935	0.414048	0.952245	0.586316	0.103836
Up all	110666	-	hypothetical protein	0.472452	Ferric reductase	other catalytic activity	5042.66	1.33544	1.93843e-06	0.259441	5.14739	2.6414e-07	5042.66	1.11636	6.99155e-05	0.260045	4.29296	1.76303e-05	5042.66	1.3659	2.03638e-06	0.260389	5.24561	1.55762e-07	334.249	384.722	386.614	335.644	175.706	171.772	124.551	138.643	71.4281	96.4267	108.136	71.6367	50.4503	56.6663	17.7649	42.6779	95.2731	73.1507	68.8004	94.2597	41.4968	33.1461	32.3643	26.7466
Up all	110894	-	endo-beta-1,6-galactanase	0.10105	Endo-beta-1,6-galactanase-like domain-containing protein	carbohydrate metabolism	718.097	1.3093	7.69207e-11	0.190276	6.88106	5.94069e-12	718.097	2.7465	2.32543e-36	0.212121	12.9478	2.41813e-38	718.097	1.62659	7.84422e-15	0.197448	8.23805	1.75038e-16	15.2259	16.0806	12.8354	15.3669	6.27327	7.86261	5.35183	6.43851	2.70187	2.87671	2.94344	2.47571	0.191689	0.752568	0.411034	0.321954	4.57142	4.84758	4.56028	4.36789	1.2286	1.31948	1.89441	1.74775
Up all	110901	-	nitrate nonutilizer-4	0.407989	Zn2Cys6 transcriptional regulator	transcription factor	86.6741	1.42772	7.94959e-07	0.268238	5.32259	1.02298e-07	86.6741	1.49362	2.67413e-07	0.2727	5.47714	4.32247e-08	86.6741	1.03148	0.000907	0.271947	3.79294	0.000148872	5.06303	4.17736	7.0251	5.60676	1.31715	2.76781	1.73137	1.0566	3.08493	3.82019	3.91799	6.02622	0.733193	2.04236	1.32328	1.37168	3.66479	2.87172	3.80965	5.9472	1.88112	2.0942	1.27473	2.72916
Up all	111049	-	cytochrome P450 4A5			other catalytic activity	26.0016	1.45659	0.00325998	0.436538	3.33669	0.000847836	26.0016	3.36916	2.87209e-11	0.480658	7.00946	2.39237e-12	26.0016	1.89586	3.50746e-05	0.409767	4.62669	3.71563e-06	0.604431	0.482725	0.482995	0.277942	0.087609	0.030499	0.033414	0.054748	1.431	1.7057	0.206983	1.17254	0.008748	0.0251	0.012779	0.080682	0.79157	1.17466	0.803252	1.36384	0.02682	0.043644	0.167863	0.087038
Up all	111495	-	-			unknown	120.034	2.26482	2.40015e-12	0.306896	7.37975	1.58589e-13	120.034	2.57668	4.56772e-15	0.313907	8.20841	2.24131e-16	120.034	1.43595	3.91002e-05	0.312157	4.60009	4.22304e-06	9.34815	5.16496	7.06451	5.956	1.98388	1.9247	1.1066	1.14039	4.80242	7.92957	7.52182	4.60354	0.999022	1.81797	0.742366	0.647677	4.54438	3.72211	2.88483	5.46024	0.950659	1.56371	1.72072	2.11494
Up all	111682	-	-			unknown	351.612	2.47295	4.07866e-25	0.230988	10.706	9.54279e-27	351.612	1.72847	1.82834e-13	0.223764	7.7245	1.12291e-14	351.612	1.1027	7.35189e-06	0.22154	4.97741	6.44418e-07	10.0682	9.62709	7.49348	8.17834	1.50842	1.87541	1.30886	2.37999	9.24164	11.7283	11.6307	11.2346	4.43755	3.50358	3.15392	2.69292	15.0868	9.87965	9.38779	17.0537	6.42273	8.42048	3.70269	6.01641
Up all	111849	xyn4	glycosyl hydrolase family 30-1	0.408364	Glycoside hydrolase	carbohydrate metabolism	70605.5	5.46625	0	0.122569	44.5972	0	70605.5	8.78152	0	0.133717	65.6726	0	70605.5	7.82664	0	0.12522	62.503	0	3929.31	4147.96	4063.73	4299.38	117.117	84.4758	105.417	98.6995	2009.96	1590.23	1362.39	1867.8	4.39097	4.10729	6.04063	4.45749	4070.54	3751.6	3563.47	4223.41	17.6634	19.5376	19.892	17.5166
Up all	112392	xyn5	glycosylhydrolase family 11-1			carbohydrate metabolism	3059.87	9.13052	0	0.202704	45.0437	0	3059.87	13.6662	2.62537e-38	1.02805	13.2933	2.53096e-40	3059.87	10.4433	6.21483e-153	0.393142	26.5636	1.7871e-155	318.581	344.039	335.576	394.002	0.827157	0.457008	0.44161	0.733528	92.3831	78.0729	65.7408	65.2062	0	0	0	0	217.9	202.652	172.045	184.807	0.055419	0	0.224952	0.195813
Up all	112520	-	hypothetical protein			unknown	560.984	1.9651	1.29457e-29	0.168725	11.6467	2.38386e-31	560.984	4.00851	6.30185e-75	0.215378	18.6115	2.59391e-77	560.984	5.21182	9.8413e-118	0.2236	23.3087	3.62229e-120	40.1209	38.4016	38.5043	33.5765	6.98344	10.5434	11.6244	10.875	12.7324	9.37638	9.59842	9.60139	0.495739	0.470713	0.566762	1.03009	21.2381	22.7935	18.35	29.2854	0.379966	0.714033	0.456935	0.332696
Up all	112563	-	-	0.494839	Dependent (FeII) dioxygenase	other catalytic activity	309.465	8.29598	1.29757e-33	0.667555	12.4274	1.85528e-35	309.465	4.27956	9.42196e-11	0.626661	6.82914	8.54222e-12	309.465	6.661	3.10695e-23	0.642983	10.3595	3.78809e-25	34.145	38.7181	60.6458	42.8228	0.590459	0.02944	0	0	4.69425	4.28978	6.48512	5.13392	0.100899	0.045244	0.401051	0.041295	32.64	12.8225	7.62036	38.0498	0.04956	0.057288	0.127146	0.041201
Up all	112564	-	aspartyl-tRNA synthetase	0.585097	aspartate--tRNA ligase	other catalytic activity	207.067	4.95664	4.55778e-48	0.332968	14.8863	4.04829e-50	207.067	3.97039	1.29237e-24	0.374067	10.6141	2.56178e-26	207.067	5.01516	1.22423e-53	0.318622	15.7401	8.02637e-56	8.20701	9.67517	12.696	11.2323	0.116351	0.454935	0.502364	0.469303	2.60182	2.95409	3.96755	3.38157	0.104654	0.022694	0.19532	0.140194	25.1491	15.2221	11.9511	24.1828	0.094394	0.3602	0.750906	0.529061
Up all	112640	-	hypothetical protein	0.796944	Putative chloroperoxidase	other catalytic activity	186.395	1.30522	9.20826e-07	0.246535	5.29427	1.19492e-07	186.395	2.05207	4.88902e-16	0.24179	8.48701	2.12026e-17	186.395	1.0065	0.000148774	0.23557	4.27261	1.93198e-05	4.44375	6.30908	3.66787	4.79124	2.31947	1.91888	2.92073	2.45567	10.9546	6.27999	8.02045	11.9387	2.81203	2.30883	2.4603	2.08419	11.7494	7.99681	8.47646	13.3977	5.64372	8.05715	5.93813	2.91956
Up all	120229	xyn3	glycosylhydrolase family 10-1	0.384439	Beta-xylanase	carbohydrate metabolism	3938.56	4.39534	1.07324e-152	0.165514	26.5557	2.2088e-155	3938.56	6.60558	3.07866e-135	0.264319	24.9909	7.66997e-138	3938.56	7.15422	4.27098e-265	0.204625	34.9625	8.35135e-268	410.911	416.186	460.115	405.4	25.404	24.2245	17.5124	19.5492	36.0501	32.1493	29.3891	20.2916	0.368521	0.479092	0.09331	0.088469	157.693	156.944	140.978	116.09	1.0506	1.61197	1.32336	1.00664
Up all	120312	cel5a, elg2	glycosylhydrolase family 5-1	0.589492	cellulase	carbohydrate metabolism	56715.8	2.92153	9.13636e-18	0.326536	8.94703	3.65177e-19	56715.8	6.43612	3.75345e-80	0.334242	19.2559	1.26037e-82	56715.8	9.8485	4.79577e-178	0.343655	28.6582	1.26872e-180	2991.34	3159.52	3126.69	3444.35	468.133	609.896	339.494	413.636	137.539	103.884	93.2586	99.5376	1.34394	1.28531	0.317813	1.78119	611.609	595.805	610.878	507.883	0.536282	0.59211	0.985422	0.315657
Up all	120749	bgl2, cel1a	glycosylhydrolase family 1-1	0.782926	Beta-glucosidase 2	carbohydrate metabolism	34374.3	1.0406	4.2045e-17	0.118618	8.7727	1.74428e-18	34374.3	1.187	1.46188e-21	0.119753	9.91206	3.68954e-23	34374.3	2.09025	1.12305e-66	0.11911	17.5488	6.07124e-69	989.214	980.404	1026.72	1085.91	545.639	501.88	541.046	527.769	47.2596	52.472	60.2324	39.177	24.6274	21.663	25.4	17.7936	204.897	194.339	194.846	200.097	43.7065	63.1658	39.4369	47.0001
Up all	120873	-	mutanase	0.710831	GH71 alpha-1 3-glucanase	carbohydrate metabolism	6309.26	4.46107	1.75348e-60	0.266948	16.7114	1.08263e-62	6309.26	6.67035	1.38783e-125	0.276972	24.0831	3.7582e-128	6309.26	5.50274	1.08526e-91	0.267468	20.5735	4.74349e-94	179.774	188.768	172.869	184.049	6.91493	11.6738	8.32114	9.54608	164.794	133.331	139.381	144.943	1.28404	2.14377	0.581071	1.12354	421.829	320.839	299.042	392.134	10.2797	8.85649	5.94956	6.07406
Up all	120961	cel61b	glycosylhydrolase family 61-9	0.85858	Endoglucanase VII	carbohydrate metabolism	5573.92	4.39781	7.1907e-163	0.160349	27.4265	1.32411e-165	5573.92	7.95739	7.84112e-74	0.430723	18.4745	3.31243e-76	5573.92	7.31804	9.42064e-229	0.225311	32.4798	2.0588e-231	1058.32	1216.09	1503.76	1369.62	51.9536	87.2784	68.3783	60.2068	40.1636	34.4941	33.9052	33.0938	0	0	0.169485	0.287482	184.85	161.177	158.693	176.701	0.501897	1.20448	1.4144	0.553441
Up all	121127	bxl1	glycosylhydrolase family 3-7	0.691005	xylan 1,4-beta-xylosidase	carbohydrate metabolism	188076	6.54883	1.21304e-99	0.305164	21.4601	3.67907e-102	188076	13.0481	9.31979e-288	0.358147	36.4323	1.31236e-290	188076	12.7984	0	0.325103	39.3671	0	2785.7	2735.06	2549.73	2708.2	27.6708	32.072	33.8724	30.937	565.868	442.671	415.527	453.224	0.045732	0.069207	0.0103	0.097541	1422.77	1206.55	1118.89	1369.78	0.128809	0.195498	0.306317	0.108966
Up all	121418	aes1	GDSL lipase/acylhydrolase	0.708511	Lipase G-D-S-L	carbohydrate metabolism	18594.9	3.9415	8.69948e-265	0.112746	34.9591	9.42318e-268	18594.9	7.977	0	0.143653	55.5298	0	18594.9	6.72154	0	0.119843	56.0863	0	1216.15	1201.72	1236.2	1291.55	91.0254	97.8357	74.9864	80.9438	366.765	413.359	350.174	256.686	0.465621	1.35411	1.69308	2.82603	838.661	733.253	663.245	756.594	6.95012	6.20723	10.3227	5.47106
Up all	121608	-	MFS transporter			transporter	264.662	2.21452	1.67486e-23	0.214066	10.345	4.40849e-25	264.662	1.05262	5.67777e-06	0.21651	4.86174	1.1636e-06	264.662	1.66656	1.70644e-12	0.22099	7.54134	4.65178e-14	18.4472	18.4631	15.0005	14.3268	5.42677	4.52832	3.86853	3.07132	6.13985	7.68492	12.4027	5.032	3.35193	3.51171	5.47816	1.84136	5.85299	10.9951	8.9223	6.84702	2.44313	3.50776	2.09538	3.26303
Up all	121661	-	GAL10	0.512991	Bifunctional protein GAL10	carbohydrate metabolism	26871.9	3.05541	7.54024e-252	0.0896232	34.0917	9.80101e-255	26871.9	3.74025	0	0.09055	41.3059	0	26871.9	3.68839	0	0.0900033	40.9806	0	577.167	538.164	504.814	552.32	67.9791	73.2795	71.015	71.8512	280.245	250.485	252.978	261.073	15.4502	23.599	18.7451	23.0889	512.72	479.124	479.495	537.179	37.2495	41.226	42.9822	41.2792
Up all	121702	-	copper radical oxidase	0.558962	WSC domain-containing protein	unknown	53.6898	1.62513	8.44988e-07	0.306009	5.31072	1.09193e-07	53.6898	2.30995	4.49324e-08	0.397902	5.80532	6.42448e-09	53.6898	3.43873	2.07737e-15	0.409222	8.40309	4.34877e-17	2.03934	2.39919	1.6311	2.41415	0.656666	0.620927	1.06168	0.737458	0.620952	0.472654	0.253957	0.344627	0.013899	0.235423	0.303664	0.047289	1.15623	0.994207	1.12286	0.97584	0	0.099289	0.076933	0.041037
Up all	122013	-	MFS quinate transporter	0.38477	General substrate transporter	transporter	3914.65	1.16423	2.23825e-24	0.110441	10.5416	5.55199e-26	3914.65	1.51212	2.40138e-40	0.110831	13.6434	2.21098e-42	3914.65	1.15618	1.07228e-23	0.110506	10.4626	1.28269e-25	86.6009	82.4971	88.8611	83.025	35.994	49.9682	37.114	38.3276	79.712	97.5189	90.4508	64.4325	27.2319	31.04	24.6369	32.284	108.246	118.483	94.1204	92.5666	43.1102	38.4652	43.8012	45.4736
Up all	122081	egl1, cel7b	glycosylhydrolase family 7-1	0.842728	Endoglucanase EG-1	carbohydrate metabolism	27243.3	1.55271	6.71105e-33	0.12631	12.2929	9.8863e-35	27243.3	3.34275	4.4706e-133	0.134845	24.7895	1.1622e-135	27243.3	4.90297	7.08354e-284	0.135513	36.1808	1.22214e-286	1817.09	1807.41	1903.77	2062.18	745.753	782.749	612.82	635.462	49.1817	44.5141	35.1061	35.2757	6.45732	6.51791	5.13022	5.13293	121.143	132.23	128.604	98.7935	4.54246	4.26669	6.669	5.30888
Up all	122147	-	-			unknown	2007.45	1.01431	0.000865454	0.272126	3.72737	0.00019349	2007.45	1.52265	1.55718e-07	0.272954	5.57842	2.42719e-08	2007.45	2.21444	2.13009e-14	0.272986	8.11192	4.98248e-16	25.9802	25.2489	27.2791	24.5861	13.5945	16.334	12.8014	12.4988	13.1394	21.2198	23.3167	8.56092	5.33988	6.85646	5.83115	5.82735	20.4037	35.6348	41.0896	14.578	5.23657	7.55577	5.74959	6.42082
Up all	122820	-	nicotinic acid-4	0.536214	Kynurenine aminotransferase, glutamine transaminase K	other catalytic activity	61.9357	1.84042	0.00506824	0.576112	3.19456	0.00140046	61.9357	1.48485	0.00382066	0.465755	3.18805	0.00143234	61.9357	1.30343	0.0211663	0.476119	2.73761	0.00618873	0.808497	0.354018	0.423039	0.03247	0.066757	0.018118	0.023367	0.032116	5.57452	7.40534	8.62674	10.1488	5.82311	2.9072	0.12379	0.959144	3.84715	6.17313	4.2126	3.87984	2.82538	0.492972	1.35963	1.47792
Up all	122824	-	hypothetical protein	0.687988	PTH11-like G-protein-coupled receptor	unknown	892.044	2.11373	7.73796e-05	0.486227	4.34721	1.37879e-05	892.044	3.94587	1.22317e-16	0.456034	8.65258	5.03469e-18	892.044	1.37389	0.0082393	0.444117	3.09354	0.00197785	2.7223	1.53811	0.46572	1.79948	0.051385	1.08918	0.065178	0.053489	23.1707	31.9615	25.0527	8.11721	0.975971	2.08658	0.99458	1.06449	92.3344	123.85	110.97	55.0528	29.3315	34.7902	50.4255	43.4948
Up all	123260	-	-			unknown	7110.11	1.85696	2.50681e-20	0.193527	9.59535	8.36329e-22	7110.11	2.46668	2.22419e-35	0.193207	12.767	2.50559e-37	7110.11	1.8242	2.45768e-19	0.193211	9.4415	3.67493e-21	66.4761	69.4936	68.0592	72.9874	16.4054	29.6937	17.3119	17.454	157.587	162.974	157.834	162.278	26.635	44.4324	17.8993	28.5882	126.979	127.857	122.977	138.243	37.85	45.2765	35.9512	29.8904
Up all	123274	-	aldehyde dehydrogenase	0.460495	Aldehyde dehydrogenase	other catalytic activity	318.998	2.40263	1.84133e-19	0.256085	9.38218	6.46222e-21	318.998	2.65372	7.45738e-21	0.272387	9.74245	1.98713e-22	318.998	1.68783	7.00179e-09	0.268196	6.29326	3.10869e-10	38.9612	34.2934	35.5349	40.4275	6.7514	9.05163	7.11653	6.7387	10.6395	11.1297	12.9671	9.73842	0.688335	1.93204	1.39772	3.19253	10.6415	9.16804	7.95837	9.49508	3.62701	2.04887	1.36659	5.43687
Up all	123288	xks1	D-xylulose kinase	0.517717	Xylulose kinase	carbohydrate metabolism	25905.3	3.91641	0	0.0810427	48.3253	0	25905.3	3.94596	0	0.0812004	48.5954	0	25905.3	3.86005	0	0.0810998	47.5964	0	946.409	973.606	966.494	951.659	63.9653	64.6943	65.7437	68.4192	864.425	865.99	896.19	869.181	45.3036	63.4557	49.3596	70.9403	1047.54	1068.83	1151.43	1035.15	75.0147	78.1978	80.5875	74.8411
Up all	123818	xyn2	glycosylhydrolase 11-2	0.461427	Endo-1,4-beta-xylanase	carbohydrate metabolism	226176	8.10441	0	0.13106	61.8374	0	226176	9.18538	0	0.139768	65.719	0	226176	8.81862	0	0.132542	66.5344	0	17537.9	17757.9	17978.7	18156.3	68.0444	83.0036	69.0953	61.9409	3011.94	2668.81	2432.91	2392.51	3.65365	5.36051	3.7503	5.58527	11019	10912	10789.8	10173.8	17.3645	26.3432	28.2178	27.5443
Up all	123940	cip2	Cip2	0.604626	Carbohydrate esterase family 15 protein	carbohydrate metabolism	6078.4	4.96208	5.90078e-84	0.251924	19.6967	2.301e-86	6078.4	8.78166	1.20959e-78	0.46045	19.0719	4.32372e-81	6078.4	10.1272	3.42507e-149	0.385998	26.2363	1.02429e-151	389.953	406.61	474.915	445.772	14.792	25.061	11.3102	10.217	30.3334	21.63	17.1712	24.6986	0.024839	0.024908	0.017337	0.019833	135.136	117.49	112.678	116.832	0.015999	0.046364	0.099814	0.026633
Up all	123992	swo1	acetylxylan esterase	0.828816	Swollenin	carbohydrate metabolism	55273.6	3.04707	1.4261e-59	0.183737	16.5839	9.11397e-62	55273.6	6.06795	4.57993e-229	0.186631	32.5132	6.9453e-232	55273.6	5.38933	1.2144e-185	0.184159	29.2645	2.93333e-188	5935.12	6042.89	5852.85	6590.69	957.662	938.23	586.86	711.848	1649.29	1011.83	910.607	1488.33	15.957	20.7027	18.552	23.3355	6261.52	4854.27	4696.81	6392.06	124.231	154.817	165	111.738
Up all	124022	-	hypothetical protein	0.148638	Zn(2)-C6 fungal-type domain-containing protein	transcription factor	754.945	1.37743	8.27218e-17	0.158489	8.69103	3.59153e-18	754.945	1.22081	6.50886e-13	0.161663	7.55156	4.3007e-14	754.945	1.61054	2.02415e-20	0.165987	9.70279	2.93355e-22	43.0856	42.8116	54.8474	45.9719	18.3378	17.0036	24.2415	21.2789	17.0057	24.1085	21.9436	19.6012	8.37147	7.25093	10.1571	9.38058	13.5289	18.3113	16.8127	17.0865	6.45174	6.14265	6.83834	5.96021
Up all	124198	-	-			unknown	1096.47	3.91815	1.51384e-13	0.505245	7.75494	8.8384e-15	1096.47	2.17152	4.86886e-05	0.495799	4.37984	1.18768e-05	1096.47	1.97131	0.000424524	0.492979	3.99877	6.36737e-05	8.35006	7.89829	8.48338	10.2674	0.428668	1.40837	0.3234	0.323115	10.5449	12.5516	12.7138	10.1595	2.59348	5.29707	1.10248	1.49736	56.8133	63.3631	74.7912	39.6073	18.7807	27.222	6.83132	9.08381
Up all	124259	-	-			unknown	25.8772	1.40757	0.0174657	0.509007	2.76533	0.00568648	25.8772	3.01446	2.78458e-09	0.479618	6.28514	3.27563e-10	25.8772	1.10382	0.0338757	0.432964	2.54945	0.0107893	0.166209	0.27343	0.087309	0.197809	0.15942	0	0.035733	0.088074	0.604929	0.767292	0.761992	0.45985	0.076733	0.09526	0.032784	0.110918	0.479019	0.933475	0.486149	0.356172	0.322838	0.233388	0.200666	0.301595
Up all	124295	-	hypothetical protein			unknown	3195.16	1.81083	6.93757e-33	0.147346	12.2896	1.02951e-34	3195.16	1.30085	7.2608e-17	0.149288	8.71369	2.94144e-18	3195.16	1.49549	1.5984e-21	0.1501	9.9633	2.20621e-23	420.455	386.613	322.021	372.591	130.808	125.708	110.106	99.0225	84.6268	89.3827	87.4653	69.8098	23.9089	29.1872	41.9207	31.4967	67.3924	80.5135	83.4794	68.5703	22.63	22.4141	37.481	31.659
Up lac2 + glu3	4114	-	6-hydroxy-D-nicotine oxidase	0.394188	FAD linked oxidase	other catalytic activity	56.7211	3.13488	0.000889351	0.842764	3.71976	0.00019941	56.7211	3.56491	5.38563e-05	0.818488	4.35548	1.32774e-05	56.7211	-0.46736	0.715904	0.82784	-0.564554	0.572377	0.244463	1.08262	0.968771	0.778375	0.273829	0.025882	0.041244	0.07123	0.423483	3.91412	4.4624	0.662476	0.283084	0.146831	0.030035	0.235301	0.34677	0.064272	0.150559	0.359388	1.01988	0.333031	0.140258	0.101582
Up lac2 + glu3	4221	-	-	0.583191	Glycoside hydrolase family 105 protein (Fragment)	carbohydrate metabolism	31.2383	1.13889	0.00224462	0.330084	3.45031	0.000559939	31.2383	1.48463	3.09534e-05	0.330937	4.48615	7.2522e-06	31.2383	0.637147	0.130674	0.334123	1.90692	0.0565304	0.399346	1.96596	0.737214	0.430339	0.190526	0.326566	0.176374	0.3391	0.37314	1.11149	0.712563	0.281435	0.137	0.131568	0.21661	0.164408	0.328472	0.818443	0.282871	0.224525	0.077423	0.787338	0.036991	0.427219
Up lac2 + glu3	21716	-	acetate kinase	0.513012	Probable acetate kinase	carbohydrate metabolism	8166.85	1.30715	3.86404e-64	0.075936	17.2138	2.09275e-66	8166.85	1.01703	9.16255e-39	0.0760529	13.3727	8.7338e-41	8166.85	0.821908	2.02319e-25	0.0758124	10.8413	2.19232e-27	129.668	133.92	125.173	134.361	59.3061	60.3446	48.7694	56.5033	108.99	103.248	98.692	96.8479	48.7963	57.8433	44.8841	56.0931	146.588	131.468	136.952	153.294	77.3088	83.5681	81.7739	84.773
Up lac2 + glu3	21876	-	quinone oxidoreductase	0.558802	Zinc-binding dehydrogenase domain-containing protein	other catalytic activity	201.678	1.42961	0.000179546	0.3452	4.14139	3.45206e-05	201.678	1.36979	5.32361e-05	0.314288	4.3584	1.31014e-05	201.678	0.265271	0.554959	0.30827	0.860515	0.389505	0.782549	0.723802	0.353322	0.841257	0.333751	0.222634	0.403808	0.124241	2.72485	2.26951	2.79853	2.85994	1.23035	1.65613	0.358936	0.993918	4.7457	3.7083	3.99625	4.62068	3.84366	4.01946	2.53469	4.3847
Up lac2 + glu3	21982	-	hyphal anastamosis-7	0.514473	Copper acquisition factor BIM1-like domain-containing protein	unknown	8417.41	1.53176	3.65565e-27	0.137438	11.1451	7.56313e-29	8417.41	1.4722	6.05885e-25	0.137746	10.6877	1.16163e-26	8417.41	0.596113	0.000112678	0.137294	4.34188	1.41268e-05	439.53	379.489	303.019	397.643	145.006	163.277	131.612	127.639	255.603	254.93	246.816	195.221	65.7189	106.172	73.8756	109.683	421.611	436.299	377.608	376.734	262.417	267.479	286.139	295.429
Up lac2 + glu3	28185	-	-			unknown	1471.22	2.8305	1.50156e-34	0.224634	12.6005	2.09815e-36	1471.22	2.04973	7.17333e-19	0.221664	9.24705	2.30771e-20	1471.22	-0.424402	0.126216	0.220237	-1.92702	0.0539766	14.8602	12.6011	9.68755	11.6343	1.80338	2.10297	1.85677	1.63137	17.3473	16.049	16.7411	17.7026	3.84369	4.2504	3.61558	5.22514	17.5101	12.9126	10.4556	17.7527	24.7923	10.8441	31.2535	15.1671
Up lac2 + glu3	35726	-	serin endopeptidase	0.416095	Subtilisin like protease	protein fate	34.5535	3.28087	1.27928e-09	0.508923	6.44669	1.14321e-10	34.5535	2.79842	2.89728e-06	0.5591	5.00522	5.57991e-07	34.5535	0.995006	0.118081	0.507353	1.96117	0.0498589	1.44848	1.03008	1.25573	1.03678	0.037723	0.079046	0.096745	0.027665	0.381572	0.502837	0.571663	0.227665	0.096082	0.017842	0	0.012942	0.127105	0.478584	0.078168	0.728864	0.007126	0.128342	0.12182	0.147924
Up lac2 + glu3	37921	-	cytochrome P450-like-31			other catalytic activity	458.344	2.92795	2.41999e-41	0.212235	13.7958	2.69994e-43	458.344	1.65652	3.84502e-14	0.208772	7.93461	2.1116e-15	458.344	0.490958	0.0492724	0.205221	2.39234	0.0167415	22.5272	22.7236	23.7536	22.8845	3.05512	3.60682	3.05267	3.03776	11.903	19.0583	23.7633	8.7978	4.56766	4.88968	5.96518	5.32514	18.5237	19.5691	20.6597	14.7553	13.7822	15.6758	11.3083	13.2377
Up lac2 + glu3	40808	-	hypothetical protein	0.380158	Short-chain dehydrogenase/reductase	other catalytic activity	227.662	2.05836	4.43358e-08	0.351693	5.85272	4.83602e-09	227.662	2.50643	7.78763e-16	0.297395	8.42795	3.51759e-17	227.662	0.994983	0.00208856	0.280668	3.54505	0.000392537	0.710205	1.04364	0.610259	0.573735	0.139345	0.146258	0.226988	0.152038	3.64638	8.23117	7.78703	2.69486	0.7489	1.00998	0.953759	2.04583	12.9339	14.64	14.0244	13.0182	5.48625	9.21812	5.8788	6.28224
Up lac2 + glu3	41895	-	glutathione S-transferase	0.449578	Glutathione S-transferase	amino acid metabolism	2201.19	1.29112	2.67214e-14	0.161757	7.98186	1.44143e-15	2201.19	1.39595	4.91179e-17	0.159344	8.76061	1.94194e-18	2201.19	0.239559	0.252633	0.15864	1.51008	0.131024	28.4475	27.1412	26.2209	28.9769	16.3281	13.9388	7.64655	10.7432	80.79	67.3218	67.6072	65.5921	27.1612	32.7295	20.4768	29.5799	92.7508	73.0588	70.8891	92.0776	87.8365	73.829	58.8549	70.3292
Up lac2 + glu3	44967	-	hypothetical protein			unknown	7472.7	1.19603	5.7741e-08	0.20597	5.80682	6.36702e-09	7472.7	1.88115	1.6452e-18	0.205517	9.15325	5.52438e-20	7472.7	-0.0255925	0.943287	0.204771	-0.124981	0.900538	33.2116	30.2543	30.5663	33.1517	20.0084	15.9885	9.14257	14.8041	79.5921	72.9707	58.7581	61.8219	14.579	26.044	11.2409	24.8431	204.044	181.455	151.749	184.797	185.743	183.596	220.925	174.563
Up lac2 + glu3	46819	-	MFS sugar transporter	0.444154	MFS sugar transporter	transporter	84.4277	1.75572	2.79688e-08	0.295843	5.93465	2.94472e-09	84.4277	1.85322	2.59914e-05	0.409425	4.52641	5.99953e-06	84.4277	0.847599	0.0290069	0.324203	2.61441	0.00893828	5.87949	4.71673	7.70364	5.63104	1.83937	1.66749	1.99547	2.46239	0.685143	0.418331	0.482634	0.454278	0.107862	0	0.28567	0.343212	1.51639	1.03401	1.14975	1.68973	0.966795	0.67245	0.57644	0.640404
Up lac2 + glu3	53862	-	hypothetical protein			unknown	8.69416	2.20626	0.00451392	0.682603	3.23213	0.00122871	8.69416	2.48439	0.00433255	0.789595	3.14641	0.00165286	8.69416	0.461895	0.689871	0.757839	0.609489	0.5422	0.760452	0.18447	0.782733	0.751437	0.074247	0.11232	0	0.180812	0.336239	0.514443	0.26229	0.190858	0.014192	0.011793	0.012426	0	0.145713	0.191662	0.326921	0.041943	0.071843	0	0.01758	0.091795
Up lac2 + glu3	54048	-	hypothetical protein			unknown	238.196	1.09992	3.09869e-05	0.241226	4.55973	5.12196e-06	238.196	1.38417	6.26625e-09	0.225059	6.15023	7.73707e-10	238.196	0.208999	0.513301	0.222858	0.937812	0.348341	1.47975	1.20076	1.11031	1.83993	1.1787	0.598186	0.401452	0.639566	3.90246	4.66862	4.75156	4.47942	2.54193	1.62896	1.24995	1.61467	3.79666	3.9035	4.24461	4.20513	4.33872	3.84818	3.03578	3.28679
Up lac2 + glu3	54208	-	DUF726 domain-containing protein	0.382456	DUF726-domain-containing protein	unknown	28.1399	1.66053	0.000491491	0.427451	3.88473	0.000102442	28.1399	1.26061	0.00758865	0.425945	2.95956	0.00308083	28.1399	0.332769	0.606267	0.435595	0.763941	0.444903	0.640102	0.890341	0.949462	0.447777	0.139327	0.237701	0.105472	0.03954	0.569891	0.6618	0.523739	0.49139	0.146993	0.371588	0.307615	0.014025	0.176782	0.598513	0.271517	0.411975	0.277174	0.263836	0.30607	0.159258
Up lac2 + glu3	54230	-	hypothetical protein			transporter	62.0848	1.5184	1.30514e-08	0.25033	6.06558	1.31475e-09	62.0848	1.06315	0.000251032	0.267593	3.97301	7.09697e-05	62.0848	0.833104	0.0143262	0.288249	2.89023	0.00384963	1.11916	0.849469	0.841224	0.848924	0.293582	0.43726	0.367352	0.282881	0.361167	0.424612	0.539827	0.417781	0.158621	0.305222	0.20224	0.183595	0.372526	0.287194	0.234008	0.310214	0.200428	0.254626	0.05863	0.167037
Up lac2 + glu3	54622	-	hypothetical protein			unknown	377.343	3.6175	4.16037e-29	0.313358	11.5443	7.88632e-31	377.343	1.50476	3.10951e-06	0.301531	4.99039	6.02569e-07	377.343	0.517389	0.185427	0.303391	1.70536	0.0881281	55.1714	71.3091	55.2055	61.5692	8.59754	4.42142	2.69188	3.84115	66.4112	59.6613	65.1031	80.4153	29.9244	20.21	29.8883	17.7385	42.2301	32.7978	12.6332	54.1974	25.5722	37.7417	25.8731	11.6593
Up lac2 + glu3	55837	-	adenine phosphoribosyltransferase	0.787533	Adenine phosphoribosyl transferase	other catalytic activity	1032.29	1.66209	2.84666e-21	0.169187	9.82396	8.87861e-23	1032.29	1.70934	3.57874e-22	0.170005	10.0547	8.76078e-24	1032.29	0.983314	1.35566e-07	0.170375	5.77146	7.85893e-09	5.30681	5.16375	5.54632	5.54106	1.66962	2.08827	1.89945	1.71354	4.1519	5.0195	5.55639	3.14501	1.58689	1.45836	1.33193	1.26721	2.49024	4.17558	4.29195	2.49957	1.97921	1.74644	1.55344	1.77761
Up lac2 + glu3	56278	-	hypothetical protein			unknown	25.988	2.62583	0.000358263	0.661844	3.96745	7.2646e-05	25.988	1.62108	0.0340776	0.675876	2.39849	0.016463	25.988	0.40668	0.690545	0.668496	0.60835	0.542955	0.150405	0.231862	0.305347	0.061025	0.006964	0.087828	0.01921	0.014778	0.067934	0.126423	0.054122	0.070164	0.035402	0.041079	0.010792	0.016082	0.058226	0.044839	0.021773	0.119357	0.020834	0.024231	0.03942	0.111573
Up lac2 + glu3	57101	-	hypothetical protein			unknown	18.0588	4.3099	4.22637e-08	0.73529	5.8615	4.58711e-09	18.0588	2.40035	0.00210036	0.711246	3.37485	0.000738554	18.0588	1.28475	0.137531	0.68394	1.87846	0.0603183	2.68126	2.08113	0.975467	1.94496	0.010537	0.032921	0	0.056991	0.624065	1.09307	0.546932	0.345022	0.292013	0	0.064003	0.034357	0.185297	1.36579	0.770175	0.049021	0.029308	0.142187	0.008076	0.318948
Up lac2 + glu3	58774	-	hypothetical protein	0.231586	C2H2-type domain-containing protein (Fragment)	unknown	163.169	1.37991	4.35693e-06	0.276927	4.98294	6.26262e-07	163.169	1.64206	7.61128e-09	0.26845	6.1168	9.54708e-10	163.169	0.284391	0.447427	0.266512	1.06708	0.285934	3.12855	3.68661	5.0188	6.49943	2.09733	2.04766	1.30323	0.830394	10.48	8.7061	8.19836	8.30905	1.77536	3.50212	2.48175	3.76814	7.42883	4.78827	4.352	6.64822	4.35565	3.70162	6.95957	7.19913
Up lac2 + glu3	59628	-	hypothetical protein	0.443835	Asl1-like glycosyl hydrolase catalytic domain-containing protein	carbohydrate metabolism	1315.07	1.50311	5.61731e-26	0.137997	10.8924	1.25343e-27	1315.07	1.04691	4.7524e-14	0.13241	7.90656	2.64594e-15	1315.07	0.651345	1.04785e-05	0.132973	4.89832	9.66617e-07	16.9846	17.7778	17.9395	16.4411	5.535	8.41405	6.22461	6.20292	48.0066	50.2586	49.8782	42.8711	28.0727	20.3011	28.1073	19.7806	32.4093	35.5319	38.2362	44.8565	26.6746	25.0833	21.3083	26.3041
Up lac2 + glu3	59759	-	hypothetical protein	0.497061	Putative histidine acid phosphatase	other catalytic activity	8.01179	2.61769	0.0041705	0.8036	3.25745	0.00112418	8.01179	2.28443	0.0192478	0.87045	2.62443	0.00867942	8.01179	1.07598	NA	0.777469	1.38395	0.166372	0.604706	1.26996	0.270936	0.437064	0.101994	0.055991	0	0.065222	0.425312	0.488179	0.043331	0.383041	0.002457	0	0.130448	0.056772	0.723176	0.572759	0.180867	0.121089	0.132553	0	0.036489	0.428175
Up lac2 + glu3	60337	-	hypothetical protein	0.456629	GST C-terminal domain-containing protein	other catalytic activity	2359.9	2.55333	3.08238e-31	0.213293	11.971	5.04159e-33	2359.9	1.21414	4.12892e-08	0.208594	5.82061	5.86331e-09	2359.9	0.622754	0.0109048	0.208056	2.9932	0.00276069	42.8123	41.0853	37.8641	41.1145	9.14207	8.3315	6.59369	4.45144	96.1314	78.0147	79.5847	124.989	49.1001	36.3243	53.8359	31.4752	187.077	109.958	110.624	217.138	109.442	128.651	117.687	79.7656
Up lac2 + glu3	60517	-	short-chain dehydrogenase/reductase SDR	0.492679	Short-chain dehydrogenase/reductase ABA4	other catalytic activity	128.944	1.17432	8.5156e-10	0.180358	6.51106	7.46222e-11	128.944	1.50183	1.07745e-08	0.247948	6.05704	1.38649e-09	128.944	0.676313	0.00507902	0.207552	3.25853	0.00111991	8.40759	8.85613	7.93195	9.54679	4.60022	4.12436	3.85125	3.68478	1.46866	1.1269	1.27277	1.44194	0.362477	0.501628	0.197512	0.422022	1.88342	2.89093	1.93452	2.7432	1.30531	1.7756	1.71609	1.32506
Up lac2 + glu3	62439	-	short-chain dehydrogenase	0.435456	Short-chain dehydrogenase	other catalytic activity	5997.01	1.76486	9.35282e-28	0.156595	11.2702	1.84073e-29	5997.01	1.58355	1.45105e-22	0.156037	10.1485	3.36356e-24	5997.01	0.25351	0.210577	0.155837	1.62677	0.103787	64.2231	60.7767	49.707	54.2008	21.5278	17.2924	17.3054	16.6154	78.0271	118.511	130.467	61.8956	29.534	37.7294	32.8261	34.2321	90.4558	93.8949	92.5068	83.621	83.0596	79.1158	72.654	79.5249
Up lac2 + glu3	63756	-	DEAD/DEAH box helicase	0.795022	Helicase, DEAD-box superfamily	carbohydrate metabolism	1095.4	1.03615	5.50487e-09	0.166873	6.20922	5.32479e-10	1095.4	1.15042	5.38476e-11	0.166382	6.91432	4.70116e-12	1095.4	0.373341	0.066535	0.165906	2.25032	0.0244283	19.483	16.9641	18.7146	14.724	9.35641	12.4791	8.16992	8.35956	17.8669	24.4981	25.2066	18.37	8.50887	12.7131	7.60344	10.6037	17.0864	22.847	27.0225	20.0086	14.672	19.3429	16.2846	20.1928
Up lac2 + glu3	66795	-	aryl-alcohol dehydrogenase			other catalytic activity	661.068	4.00256	5.38692e-15	0.489185	8.18211	2.78916e-16	661.068	3.70398	8.78993e-13	0.493316	7.50833	5.98881e-14	661.068	0.0970439	0.907196	0.488076	0.198829	0.842396	31.9595	31.0229	27.5166	29.2197	2.29349	2.0046	1.83048	1.21541	6.39933	15.3621	23.241	5.27351	0.397467	1.59678	0.870546	1.52638	5.66321	6.16031	6.20823	7.56057	6.36198	5.47783	4.4839	6.58115
Up lac2 + glu3	67778	-	short chain dehydrogenase/reductase	0.595393	Putative NADP(+)-dependent dehydrogenase	other catalytic activity	36.6785	2.15513	0.0158673	0.769293	2.80145	0.00508742	36.6785	1.77186	0.000925354	0.489994	3.61608	0.000299096	36.6785	-1.05225	0.0339383	0.41288	-2.54856	0.010817	0.076975	0.095719	0	0.122201	0.017283	0.037823	0	0.005826	0.336908	0.345419	0.406977	0.28972	0.04744	0.205765	0.11259	0.026339	1.26064	0.502422	0.500406	0.863245	1.64414	1.6419	1.21859	2.28081
Up lac2 + glu3	69187	-	hypothetical protein	0.449876	Heterokaryon incompatibility domain-containing protein	other	316.994	1.53228	1.02266e-16	0.176832	8.66517	4.50848e-18	316.994	1.19156	7.1179e-10	0.183019	6.51057	7.48644e-11	316.994	0.391025	0.0833602	0.182576	2.14171	0.0322165	8.04397	7.88772	6.29244	8.45139	2.88035	3.27129	3.4703	3.63801	2.97933	3.60228	3.68532	3.08283	2.59009	2.5952	2.50107	1.24167	3.43922	5.43621	2.27748	3.74478	3.66714	2.8687	3.18373	2.75215
Up lac2 + glu3	69426	-	-			protein fate	68.6079	2.63595	3.47214e-21	0.268896	9.80286	1.09445e-22	68.6079	1.68015	3.51023e-09	0.268944	6.2472	4.17867e-10	68.6079	0.158927	0.673678	0.24732	0.642598	0.520485	6.36073	5.54772	4.97896	5.43261	1.2166	1.02558	0.984015	0.135998	4.24223	4.17114	3.15952	2.12107	0.934202	1.16313	1.4004	1.3776	3.63225	3.22918	2.26435	4.14272	2.38663	3.2999	3.46341	5.40721
Up lac2 + glu3	70973	-	hypothetical protein			other catalytic activity	51.1237	1.96318	1.67267e-06	0.37915	5.17783	2.24484e-07	51.1237	2.27015	1.73321e-07	0.408442	5.55806	2.72785e-08	51.1237	0.400922	0.409585	0.350822	1.14281	0.253118	2.41666	2.44502	1.74578	1.79069	0.156108	0.912679	0.687571	0.323592	2.42286	0.85783	0.850022	1.95508	0.098088	0.20001	0.170507	0.160333	2.70687	2.81921	2.88003	3.14633	2.55742	1.26107	3.30453	1.96682
Up lac2 + glu3	72993	-	C6 zinc finger domain-containing protein	0.687052	Aspyridones cluster regulator apdR	transcription factor	47.8556	2.97571	6.0826e-08	0.513251	5.79777	6.72037e-09	47.8556	1.5435	0.007519	0.520973	2.96272	0.0030493	47.8556	0.656873	0.325713	0.495431	1.32586	0.184886	0.356513	0.445687	0.569321	0.490265	0.081926	0.099339	0.070256	0.047777	0.213333	0.215847	0.112565	0.203603	0.036653	0.057869	0.143797	0.117876	0.248541	0.314902	0.123715	0.560102	0.246253	0.261987	0.24518	0.186106
Up lac2 + glu3	73173	hfb1	hydrophobin			other	17644.7	2.10918	2.68911e-07	0.3816	5.52721	3.25362e-08	17644.7	4.34761	4.09128e-29	0.375829	11.568	5.9827e-31	17644.7	-0.16681	0.782216	0.374846	-0.445009	0.656313	25.5771	30.2366	27.0324	19.896	9.91253	7.83933	4.86584	5.09134	531.45	887.856	1034.72	415.615	22.8608	33.2446	23.3161	65.716	1860.69	2273	3103.19	1504	1308.05	3074.12	2370.76	3422.48
Up lac2 + glu3	76366	-	menadione-induced gene-2	0.422751	NADPH dehydrogenase	carbohydrate metabolism	2448.95	1.84252	3.55157e-19	0.197898	9.31041	1.27336e-20	2448.95	2.16262	1.75769e-26	0.196197	11.0227	2.9701e-28	2448.95	0.367362	0.136516	0.195154	1.88242	0.0597788	25.8608	26.0624	23.1242	24.3048	7.4075	9.68049	6.52201	5.52206	58.8243	65.806	62.9897	50.7059	11.7016	19.6945	6.80211	15.8221	72.7388	66.2343	67.3196	71.3741	62.8741	52.8132	53.9003	57.1294
Up lac2 + glu3	76601	-	sulfite oxidase	0.65845	Related to nitrate reductase	other catalytic activity	194.939	1.15721	0.0243242	0.438386	2.63969	0.00829807	194.939	2.40221	2.78173e-09	0.382187	6.28544	3.26925e-10	194.939	-0.016956	0.979658	0.377989	-0.0448584	0.96422	0.22224	0.251159	0.179072	0.353557	0.169233	0.204945	0.217992	0.142755	4.26309	6.83379	6.47845	2.00458	0.802922	1.49312	0.395406	0.643437	3.74175	3.8363	3.55673	2.39827	4.81405	3.91282	2.63755	2.31906
Up lac2 + glu3	76696	-	flavin-containing monooxygenase	0.611069	Putative flavin-containing protein	other catalytic activity	2408.17	1.30025	4.08087e-29	0.11261	11.5465	7.69142e-31	2408.17	1.97239	1.94282e-56	0.122085	16.156	1.03118e-58	2408.17	0.481	0.000259947	0.116469	4.12986	3.62982e-05	81.4007	77.6357	80.6523	80.8745	36.2022	37.0419	34.2471	34.659	10.8263	10.9032	11.1882	7.40275	2.09278	3.10861	2.15693	3.21819	12.6205	13.9062	13.9249	11.3951	9.47169	10.2291	9.79059	9.1647
Up lac2 + glu3	78223	-	CND11p	0.490759	Cytochrome p450 domain-containing protein	other catalytic activity	16850.4	2.75616	9.21889e-104	0.125852	21.9	2.59631e-106	16850.4	1.48376	9.00954e-31	0.124698	11.8988	1.20036e-32	16850.4	-0.00906784	0.967962	0.124589	-0.0727822	0.941979	619.123	552.784	476.345	534.281	116.715	76.4897	81.9151	69.1835	1269.78	1588.28	1542.09	1126.55	518.014	554.797	519.961	456.847	1389.7	1362.74	1370.31	1385.88	1590.01	1524.95	1419.29	1379.57
Up lac2 + glu3	79598	-	hypothetical protein	0.143325	C2H2-type domain-containing protein	unknown	9297.6	1.0377	8.03954e-07	0.195053	5.32009	1.03716e-07	9297.6	1.34385	6.33374e-11	0.195062	6.88934	5.60514e-12	9297.6	0.411043	0.089241	0.195038	2.1075	0.0350744	160.225	157.409	135.591	147.114	65.5023	101.066	74.6431	75.2729	143.698	215.473	208.472	112.714	49.1234	88.235	50.2097	90.2439	134.764	147.21	151.988	127.186	89.477	119.137	114.921	118.297
Up lac2 + glu3	80654	-	glycosyltransferase family 28 domain-containing protein	0.517854	UDP-glucuronosyl and UDP-glucosyl transferase	carbohydrate metabolism	1755.93	1.357	0.0019109	0.387721	3.49993	0.000465384	1755.93	3.24253	3.29263e-17	0.368145	8.80775	1.27682e-18	1755.93	0.757591	0.0967309	0.366547	2.06683	0.03875	0.897182	1.38417	1.2858	1.32121	0.338504	0.619718	0.134183	0.554895	32.8892	41.543	34.53	35.4649	3.31872	6.50726	0.860084	4.92464	47.5274	43.5575	40.9085	50.0088	28.2858	31.7754	24.0203	27.8197
Up lac2 + glu3	80973	-	ABC drug exporter AtrF	0.585944	Multidrug resistance protein CDR2	transporter	2760.15	2.29541	2.14554e-59	0.138626	16.5583	1.39441e-61	2760.15	1.65064	1.63022e-31	0.137049	12.0441	2.08369e-33	2760.15	-0.408387	0.0110277	0.136614	-2.98936	0.00279561	81.8458	75.1461	61.1082	67.334	15.2945	17.7485	12.1723	14.0538	90.9355	103.196	107.742	91.5327	36.0063	36.3607	25.1011	31.2503	72.9784	55.4408	61.0987	71.6209	97.8649	75.2765	114.077	80.2719
Up lac2 + glu3	102500	-	-			unknown	1293.62	6.46062	6.40542e-79	0.33834	19.0951	2.77531e-81	1293.62	1.07379	0.00286473	0.327407	3.27969	0.00103921	1293.62	0.413021	0.357158	0.32868	1.25661	0.208897	551.989	628.031	470.199	549.569	8.55189	4.00353	4.4174	8.50144	80.13	153.594	168.421	132.326	118.026	34.7333	70.5269	36.6167	57.7256	69.6626	89.4045	72.9289	59.9366	66.5279	54.8358	46.9942
Up lac2 + glu3	102820	-	Lcc3	0.546827	Probable FET3-cell surface ferroxidase, high affinity	transporter	222.721	2.00178	7.20597e-05	0.458654	4.36447	1.27432e-05	222.721	1.78281	0.000533015	0.472677	3.77173	0.000162121	222.721	1.02738	0.0671069	0.457365	2.2463	0.0246846	10.5348	12.0398	9.69103	11.7014	5.21313	2.68082	2.47587	1.90521	2.00513	3.83261	3.51986	1.46139	0.350386	0.035305	1.32217	0.905176	8.50763	11.6619	14.3009	7.65665	3.8966	3.14194	6.94953	7.42694
Up lac2 + glu3	103048	-	-			unknown	255.398	1.05223	1.86703e-05	0.225207	4.67227	2.97892e-06	255.398	1.1814	1.93684e-07	0.213334	5.5378	3.06303e-08	255.398	0.00289188	0.993959	0.210538	0.0137357	0.989041	4.04018	4.75874	4.73637	5.1657	2.04926	2.71658	2.23269	2.46537	10.2372	11.3923	10.582	12.6683	3.06868	7.27398	3.12328	6.56568	11.8264	11.407	10.41	13.4368	14.074	12.4205	10.6129	9.78622
Up lac2 + glu3	103060	-	hypothetical protein	0.576902	Peptidase S8/S53 domain-containing protein	protein fate	1330.58	2.09136	1.57636e-11	0.294011	7.11321	1.13378e-12	1330.58	1.23694	0.000121223	0.297623	4.15605	3.23803e-05	1330.58	0.0448649	0.933914	0.310793	0.144356	0.885219	76.888	81.1572	130.004	86.4879	18.63	32.8958	25.0294	21.1778	6.81161	13.0329	17.8694	5.93889	5.42437	4.71295	4.67853	4.54444	2.96083	0.972467	1.02904	2.09649	0.533785	1.48619	1.74741	0.546089
Up lac2 + glu3	103103	-	hypothetical protein	0.568729	Putative acetyltransferase	other catalytic activity	96.584	1.04958	0.000208055	0.255659	4.10539	4.03626e-05	96.584	1.25485	3.77601e-06	0.253569	4.94876	7.46859e-07	96.584	0.560471	0.0711201	0.252676	2.21814	0.0265453	6.01789	7.10674	6.10435	5.19505	2.10156	3.91746	4.84832	3.18441	9.6542	6.38173	6.20296	8.24952	3.7431	4.51007	3.10725	2.9317	7.30403	4.3562	5.48264	9.67186	6.5289	2.29213	4.54893	3.58595
Up lac2 + glu3	103191	-	-			unknown	12.9644	4.33114	5.08893e-09	0.69613	6.22173	4.91694e-10	12.9644	3.08936	0.00202322	0.912323	3.38626	0.000708521	12.9644	1.26924	0.0964123	0.613347	2.06937	0.0385113	0.699917	0.494924	0.485243	0.552462	0.032308	0.021083	0	0.027239	0.076013	0.40328	0.040352	0.102502	0	0	0.007418	0.031507	0.288486	0.283846	0.140432	0.417117	0.102108	0.020087	0.080065	0.092056
Up lac2 + glu3	103330	-	-			unknown	29.7939	2.74252	1.53501e-09	0.427311	6.41808	1.38005e-10	29.7939	1.30309	0.00103101	0.363498	3.58485	0.000337266	29.7939	0.569734	0.243154	0.370731	1.53679	0.124346	2.47349	2.57037	2.35804	2.52426	0.234298	0.634757	0.274742	0.405872	2.29203	2.9203	2.57699	3.70009	1.4322	1.21225	1.66293	0.415792	3.36579	1.69887	0.889958	2.41279	1.75049	1.34645	1.53025	1.16371
Up lac2 + glu3	103653	-	-			unknown	3.44875	3.47816	0.00871254	1.15451	3.01267	0.0025896	3.44875	3.86063	0.0176467	1.45303	2.65696	0.00788484	3.44875	2.81002	NA	1.42698	1.96921	0.0489287	0.298092	0.594474	0.864362	1.04606	0.005443	0.121239	0	0	0.139879	0	0.035391	0.077886	0	0	0	0	0.113224	0	0.074149	0.198645	0	0.030124	0.010575	0
Up lac2 + glu3	104180	-	pfs domain-containing protein	0.596307	Ankyrin	other	1249.87	2.87391	2.42352e-41	0.20833	13.795	2.73013e-43	1249.87	1.01689	4.2312e-06	0.206495	4.92454	8.45598e-07	1249.87	0.627283	0.00967482	0.206487	3.03787	0.00238254	7.14943	6.69739	6.65942	6.85239	1.49653	0.684998	0.81698	1.14444	3.62889	5.30122	5.68157	4.0935	3.32263	1.69055	2.83677	1.47324	4.95252	4.28763	4.33939	5.257	3.57878	3.27186	2.9213	2.76614
Up lac2 + glu3	104372	-	hypothetical protein			transporter	145.4	1.39842	3.59645e-10	0.210397	6.64659	2.99964e-11	145.4	1.13046	5.69978e-07	0.212041	5.33135	9.74865e-08	145.4	0.482419	0.0591278	0.209113	2.30698	0.0210558	3.15776	3.16871	5.36276	3.75789	2.10439	1.99288	1.54233	1.89525	3.29791	3.30856	2.95037	3.21089	1.0815	1.22783	1.62364	0.424041	3.26615	5.71674	2.79492	2.41685	1.4424	3.0403	2.82254	2.00002
Up lac2 + glu3	104390	-	glutathione S-transferase-1	0.475999	Glutathione S-transferase	other catalytic activity	1064.98	1.56921	1.02266e-16	0.181086	8.66553	4.49408e-18	1064.98	1.09942	1.5598e-08	0.183441	5.9933	2.0562e-09	1064.98	0.722583	0.00042843	0.180816	3.99623	6.43581e-05	158.131	149.043	114.553	140.847	56.912	66.5684	42.2831	44.495	60.7623	67.3368	85.6405	40.9604	24.6319	31.97	29.7314	33.2568	120.635	144.341	146.487	97.2125	74.4084	82.092	84.9566	86.8878
Up lac2 + glu3	104458	-	endoglucanase			unknown	36.9162	1.24691	0.00114475	0.341689	3.64926	0.000263001	36.9162	1.84911	1.85589e-07	0.333421	5.54587	2.92496e-08	36.9162	0.503632	0.214848	0.31198	1.61431	0.10646	0.952009	1.45572	1.07772	1.33821	0.67788	0.395368	0.57963	0.711732	2.74227	2.08739	1.36306	2.36644	0.753558	0.414156	0.372753	0.550984	1.24565	2.78598	2.32612	2.4205	0.990603	1.32463	1.31723	2.65562
Up lac2 + glu3	105154	-	-			unknown	158.672	4.00885	2.56994e-19	0.428923	9.34632	9.07495e-21	158.672	2.64762	1.83713e-09	0.416683	6.35403	2.09742e-10	158.672	-0.0203741	0.977584	0.404396	-0.0503816	0.959818	2.0106	1.93002	1.90381	2.41471	0.057942	0.072519	0.003677	0.043594	0.761596	2.02703	2.73961	0.144777	0.077882	0.11279	0.047238	0.058849	0.96852	1.34368	1.98053	0.487513	1.47683	1.50796	1.42261	0.617338
Up lac2 + glu3	105155	-	-			unknown	367.125	5.0144	9.5659e-20	0.530386	9.45425	3.25357e-21	367.125	2.45958	1.03848e-05	0.519985	4.7301	2.24411e-06	367.125	-0.0130505	0.988371	0.516561	-0.0252642	0.979844	1.72769	2.16406	1.99683	2.46798	0.101747	0.055845	0.067308	0.050417	0.548221	1.37182	2.19814	0.34137	0.294145	0.262851	0.097007	0.179464	0.366991	1.16681	1.4828	0.4001	1.2292	1.0287	0.677273	0.631226
Up lac2 + glu3	105156	-	synaptobrevin			unknown	573.67	8.08551	1.39816e-31	0.671693	12.0375	2.25656e-33	573.67	3.28117	2.81602e-07	0.600156	5.46719	4.57237e-08	573.67	0.476572	0.58626	0.595761	0.799938	0.423747	52.1722	66.7511	72.6388	79.5667	0.12494	0.084023	0	0.186989	18.5717	47.3496	75.1774	16.3721	7.72935	5.48456	1.76335	2.13376	20.1286	41.9424	82.0411	20.5199	43.6505	29.8123	22.392	21.7702
Up lac2 + glu3	105157	-	hypothetical protein			unknown	56.4024	4.07545	4.81863e-17	0.465422	8.75646	2.01472e-18	56.4024	2.13643	3.17474e-06	0.428508	4.98573	6.17272e-07	56.4024	0.345821	0.564724	0.411568	0.840252	0.400767	0.24626	0.477363	0.345026	0.42066	0.007476	0.031192	0.026375	0.025372	0.119614	0.31493	0.337477	0.14604	0.099625	0.066071	0.027054	0.012638	0.200747	0.214869	0.248235	0.10307	0.167233	0.171513	0.147654	0.143237
Up lac2 + glu3	105458	-	hypothetical protein			unknown	26.4378	1.49296	0.0125781	0.517434	2.88532	0.00391021	26.4378	2.44561	7.33805e-06	0.508755	4.80706	1.53168e-06	26.4378	0.538594	0.391919	0.456717	1.17927	0.238289	0.078464	0.18311	0.098375	0.07122	0	0.086068	0.101299	0.017893	0.11356	0.202287	0.143826	0.582209	0.038775	0.012945	0.023764	0.013237	0.535366	0.444	0.061412	0.265087	0.069248	0.213327	0.1247	0.418396
Up lac2 + glu3	106242	-	-	0.133439	F-box domain-containing protein	unknown	97.6404	1.70345	0.000341003	0.427994	3.9801	6.88877e-05	97.6404	1.20811	0.0147076	0.443274	2.72542	0.00642193	97.6404	0.608801	0.294809	0.435031	1.39944	0.16168	5.64371	5.38159	6.00998	5.94179	1.3032	2.46826	2.06763	0.878413	0.754944	2.03256	2.83804	1.69674	0.745481	1.11033	0.914635	1.81875	2.64329	3.42309	2.00014	3.85291	2.47173	1.71381	1.15029	1.96923
Up lac2 + glu3	106330	-	MFS quinate transporter	0.419025	General substrate transporter	transporter	2628.54	1.24697	4.08114e-72	0.068319	18.2521	1.98929e-74	2628.54	1.03357	3.84212e-43	0.073231	14.1138	3.12131e-45	2628.54	0.805223	1.22458e-25	0.0739528	10.8883	1.30994e-27	445.541	417.671	473.091	476.07	199.292	219.413	205.48	204.092	92.9141	99.34	106.469	94.6804	48.5484	39.8011	45.6016	55.5376	89.4051	99.9289	85.3385	87.5938	51.0324	57.0531	50.9055	52.6136
Up lac2 + glu3	106491	-	hypothetical protein			unknown	39.7742	1.20256	0.00265088	0.353673	3.40021	0.000673344	39.7742	1.61146	9.7808e-06	0.339721	4.74347	2.10088e-06	39.7742	0.844771	0.0359185	0.334605	2.52468	0.0115803	2.90894	0.825423	1.4775	1.87387	0.201856	0.561862	1.03906	0.901011	3.32237	4.39907	3.22358	2.68996	0.829013	1.04716	0.6165	0.306567	2.63766	3.51862	3.01991	2.12833	1.53455	1.10081	1.86291	1.65515
Up lac2 + glu3	106576	-	-			unknown	1101.77	1.2874	6.42033e-19	0.139243	9.24572	2.33669e-20	1101.77	1.22672	1.92202e-18	0.134277	9.13573	6.49651e-20	1101.77	0.347565	0.0285435	0.132612	2.62092	0.00876922	14.6773	13.6453	11.7653	13.7362	5.62339	6.57615	4.84839	6.71302	27.7509	28.4339	28.3444	32.8736	14.8548	12.8627	10.3144	13.7798	40.018	35.9004	36.3626	44.9033	29.7221	41.9456	28.2945	28.4771
Up lac2 + glu3	106662	-	-			unknown	12.5747	2.05513	0.00199723	0.589431	3.48663	0.000489141	12.5747	1.06884	0.0306759	0.438019	2.44018	0.01468	12.5747	0.777699	0.176255	0.448085	1.73561	0.0826337	0.601566	0.253709	0.520332	0.359219	0.089633	0.056938	0	0.138039	1.21508	0.793355	0.949385	1.14694	0.634485	0.636285	0.472146	0.214841	0.94075	0.578726	1.09498	1.22357	0.500694	1.13194	0.196013	0.272964
Up lac2 + glu3	106936	-	ferric reductase	0.465644	Ferric/cupric reductase transmembrane component 2	other catalytic activity	42.836	1.14073	0.0431376	0.473898	2.40713	0.0160785	42.836	1.53436	0.0040951	0.484735	3.16535	0.00154897	42.836	-0.173098	0.823502	0.473142	-0.365848	0.714478	1.25255	2.11483	1.65484	0.937122	0.242961	1.13109	0.283825	0.434069	1.33837	2.02338	1.82751	0.559869	0.525488	0.006297	0.125273	0.521757	0.626344	0.470176	0.678808	1.67012	0.28782	0.79865	0.889613	0.62369
Up lac2 + glu3	107042	-	hypothetical protein	0.531892	Rhodopsin domain-containing protein	other	24.0233	1.13287	0.0197844	0.416733	2.71845	0.00655889	24.0233	1.03418	0.0187216	0.392562	2.63443	0.00842798	24.0233	0.294337	0.588404	0.369561	0.79645	0.425771	0.444022	0.445959	0.106006	0.854561	0.338427	0.362167	0.189348	0.08556	0.743783	0.60331	0.851043	0.862949	0.27564	0.624938	0.447558	0.115785	0.230574	1.61747	0.99597	1.2437	1.22923	0.899052	1.09488	0.90074
Up lac2 + glu3	107667	tps5	-	0.705491	Fusicoccadiene synthase	other catalytic activity	2086.07	2.69913	3.22586e-78	0.141991	19.0091	1.43263e-80	2086.07	1.90449	4.98367e-44	0.133564	14.259	3.94073e-46	2086.07	0.332544	0.0362869	0.131944	2.52034	0.0117242	43.269	38.0432	28.4557	34.854	7.70912	5.16163	4.27923	5.78778	108.409	104.039	97.158	74.8536	28.189	28.6909	24.2435	24.0541	131.735	128.388	121.038	121.681	118.038	94.7593	100.715	104.434
Up lac2 + glu3	107669	-	dipeptidyl peptidase	0.286937	Dipeptidyl aminopeptidase	protein fate	617.791	1.3346	7.27607e-11	0.193718	6.88938	5.60364e-12	617.791	1.04549	2.73298e-07	0.191028	5.47296	4.42569e-08	617.791	0.0839646	0.782557	0.189222	0.443735	0.657234	7.29027	6.26611	8.00842	7.34462	3.64308	2.96181	3.04824	2.73007	6.65597	11.6712	13.2171	5.20305	4.09677	4.66778	4.79752	5.04522	13.0604	11.9148	11.8551	10.6724	11.1798	11.3909	10.3098	10.9044
Up lac2 + glu3	107949	-	ThiJ/PfpI family protein	0.52168	Class I glutamine amidotransferase-like protein	amino acid metabolism	1369.44	1.136	0.0298596	0.443912	2.55906	0.0104955	1369.44	2.27547	1.92291e-08	0.382013	5.95653	2.57652e-09	1369.44	0.714769	0.135895	0.379233	1.88478	0.0594601	0.696252	0.804863	1.29178	0.538891	0.472053	0.611326	0.261891	0.34602	34.7086	28.1719	23.7464	44.9156	5.6837	10.78	3.31579	7.04436	152.632	97.7634	67.0016	156.426	89.2129	103.266	50.3723	58.6498
Up lac2 + glu3	108683	-	-			unknown	52.5258	1.26048	0.000110981	0.295928	4.25941	2.04964e-05	52.5258	1.1118	0.00103109	0.310146	3.58475	0.000337403	52.5258	0.664408	0.0765911	0.30454	2.18168	0.0291335	0.601504	0.557437	0.768674	0.594946	0.195125	0.317829	0.27741	0.339296	0.396217	0.559539	0.386264	0.271968	0.19729	0.153504	0.210917	0.194167	0.293604	0.620747	0.403306	0.458083	0.176747	0.191501	0.49957	0.308796
Up lac2 + glu3	110117	-	riboflavin aldehyde-forming enzyme			unknown	5.27607	2.65475	0.0219389	0.991134	2.6785	0.00739536	5.27607	1.96334	0.0400979	0.842394	2.33067	0.019771	5.27607	0.35143	NA	0.853413	0.411794	0.68049	0.053504	0.073893	0.139021	0.29953	0	0.005938	0.043548	0.02241	0.355804	0.144801	0.063016	0.369955	0.088221	0.092179	0	0.044844	0.046516	0.313405	0.030382	0.065705	0.115926	0.091301	0.034803	0.094213
Up lac2 + glu3	110214	-	-			unknown	50.1607	1.41717	4.02686e-07	0.259959	5.45151	4.99432e-08	50.1607	1.10286	3.32756e-05	0.246779	4.46903	7.85753e-06	50.1607	-0.236587	0.49863	0.244818	-0.96638	0.333854	1.04868	0.936359	1.06457	0.878073	0.559647	0.398304	0.358269	0.381339	0.769276	0.750055	1.26182	1.52928	0.403489	0.530763	0.328616	0.477237	0.865789	0.742984	0.641021	0.930204	0.771353	1.20294	1.35577	0.632152
Up lac2 + glu3	110339	-	integral membrane protein	0.439767	Rhodopsin domain-containing protein	unknown	222.136	2.78325	1.21698e-13	0.357538	7.78449	6.99974e-15	222.136	2.79933	6.64928e-13	0.370873	7.54793	4.42229e-14	222.136	0.229509	0.679977	0.364516	0.629626	0.528939	26.7993	21.9026	23.3228	20.9292	3.29746	4.51102	3.78567	2.08023	4.16601	12.003	14.9999	2.49584	0.270304	0.974365	1.08752	1.95073	4.38904	3.69038	3.90778	3.01056	5.32792	2.28062	1.45945	2.81694
Up lac2 + glu3	110660	-	hypothetical protein	0.525264	Methyltransferase	other catalytic activity	70.5674	3.70369	2.70123e-15	0.447905	8.26892	1.35178e-16	70.5674	1.80975	2.31679e-05	0.397533	4.55244	5.30263e-06	70.5674	-0.391808	0.476733	0.387759	-1.01044	0.312284	3.35792	3.73276	2.54532	3.43567	0.107383	0	0.315885	0.243576	2.96703	2.16955	3.20412	3.82508	0.850938	0.912415	1.08992	0.319344	2.26885	1.57572	1.26517	3.21895	2.543	1.93019	5.31803	1.96592
Up lac2 + glu3	110708	-	hypothetical protein	0.558962	FAD-linked oxidase	other catalytic activity	127.375	1.08542	1.08417e-05	0.22656	4.79088	1.66054e-06	127.375	1.17483	6.22899e-07	0.221094	5.3137	1.07422e-07	127.375	0.264805	0.384464	0.22161	1.19492	0.23212	2.96906	2.8405	3.33394	2.44958	1.33288	1.24477	1.35544	1.15314	4.85694	3.60733	3.50579	3.34806	2.23052	1.62819	2.34257	0.786907	2.9957	1.77599	4.33312	2.27468	3.07627	3.33493	2.24758	3.06643
Up lac2 + glu3	110757	-	amidohydrolase	0.211605	Amidohydrolase-related domain-containing protein	other catalytic activity	21.9973	1.44788	0.0228754	0.543757	2.66274	0.00775068	21.9973	2.98241	2.7176e-07	0.544823	5.47408	4.39785e-08	21.9973	0.800549	0.29115	0.568398	1.40843	0.159004	0.318755	0.1809	0.14589	0.364686	0.051288	0.142173	0.113438	0.089226	0.513807	1.04508	0.610433	0.284473	0.037784	0.176701	0.024212	0.071143	0.250751	0.175966	0.078397	0.12462	0.095392	0.167827	0.057121	0.043681
Up lac2 + glu3	110880	-	hypothetical protein			unknown	184.513	2.77635	5.83724e-42	0.199746	13.8994	6.38606e-44	184.513	2.74982	2.69186e-44	0.192256	14.3029	2.09937e-46	184.513	0.491952	0.0129858	0.167962	2.92895	0.00340104	5.35429	4.68422	5.00984	4.14288	0.835152	0.806731	0.694206	0.672887	4.79082	6.09261	8.05189	5.05619	0.659634	0.929721	0.860776	1.19825	6.42296	5.97342	6.33277	6.66979	5.25612	5.12198	3.63552	4.70612
Up lac2 + glu3	111681	-	hypothetical protein; -	0.254472	L-ornithine N(5)-monooxygenase	other catalytic activity	295.832	1.67222	2.09617e-20	0.173903	9.61581	6.85706e-22	295.832	1.0555	3.09989e-09	0.168413	6.26731	3.67339e-10	295.832	0.43515	0.0314354	0.16851	2.58234	0.00981318	3.78757	6.50461	5.27344	6.4488	1.6427	2.30063	1.91219	1.84911	7.00837	6.79657	5.70181	8.501	2.93974	3.86598	2.39891	2.03246	6.66214	5.31855	3.1813	7.66997	3.21444	6.33089	4.01047	2.43488
Up lac2 + glu3	121126	-	hypothetical protein	0.477432	Integral membrane protein	unknown	13662	1.17556	3.14919e-15	0.142499	8.24957	1.5896e-16	13662	1.3821	6.98741e-21	0.141762	9.74947	1.85433e-22	13662	0.498525	0.00226931	0.141695	3.51829	0.000434337	69.7806	79.4798	79.4689	87.4004	43.5939	49.8605	35.7521	40.145	358.675	376.55	337.271	298.854	112.739	165.358	80.8437	104.342	408.098	336.319	250.479	462.117	287.136	301.33	289.786	216.898
Up lac2 + glu3	121416	-	hypothetical protein			unknown	30302.5	1.19998	4.31015e-05	0.267548	4.4851	7.28786e-06	30302.5	2.56509	4.50996e-21	0.261842	9.79633	1.16755e-22	30302.5	0.275061	0.455691	0.26179	1.05069	0.293399	17.6586	17.7899	17.9859	18.0593	10.5521	9.81182	4.86305	7.44219	2268.95	2279.49	1668.45	2704.84	457.487	454.714	169.338	480.892	2240.86	1476.67	1418.09	2168.14	1613.42	1247.76	2022.94	1495.16
Up lac2 + glu3	121417	-	hypothetical protein	0.508498	FAS1 domain-containing protein	unknown	35.2641	1.95809	0.00256255	0.574134	3.41051	0.000648411	35.2641	2.18813	0.000516775	0.57882	3.78033	0.000156622	35.2641	0.459421	0.578708	0.564048	0.814507	0.415355	0.341127	1.28943	0.975268	0.977801	0.078346	0.626658	0.047872	0.199321	0.529341	1.00941	2.01808	0.617064	0.469017	0.407642	0.07496	0.029122	0.996754	1.48713	0.647287	0.979115	0.170731	0.989825	1.16453	0.729891
Up lac2 + glu3	122487	-	hypothetical protein			unknown	72232.6	1.60293	2.94713e-63	0.0937743	17.0935	1.65999e-65	72232.6	1.05601	1.2074e-27	0.0937354	11.2658	1.93561e-29	72232.6	0.686233	8.53706e-12	0.0937779	7.31764	2.52361e-13	987.236	981.832	903.468	965.583	326.918	412.117	304.024	322.751	1197.39	1187.81	1044.28	1296.31	578.044	593.396	646.202	532.865	636.084	701.184	729.408	801.328	430.515	527.646	461.677	434.016
Up lac2 + glu3	123238	-	epoxide hydrolase	0.470465	Epoxide hydrolase	other catalytic activity	4172.93	1.47739	9.65149e-16	0.175964	8.39596	4.62084e-17	4172.93	1.65458	1.37162e-19	0.175459	9.43001	4.10059e-21	4172.93	0.155522	0.540242	0.175162	0.887877	0.374607	100.336	96.4767	90.936	98.2211	35.3558	50.8843	31.7511	32.2592	153.769	183.836	194.389	148.971	39.4382	74.8974	39.2826	68.083	144.282	154.466	170.651	148.632	123.032	167.768	127.847	159.305
Up lac2 + glu3	123659	-	covalently-linked cell wall protein			other	18111.2	2.22826	1.85023e-21	0.225759	9.87009	5.61162e-23	18111.2	2.30024	8.17812e-23	0.225357	10.2071	1.84256e-24	18111.2	0.144225	0.675189	0.225323	0.640083	0.522118	223.516	225.987	217.795	216.347	48.9684	62.9395	45.29	48.8887	1109.24	834.558	800.949	742.554	109.278	263.553	105.549	254.788	448.489	494.319	538.043	393.364	478.758	395.712	466.163	425.751
Up lac2 + glu3	123914	-	-			unknown	5751.88	2.30431	8.3162e-30	0.197187	11.6859	1.50434e-31	5751.88	2.25501	1.51053e-28	0.196916	11.4517	2.30703e-30	5751.88	0.691362	0.00225099	0.19634	3.52124	0.000429536	242.349	225.421	180.089	194.955	46.0908	69.9623	35.1129	36.3313	317.373	272.87	255.306	244.72	46.8113	77.0761	33.6885	79.4867	365.016	419.725	401.889	352.191	256.636	221.415	253.784	262.065
Up lac2 + glu4	3719	-	hypothetical protein			unknown	91.4614	1.02358	0.00444651	0.316213	3.23699	0.00120796	91.4614	0.215759	0.600535	0.318941	0.676485	0.498733	91.4614	1.3821	0.000175274	0.326615	4.23159	2.32045e-05	3.07813	4.03455	3.75645	4.72346	1.25748	2.16168	2.77958	1.63583	2.06497	2.15594	2.0144	2.54021	3.2408	0.533861	3.14623	1.84207	4.49998	2.29185	1.86764	3.18118	0.914593	1.56109	1.18587	1.50883
Up lac2 + glu4	41248	-	hypothetical protein	0.400845	SGNH hydrolase-type esterase domain-containing protein	carbohydrate metabolism	355.776	1.1594	1.5674e-20	0.120191	9.64636	5.09336e-22	355.776	0.505636	0.000118814	0.121518	4.161	3.16855e-05	355.776	1.20784	1.51962e-22	0.118371	10.2039	1.9052e-24	19.7144	18.3978	19.7075	17.7077	10.1196	12.0588	6.72741	9.62272	13.9147	14.0232	11.3819	14.9949	10.4753	7.89581	11.7187	8.00722	25.2385	29.666	31.559	26.9559	9.94877	13.9935	11.1928	14.0146
Up lac2 + glu4	53964	-	oxalate decarboxylase oxdC	0.523769	Oxalate decarboxylase	other catalytic activity	87.0516	1.99213	0.0104028	0.674879	2.95183	0.00315898	87.0516	0.612427	0.458805	0.663072	0.923621	0.355684	87.0516	2.85573	0.000205458	0.681357	4.19123	2.77441e-05	2.75002	3.09676	5.30641	3.70017	1.51528	0.168737	0.709158	0.377121	1.99304	9.30929	9.5486	1.03494	7.08493	2.2488	3.41731	1.06419	4.81244	6.56861	8.34695	2.09355	0.036415	0.977239	0.85805	0.1768
Up lac2 + glu4	55049	ck1d	casein kinase I isoform delta	0.557772	non-specific serine/threonine protein kinase	other catalytic activity	34.9558	1.19424	0.00387171	0.363931	3.28151	0.00103251	34.9558	0.455853	0.379184	0.421667	1.08107	0.279665	34.9558	1.90131	3.46348e-05	0.410692	4.62952	3.66506e-06	3.19899	2.16428	2.46597	2.27491	0.868147	1.77442	0.799352	1.63384	0.606087	0.555804	0.538844	0.845696	0.301434	0.373709	0.028506	0.373184	1.4258	3.76473	1.30509	1.35529	0.457628	0.364992	0.161796	0.118001
Up lac2 + glu4	60144	-	high affinity methionine permease	0.469723	High affinity methionine permease	transporter	3490.04	1.68167	0.0112871	0.575375	2.92273	0.00346975	3490.04	-0.581719	0.413489	0.574945	-1.01178	0.311642	3490.04	1.88755	0.0047267	0.575126	3.28198	0.00103081	121.663	108.893	148.357	128.201	58.7783	30.3299	48.9895	32.7831	39.6231	302.498	300.608	14.2165	281.649	236.078	313.429	192.538	267.242	314.972	353.788	202.665	57.415	111.665	73.8421	76.8394
Up lac2 + glu4	66041	chi18-18	chitinase-1			carbohydrate metabolism	10862.9	2.42937	5.5813e-74	0.131406	18.4876	2.59961e-76	10862.9	0.507157	0.00039535	0.131628	3.85297	0.000116695	10862.9	1.0273	5.66534e-13	0.13362	7.6882	1.49225e-14	1066.65	988.715	723.408	900.08	192.232	190.263	173.985	182.146	196.396	195.825	191.697	224.851	145.411	130.415	184.653	127.938	54.1665	58.8063	57.6752	74.6505	35.4333	23.5733	35.6333	30.6353
Up lac2 + glu4	74515	-	hypothetical protein	0.573508	SPX domain-containing protein	protein fate	2031.07	1.0072	1.31437e-37	0.0765803	13.1523	1.6515e-39	2031.07	0.819758	4.94348e-26	0.0750255	10.9264	8.62111e-28	2031.07	1.46325	3.99736e-84	0.074251	19.7068	1.88511e-86	54.5893	55.6407	49.5266	49.8123	28.2741	27.504	30.4643	27.8968	66.8808	68.2953	68.2882	64.2562	34.7945	42.0304	34.6535	42.7972	130.577	132.789	132.756	136.829	46.8189	59.9084	56.0108	54.1964
Up lac2 + glu4	103189	-	hypothetical protein			unknown	125.988	3.34277	1.53554e-25	0.309529	10.7995	3.45962e-27	125.988	0.982151	0.00212046	0.291282	3.37183	0.000746708	125.988	1.65755	9.01516e-07	0.306456	5.40877	6.34608e-08	3.35833	2.84553	3.69914	2.72093	0.329891	0.409587	0.215606	0.292727	2.0577	1.70076	2.25299	2.79026	1.58553	0.228008	1.85336	0.821586	1.47088	2.49247	1.48026	1.95918	0.692295	0.285941	0.920679	0.48495
Up lac2 + glu4	104423	-	-	0.360988	Ecp2 effector protein domain-containing protein	unknown	25.0098	4.01275	3.17973e-14	0.504169	7.95914	1.73246e-15	25.0098	-0.276639	0.773209	0.715926	-0.386408	0.699195	25.0098	2.47468	0.0103795	0.82123	3.01338	0.00258352	10.1799	8.48742	13.1365	7.38704	0.278848	0.610805	0.394454	1.23645	0.092865	0.048029	0.137254	0.02048	0.056832	0	0.443483	0.052534	0.160109	0.292662	0.161611	0.11879	0	0	0.501025	0
Up lac2 + glu4	105444	-	hypothetical protein			unknown	3438.97	2.61365	3.46862e-94	0.125287	20.8614	1.20229e-96	3438.97	0.665834	6.61962e-07	0.125589	5.30171	1.14725e-07	3438.97	1.75908	5.83253e-41	0.127829	13.7612	4.36065e-43	143.751	134.142	108.753	136.863	19.9483	27.6025	22.7052	22.1938	36.8623	43.0301	42.6954	34.8906	20.1491	26.3689	25.204	31.014	28.1528	37.7897	36.269	28.0996	8.91503	9.85041	10.424	10.8142
Up lac2 + glu4	106315	-	protein kinase regulator	0.4775	Serine protease	unknown	135.52	1.06245	6.42595e-08	0.183569	5.78773	7.13453e-09	135.52	0.545675	0.0125047	0.195911	2.78532	0.00534754	135.52	1.15998	1.92194e-08	0.189477	6.122	9.24052e-10	7.83594	6.75193	8.05516	5.90019	3.78192	3.6923	3.32563	2.29597	3.95348	3.3858	1.67989	3.20762	1.77153	2.04338	2.42176	1.93381	6.67371	6.22021	6.60674	6.69205	3.26812	2.28728	2.78182	2.55552
Up lac2 + glu4	108914	-	betaine lipid synthase	0.502257	Betaine lipid synthase	other catalytic activity	14756.2	1.68314	4.97863e-05	0.378093	4.45167	8.52061e-06	14756.2	0.568045	0.207465	0.378177	1.50206	0.133082	14756.2	2.80508	4.50243e-12	0.37864	7.40831	1.27916e-13	583.185	526.194	470.874	560.916	220.143	195.62	156.98	158.617	113.042	144.403	163.745	104.148	36.4587	111.113	101.136	117.214	88.915	137.624	171.424	78.9482	6.86295	31.135	8.54665	23.064
Up lac2 + glu4	109243	-	-	0.439182	NACHT-NTPase and P-loop NTPases N-terminal domain-containing protein	unknown	40.3194	1.3032	0.00274227	0.384478	3.38953	0.000700122	40.3194	0.855953	0.0398682	0.366854	2.33323	0.0196361	40.3194	1.56359	0.000270172	0.379577	4.11928	3.80056e-05	0.69222	1.07383	1.77967	1.1367	0.581696	0.07773	0.618159	0.644198	1.10462	2.0644	2.1195	0.828031	0.76095	0.751517	0.994719	0.907434	1.48016	2.61295	1.77819	1.41974	0.355652	0.872964	0.637513	0.709795
Up lac2 + glu4	112034	-	DUF895 domain membrane protein	0.363538	MFS general substrate transporter	transporter	375.826	1.47232	0.00275716	0.434592	3.38781	0.000704522	375.826	-0.811384	0.103612	0.429519	-1.88905	0.0588847	375.826	1.51371	0.00228049	0.430477	3.51635	0.000437527	5.55912	5.53496	5.26304	5.12457	2.94213	1.7286	2.62986	1.60517	2.25448	11.324	10.8851	0.803882	12.5671	10.1422	14.8747	9.04875	11.7503	14.4694	16.2498	12.0106	5.2557	6.18661	5.3701	3.50264
Up lac2 + glu4	112560	-	hypothetical protein	0.417432	Fungal zn(2)-Cys(6) binuclear cluster domain-containing protein	transcription factor	171.02	1.28426	4.14792e-08	0.218972	5.86494	4.49299e-09	171.02	0.769661	0.00121803	0.217614	3.53682	0.000404975	171.02	1.61327	8.04975e-12	0.220195	7.32658	2.36104e-13	5.21255	5.6803	5.51071	5.63649	2.64664	2.71786	2.34927	1.71212	6.62725	4.36119	4.93435	4.43231	2.92379	1.6709	2.51122	3.75044	7.69682	4.56517	8.60925	6.03832	1.93107	3.1674	0.637663	3.58268
Up lac2 + glu4	120953	-	glycosylhydrolase family 18-8			carbohydrate metabolism	3729.92	2.14509	3.53763e-41	0.155814	13.767	4.02352e-43	3729.92	0.325674	0.0693613	0.156075	2.08665	0.0369196	3729.92	1.25109	5.95661e-14	0.156737	7.98209	1.43879e-15	230.361	204.3	170.234	214.267	41.0024	65.9513	43.6824	47.1343	70.0006	65.2744	61.2297	69.0561	37.4768	59.2742	47.4834	70.6048	69.3597	86.5867	74.6666	64.9189	28.9579	29.8328	35.7509	36.7235
Up glu3 + glu4	2362	-	hypothetical protein	0.361118	Alcohol dehydrogenase class-3	other catalytic activity	45.7039	-0.0539362	0.951917	0.521604	-0.103404	0.917642	45.7039	1.39172	0.0085419	0.476791	2.91894	0.00351224	45.7039	1.52896	0.00583403	0.475922	3.21263	0.00131524	0.24237	0.073068	0.554565	0.2168	0.386702	0.592586	0.631601	0.477374	3.03694	2.08514	0.932184	3.09797	0.776162	1.21861	0.417001	0.709814	2.8438	1.63908	1.59932	5.11227	1.15145	1.11871	0.093902	1.29549
Up glu3 + glu4	3405	-	MFS monosaccharide transporter	0.442236	Lactose permease	transporter	76408	0.110102	0.586519	0.139831	0.787397	0.43105	76408	2.12983	1.23501e-46	0.145086	14.6797	8.69536e-49	76408	3.40503	1.6659e-116	0.146858	23.1859	6.32328e-119	3743.43	3796.03	4012.92	3904.9	3738	3800.14	4021.06	3915.09	29.0408	28.6591	28.4288	26.6055	6.57687	7.32081	6.79063	6.57937	54.4778	45.379	46.3554	64.9363	3.67076	8.7004	4.61174	3.82484
Up glu3 + glu4	4426	-	hypothetical protein	0.152298	F-box domain-containing protein	unknown	187.996	0.856767	8.49007e-05	0.198113	4.32464	1.52783e-05	187.996	2.01294	2.1524e-23	0.194691	10.3392	4.68622e-25	187.996	1.47201	9.57151e-14	0.185836	7.921	2.356e-15	0.690736	0.730592	0.626944	0.700653	0.239172	0.574272	0.390597	0.435888	1.25702	1.46266	1.61403	1.41685	0.365414	0.441728	0.267045	0.388564	2.32012	1.9126	1.97075	2.06487	0.843367	0.848448	0.886205	0.51537
Up glu3 + glu4	5812	-	menadione-induced gene-9	0.448216	Aldo/keto reductase	other catalytic activity	201.542	-1.69778	8.95785e-08	0.296397	-5.72806	1.01587e-08	201.542	1.2471	5.95099e-05	0.287923	4.33135	1.48195e-05	201.542	1.45901	4.43224e-06	0.286938	5.08477	3.68079e-07	2.11066	1.94787	1.14944	1.70874	5.20505	7.4031	5.20873	7.33881	3.97083	10.0694	9.84805	5.27713	3.57728	4.51371	1.67148	5.43578	12.4754	11.3249	12.4556	9.62979	4.06961	5.25449	3.47215	4.53237
Up glu3 + glu4	5836	-	glycosylhydrolase family 2-1	0.871059	Beta-mannosidase A	carbohydrate metabolism	998.295	-1.76883	7.46305e-24	0.169673	-10.4249	1.9078e-25	998.295	1.17414	1.00237e-09	0.181911	6.4545	1.08576e-10	998.295	1.52675	1.21614e-15	0.18029	8.4683	2.48992e-17	12.7654	15.4052	25.4187	17.8712	71.0192	57.1288	72.3879	64.3186	5.07805	6.08712	5.45186	3.71953	0.926307	3.48331	1.20503	3.87665	12.1166	9.41261	7.70334	5.39796	2.89427	3.64898	2.34148	2.38622
Up glu3 + glu4	26163	clr2	cellulose degradation regulator-2	0.517686	N-terminal binuclear Zn cluster-containing protein (Fragment)	transcription factor	141.023	-0.0425113	0.900057	0.202913	-0.209505	0.834054	141.023	2.05491	2.41342e-09	0.325709	6.30904	2.80764e-10	141.023	1.79925	4.25219e-05	0.392874	4.57971	4.65618e-06	6.71042	5.49352	5.98613	6.26028	6.06111	7.11343	7.18555	7.01633	0.432367	0.645364	0.841425	0.219064	0.046056	0.111619	0.021271	0.084191	0.184164	0.370397	0.158185	0.212418	0	0.05821	0.183852	0.011055
Up glu3 + glu4	28409	-	membrane transporter	0.582657	MSF transporter	transporter	107.406	0.927699	0.00452304	0.287085	3.23144	0.00123169	107.406	1.43685	0.00201436	0.424134	3.38772	0.000704766	107.406	1.85421	4.49489e-05	0.4061	4.5659	4.97364e-06	14.7453	14.0966	15.6208	16.5634	5.94513	10.0465	11.7644	10.3986	0.171011	0.234077	0.94963	0.39799	0.058195	0.071675	0	0.071208	0.994665	0.148949	0.884419	1.38039	0.416202	0.022413	0.093995	0.058679
Up glu3 + glu4	34297	-	plasma membrane proteolipid 3	0.656481	Stress response RCI peptide	unknown	312.482	0.0295193	0.948456	0.26556	0.111159	0.911491	312.482	1.73468	1.75711e-10	0.257637	6.73304	1.66156e-11	312.482	1.02663	0.0004826	0.259004	3.96378	7.37721e-05	15.8042	16.2884	13.8425	15.7397	13.8428	24.8618	16.7271	11.5832	73.2166	95.7007	86.8424	79.9794	14.3828	32.4682	11.7036	40.5204	59.2773	52.9202	57.2168	62.7716	29.2569	26.523	32.5879	35.1213
Up glu3 + glu4	49081	cel74a	Cel74a	0.439335	Carbohydrate-binding module family 1 protein	carbohydrate metabolism	16010.2	0.881804	2.42706e-08	0.147969	5.9594	2.53169e-09	16010.2	2.66609	5.36525e-66	0.152625	17.4683	2.49898e-68	16010.2	3.4017	1.931e-110	0.150682	22.5755	7.55164e-113	843.172	868.117	791.735	845.092	565.111	532.112	423.994	444.216	38.081	48.2244	45.2355	28.3715	7.16788	6.96821	5.8658	6.01899	129.806	129.562	113.962	118.041	10.7909	9.57727	15.8312	13.0966
Up glu3 + glu4	49976	egl5, cel45a	glycosylhydrolase family 10-3			carbohydrate metabolism	1991.7	-1.49711	6.98142e-17	0.171846	-8.71194	2.98707e-18	1991.7	2.30374	1.39973e-31	0.191065	12.0574	1.77392e-33	1991.7	1.5807	8.67706e-18	0.174688	9.04868	1.44705e-19	88.0364	86.0102	74.9278	96.3348	315.741	304.691	218.318	244.211	17.2538	12.0284	10.7447	14.4817	2.74639	2.994	2.87918	5.38469	85.1726	60.1472	48.2316	79.3381	16.3394	31.338	18.2597	24.1892
Up glu3 + glu4	53558	-	multidrug resistance protein 3	0.384271	Multidrug resistance	transporter	1201.55	-0.0324601	0.963209	0.401706	-0.0808056	0.935597	1201.55	2.93911	9.94572e-14	0.37643	7.80784	5.81747e-15	1201.55	1.03106	0.018777	0.370195	2.78518	0.00534975	0.154592	0.48903	0.544582	0.509562	0.516453	0.95355	0.095504	0.451497	27.2584	25.5166	15.146	20.601	2.04929	4.21863	0.115914	2.92207	125.276	119.876	94.6814	109.988	41.8296	63.5737	57.1759	68.6662
Up glu3 + glu4	53868	-	FMN binding oxidoreductase			carbohydrate metabolism	2315.28	-0.725832	0.21105	0.454176	-1.59813	0.110014	2315.28	2.41182	1.44516e-07	0.431281	5.59224	2.24163e-08	2315.28	1.13828	0.0269857	0.430813	2.64216	0.00823787	0.748241	0.862339	1.24437	0.655289	1.24954	1.99674	0.99185	1.12768	75.5247	132.317	118.684	75.0521	17.5775	29.5862	3.68702	28.9843	126.636	149.186	145.94	119.858	46.4257	84.1626	53.186	70.4503
Up glu3 + glu4	56996	man1	endo-beta-1,4-mannanase			carbohydrate metabolism	109.571	-0.430561	0.0461967	0.181097	-2.37751	0.0174297	109.571	2.55719	1.93639e-10	0.380729	6.71657	1.86046e-11	109.571	1.62878	7.08402e-07	0.298514	5.45629	4.86195e-08	8.62208	5.57486	5.23031	5.75256	9.64286	11.0362	9.82895	8.85111	1.35875	0.896463	0.558445	0.413502	0.059893	0.058821	0.249117	0	1.16152	1.27532	0.295118	0.384538	0.055973	0.144749	0.907257	0.303222
Up glu3 + glu4	58848	-	mmf1	0.558329	Endoribonuclease l-PSP domain-containing protein	other catalytic activity	20.4742	0.381601	0.777572	0.873554	0.436838	0.662229	20.4742	4.32599	0.000736987	1.17538	3.68049	0.000232783	20.4742	4.01982	3.49491e-10	0.593676	6.77107	1.27833e-11	0.046981	0.107152	0	0.127544	0	0.144248	0	0.04828	0.832464	0.465554	0.250941	0.091832	0	0	0	0.033418	12.8159	9.78808	7.18702	8.77624	0.808556	0.480755	0.017031	0.418093
Up glu3 + glu4	59272	-	MFS transporter	0.309706	MFS general substrate transporter	transporter	836.479	-0.456199	0.357139	0.370541	-1.23117	0.21826	836.479	1.08197	0.00827262	0.369278	2.92998	0.00338987	836.479	1.50539	0.000290248	0.367125	4.10047	4.12303e-05	2.5501	2.50663	2.13862	3.47012	3.17188	9.35852	2.91406	2.23216	8.17594	8.95219	9.90362	5.9629	3.68013	4.02775	4.28795	3.32402	38.6451	33.7152	44.3391	28.8259	5.02455	20.7164	7.63132	16.1466
Up glu3 + glu4	59396	-	monooxygenase	0.570274	Flavin-binding monooxygenase	other catalytic activity	26.5162	-0.0350659	0.963209	0.431859	-0.0811975	0.935285	26.5162	1.14761	0.0287201	0.465128	2.4673	0.0136134	26.5162	1.11899	0.0218804	0.410736	2.72435	0.00644282	0.591676	0.264767	0.339381	0.378098	0.079172	0.495727	0.692671	0.426045	0.139431	0.311098	0.535938	0.227059	0.010532	0.139412	0.036422	0.244021	0.67833	1.10598	0.761469	0.836898	0.270003	0.575763	0.547014	0.437675
Up glu3 + glu4	59700	-	hypothetical protein			other catalytic activity	22.9161	0.598679	0.329129	0.462496	1.29445	0.195509	22.9161	3.60111	4.91385e-11	0.519766	6.92834	4.25814e-12	22.9161	1.14788	0.0260457	0.432258	2.65555	0.00791798	0.375107	0.767686	0.198209	0.426843	0.381541	0.18383	0.317083	0.07352	1.29474	1.39007	2.08263	0.926921	0	0.031644	0.016168	0.184733	1.00937	0.968459	1.34997	1.89386	0.673265	0.715547	0.081363	0.733406
Up glu3 + glu4	60635	-	alpha-1,2-mannosidase	0.51396	GH92 alpha-1,2-mannosidase	carbohydrate metabolism	76.3669	0.846894	0.0152234	0.300711	2.81631	0.00485791	76.3669	1.64236	5.1391e-06	0.336358	4.88279	1.04597e-06	76.3669	1.2681	0.00108334	0.338835	3.74253	0.000182177	3.37884	2.78155	2.06714	2.35702	1.5344	1.66626	1.88631	1.02274	0.41751	1.48791	1.65883	0.324119	0.143894	0.456657	0.088862	0.191492	0.608609	0.822429	0.688747	0.652282	0.101449	0.13499	0.251337	0.265087
Up glu3 + glu4	61055	-	serum paraoxonase/arylesterase	0.785423	Serum paraoxonase/arylesterase family protein	other catalytic activity	53.4987	-0.63132	0.100385	0.313024	-2.01684	0.0437118	53.4987	2.40687	2.02677e-09	0.379742	6.33818	2.3249e-10	53.4987	2.29404	5.61145e-09	0.362328	6.3314	2.42945e-10	0.751259	1.02375	1.20934	1.12156	1.89344	1.6306	2.16153	1.63235	0.759422	0.966426	0.708052	0.390965	0.097876	0.045488	0.212191	0.039304	1.33087	1.43153	0.962132	0.383646	0.177395	0.145656	0.132549	0.197269
Up glu3 + glu4	61504	-	flavoprotein oxygenase	0.319414	Flavin reductase like domain-containing protein	carbohydrate metabolism	569.42	0.370301	0.537085	0.421297	0.878953	0.379427	569.42	1.43859	0.00160663	0.416378	3.455	0.000550283	569.42	1.18302	0.0158462	0.414987	2.85075	0.00436164	3.9797	3.67624	4.92945	4.07877	1.90998	6.03319	2.35322	3.75903	14.2742	21.3871	19.9034	12.9105	6.05663	9.39948	1.77202	9.76317	33.3591	35.5023	34.6952	27.8499	11.8284	17.5152	12.7539	16.4132
Up glu3 + glu4	62359	-	hypothetical protein			other catalytic activity	297.771	-0.943014	0.255303	0.639812	-1.47389	0.140511	297.771	4.1107	5.05506e-14	0.520432	7.89863	2.81992e-15	297.771	2.02135	0.000478337	0.509659	3.96608	7.30656e-05	0.075815	0.030469	0.04359	0.061364	0.116331	0.033924	0.143616	0.146059	4.85997	7.53811	8.07793	7.31756	0.6719	0.558143	0.043981	0.381398	7.00392	11.6352	13.8961	6.61951	3.325	3.21473	0.892997	2.55065
Up glu3 + glu4	64920	-	MFS monocarboxylate transporter	0.504656	Transporter MCH4	transporter	977.303	0.154465	0.627008	0.216798	0.712485	0.476165	977.303	1.6416	2.16069e-13	0.213156	7.70141	1.34575e-14	977.303	1.38617	1.69729e-09	0.212477	6.52385	6.8524e-11	11.3295	12.414	12.2934	11.1112	9.42564	16.8363	7.86197	9.53412	36.5829	55.6147	51.7753	53.5234	18.6919	18.8219	9.5933	17.8589	60.5597	64.1292	63.8829	73.3398	22.6763	33.5928	18.3592	28.4453
Up glu3 + glu4	65114	-	MFS toxin efflux pump	0.38642	MFS permease	transporter	29.7686	0.27945	0.730342	0.528386	0.528874	0.596893	29.7686	2.70759	5.25595e-07	0.506357	5.3472	8.93261e-08	29.7686	1.21681	0.0327203	0.47422	2.56593	0.0102901	0.082814	0.101816	0.05983	0.054551	0.090601	0.110018	0.049657	0.01842	0.397187	0.337915	0.24407	0.432674	0.084852	0.043373	0.041255	0.048644	0.337284	0.431122	0.305995	0.387596	0.19584	0.139838	0.008264	0.288717
Up glu3 + glu4	65141	-	benzoate 4-monooxygenase cytochrome P450	0.408231	Isotrichodermin C-15 hydroxylase	other catalytic activity	459.238	0.662014	0.00542754	0.208652	3.1728	0.00150974	459.238	2.90369	5.13653e-36	0.22535	12.8852	5.45256e-38	459.238	1.12984	3.13995e-07	0.20126	5.61381	1.97917e-08	6.66549	8.50419	7.3223	7.64488	5.32597	6.41258	3.17787	4.60159	10.7223	12.6764	8.47596	6.66395	2.41845	1.30199	0.622168	1.11964	44.7866	37.4949	28.5367	28.3941	14.2491	16.7152	16.0259	18.7687
Up glu3 + glu4	65583	-	hypothetical protein	0.311182	MFS general substrate transporter	transporter	70.6878	0.182232	0.653735	0.273558	0.666153	0.505313	70.6878	1.25418	1.24631e-07	0.22319	5.61933	1.91698e-08	70.6878	1.12366	5.59032e-06	0.223135	5.03581	4.75827e-07	0.290699	0.326955	0.35954	0.709757	0.167615	0.448176	0.465635	0.482833	1.62182	2.39375	1.82668	1.75899	0.850409	0.566702	0.447104	0.477978	2.01024	1.94754	1.54544	2.87561	1.29008	1.36339	0.889883	0.937649
Up glu3 + glu4	66228	-	purine transporter	0.534357	Xanthine/uracil permease	transporter	34.8041	0.738973	0.191221	0.44511	1.6602	0.0968739	34.8041	2.77994	6.42885e-07	0.523787	5.30738	1.1121e-07	34.8041	1.85745	0.000500473	0.469785	3.95384	7.69073e-05	4.47007	3.96301	1.63767	3.21815	1.01476	3.24356	0.112103	0.791282	1.94682	2.27288	2.11672	0.295659	0.147473	0.097838	0.194409	0.012826	1.04653	3.67224	2.65794	1.01965	0.084167	1.83567	0.399843	0.14649
Up glu3 + glu4	66751	-	sporulation protein SPS19	0.373634	Putative short-chain alcohol dehydrogenase	other catalytic activity	590.679	0.0503485	0.959201	0.562109	0.0895707	0.928628	590.679	4.10492	1.85384e-12	0.554372	7.40462	1.31528e-13	590.679	2.63262	1.6217e-05	0.548446	4.80014	1.58551e-06	0.735601	0.771004	0.658769	1.13232	0.481981	1.73212	0.350784	0.870729	13.069	16.2625	17.3726	12.2979	0.562322	1.96658	0.058211	0.923849	33.2599	24.8503	22.2623	31.818	4.65633	6.35593	3.43676	4.33074
Up glu3 + glu4	68988	-	drug resistance protein	0.377505	Major facilitator superfamily (MFS) profile domain-containing protein	transporter	505.196	-0.634005	0.540557	0.72647	-0.872719	0.382816	505.196	2.76703	0.000304345	0.705388	3.92271	8.75587e-05	505.196	2.09162	0.0114379	0.70277	2.97625	0.00291801	0.138279	0.349018	0.964234	0.419022	0.458456	2.05332	0.459658	0.70275	9.32745	26.3481	21.725	9.09587	0.433446	5.87181	0.219614	3.43801	37.5897	45.7987	47.4413	38.1887	5.05536	20.9681	4.81201	10.8871
Up glu3 + glu4	69425	-	NAD(P)H dehydrogenase (external)-3	0.272574	FAD/NAD(P)-binding domain-containing protein	other catalytic activity	2050.92	0.0129848	0.967646	0.188476	0.0688938	0.945074	2050.92	1.94418	4.73716e-24	0.18537	10.4881	9.80067e-26	2050.92	1.26657	1.96164e-10	0.184616	6.86056	6.85921e-12	4.76011	5.38885	4.30884	4.1295	4.54879	5.4232	5.41969	4.5404	19.6978	40.9891	35.6889	22.7606	6.74207	9.7524	6.50415	9.02743	39.8936	43.6947	43.5211	38.6146	14.8758	22.6008	14.5012	19.6001
Up glu3 + glu4	70327	-	hypothetical protein			unknown	34.4049	-0.729621	0.343768	0.578667	-1.26086	0.207358	34.4049	2.37832	4.3717e-06	0.483642	4.91751	8.76518e-07	34.4049	2.36763	2.59581e-06	0.455712	5.19545	2.04225e-07	0.063564	0.021148	0.096851	0.047325	0.286963	0.272427	0.080946	0.001504	1.61424	1.987	1.99961	0.500025	0.393735	0.208762	0	0.400871	3.06746	2.18717	3.62313	4.38629	0.172498	0.776838	0.514468	0.146945
Up glu3 + glu4	73818	cat2	catalase-4	0.62636	Catalase	other catalytic activity	3624.56	-0.31387	0.537085	0.357093	-0.87896	0.379423	3624.56	2.53023	1.75629e-11	0.357192	7.08366	1.40396e-12	3624.56	1.36221	0.00083579	0.357138	3.81423	0.000136607	45.1591	39.944	46.1969	38.4668	49.1452	58.3402	61.4271	58.6412	124.941	153.006	127.726	115.85	12.4572	40.9535	8.30984	33.8838	119.176	67.89	59.5037	114.034	28.9656	57.0617	20.8704	38.4193
Up glu3 + glu4	77770	-	zinc-binding alcohol dehydrogenase			other catalytic activity	370.776	0.579735	0.0434254	0.241169	2.40385	0.0162234	370.776	1.71096	1.9567e-14	0.213245	8.02348	1.02794e-15	370.776	1.07555	4.49737e-06	0.211661	5.08147	3.74522e-07	1.40279	1.62925	0.650097	1.05733	0.854617	0.712815	1.00229	0.917523	11.6242	16.1531	11.8795	13.3099	3.62431	4.75952	1.89759	4.69109	17.3361	16.3807	12.5933	13.2679	6.67945	7.10842	6.92965	6.99496
Up glu3 + glu4	79816	-	hypothetical protein	0.56682	Oxidoreductase	unknown	4565.25	-2.00886	0.136968	1.08388	-1.8534	0.0638248	4565.25	6.36365	9.53881e-09	1.04703	6.07783	1.21818e-09	4565.25	3.51039	0.00359748	1.0414	3.37085	0.000749372	0.031548	0.271317	0.019267	0.072076	0.162639	1.51971	0.070197	0.143836	18.2177	88.9223	127.01	11.1732	0.235629	1.68725	0.098734	0.620337	447.906	407.365	477.75	200.068	2.28317	81.3961	2.03996	48.8477
Up glu3 + glu4	80672	-	mitochondrial metal transporter 2	0.488479	Mitochondrial metal transporter 2	transporter	5688.24	0.867942	1.25229e-97	0.0408603	21.2417	3.93374e-100	5688.24	1.22752	1.07088e-200	0.0403317	30.4356	1.85595e-203	5688.24	1.42088	8.19648e-264	0.0407404	34.8764	1.69699e-266	90.9527	94.6411	92.1355	95.487	55.0793	54.4226	53.2117	53.8864	142.076	130.484	130.906	143.13	59.9892	57.5467	59.9442	56.7365	147.366	152.824	151.005	155.486	55.0745	60.107	57.0625	57.0963
Up glu3 + glu4	81148	-	aflatoxin B1 aldehyde reductase member 2	0.45218	Aflatoxin B1 aldehyde reductase member 3	other catalytic activity	5727.37	0.722723	2.52832e-16	0.084449	8.55809	1.14749e-17	5727.37	1.51556	4.81966e-68	0.0854486	17.7365	2.19265e-70	5727.37	1.1366	3.80077e-39	0.0844894	13.4526	2.97277e-41	133.05	126.783	134.54	145.618	99.5042	90.0658	87.7651	88.1328	110.313	109.518	100.248	93.3471	33.6334	41.5065	29.1585	44.9832	191.907	174.378	195.294	189.353	92.4378	89.5382	92.7579	85.9646
Up glu3 + glu4	81525	-	hypothetical protein	0.439269	Isoflavone reductase	other catalytic activity	7252.58	0.25171	0.720266	0.459727	0.54752	0.584021	7252.58	2.77525	1.50641e-09	0.434527	6.38682	1.69373e-10	7252.58	2.13622	9.48745e-06	0.434146	4.92051	8.6319e-07	0.644046	0.429386	0.437989	0.390977	0.446408	0.60584	0.374974	0.327293	47.9045	136.253	133.887	49.0654	15.0131	21.4814	3.81121	15.1539	313.821	294.247	269.718	261.939	33.7626	129.272	36.3001	72.4417
Up glu3 + glu4	102382	-	hydroxyacylglutathione hydrolase			other catalytic activity	5237.41	0.27466	0.0762279	0.127577	2.1529	0.0313268	5237.41	1.99221	3.39196e-54	0.125835	15.8319	1.87381e-56	5237.41	1.10507	8.33219e-17	0.125769	8.78649	1.543e-18	188.65	189.981	167.05	192.884	159.527	196.156	147.362	157.764	1113.91	1023.03	912.9	958.256	294.851	371.111	228.708	326.9	828.416	836.897	861.8	753.95	416.083	478.018	413.61	452.71
Up glu3 + glu4	103032	-	hypothetical protein	0.518272	Carrier domain-containing protein	unknown	26.3762	-0.49104	0.616734	0.670497	-0.732353	0.463953	26.3762	2.4308	0.000204884	0.603922	4.02503	5.6969e-05	26.3762	1.42854	0.0365476	0.567515	2.51719	0.0118294	0.013053	0.043547	0	0.024523	0.011632	0.040831	0	0.040761	0.312355	0.139493	0.295326	0.131382	0.005417	0.026622	0.00937	0.183704	0.387753	0.289379	0.602695	0.186447	0.145558	0.302904	0.114717	0.033531
Up glu3 + glu4	103579	-	SipA3			unknown	994.147	0.857171	1.00019e-05	0.178285	4.80788	1.52542e-06	994.147	1.36661	2.28895e-13	0.177629	7.69359	1.43059e-14	994.147	1.12932	6.24871e-09	0.178891	6.31291	2.73839e-10	11.7307	11.2607	9.88895	11.0008	7.04997	8.12507	5.38717	5.46669	14.7536	19.2686	19.773	11.9543	6.00096	8.29967	6.06596	7.0629	11.6974	12.9271	13.205	10.9208	5.41749	7.15723	4.35576	7.32915
Up glu3 + glu4	103772	-	-	0.670417	AB hydrolase-1 domain-containing protein	unknown	71.7103	0.145928	0.768268	0.320143	0.455822	0.648518	71.7103	2.29919	3.31567e-14	0.289053	7.9542	1.80293e-15	71.7103	1.56389	2.65262e-07	0.277018	5.64544	1.64759e-08	0.205323	0.331193	0.348503	0.19862	0.273979	0.33462	0.210927	0.233594	1.43278	1.05419	1.15947	2.17869	0.303755	0.260128	0.311838	0.33688	1.55078	1.66774	1.37503	2.14018	0.838098	0.623672	0.309725	0.571832
Up glu3 + glu4	104179	-	short chain dehydrogenase			unknown	26.5406	0.673396	0.30906	0.502336	1.34053	0.180073	26.5406	1.51239	0.00427654	0.479976	3.15096	0.00162733	26.5406	1.36026	0.0147028	0.472329	2.87989	0.00397811	0.053927	0.350518	0.336874	0.074591	0.181375	0.16053	0.155701	0.049708	0.342705	0.447944	0.574756	0.437449	0.171932	0.263429	0.119057	0.079998	0.667879	0.69928	0.627822	0.352728	0.230482	0.260475	0.192066	0.239936
Up glu3 + glu4	105804	pks3g	perithecial-1	0.451216	Polyketide synthase	other catalytic activity	24.6678	0.493551	0.565553	0.596173	0.827865	0.407747	24.6678	1.7054	0.0091655	0.589082	2.89501	0.00379149	24.6678	1.66005	0.0183931	0.594268	2.79345	0.00521497	0.007791	0.103334	0.099683	0.02521	0.011337	0.014002	0.008186	0.06526	0.080191	0.212665	0.013047	0.789489	0.002989	0.076947	0.028984	0.011735	0.15344	0.965435	0.067306	0.069477	0.018849	0.004675	0.048279	0.036093
Up glu3 + glu4	105816	-	-			unknown	24.8652	0.642263	0.157522	0.361497	1.77668	0.0756216	24.8652	1.19758	0.00551466	0.390548	3.0664	0.00216656	24.8652	1.46003	0.00180855	0.406869	3.58847	0.000332629	0.270285	0.22194	0.184185	0.330532	0.17637	0.168866	0.220401	0.136257	0.189278	0.159972	0.145304	0.280671	0.053094	0.151895	0.083764	0.048972	0.155957	0.337951	0.11283	0.232621	0.049375	0.054648	0.110936	0.099437
Up glu3 + glu4	105880	-	hypothetical protein			transcription factor	13.5032	-0.150097	0.869482	0.553424	-0.271216	0.786225	13.5032	2.31281	0.00030509	0.5897	3.92202	8.78095e-05	13.5032	1.57209	0.0092254	0.514809	3.05374	0.00226006	0.087516	0.099222	0.019821	0.026001	0.078349	0.119796	0.031995	0.056631	0.141204	0.213094	0.103641	0.091566	0.031706	0.047559	0.030156	0	0.250274	0.245268	0.152789	0.27943	0.038825	0.05164	0.11151	0.113721
Up glu3 + glu4	105888	-	short chain dehydrogenase/reductase SDR	0.503427	Putative short-chain dehydrogenases/reductase	other catalytic activity	249.19	-0.902784	0.0276686	0.348574	-2.58993	0.0095995	249.19	2.70155	1.07381e-14	0.33353	8.09987	5.50163e-16	249.19	1.30132	0.00028329	0.316809	4.10759	3.99813e-05	1.49663	1.54413	1.6437	1.60439	2.64219	3.46415	4.22405	2.88545	12.3976	21.2255	9.48377	12.7811	1.27581	2.82925	1.32228	3.4772	41.7361	39.8278	28.2006	40.4804	7.6409	25.0697	13.5614	15.2275
Up glu3 + glu4	105970	-	tetrahydroxynaphthalene reductase-2 reductase	0.31942	Putative short chain dehydrogenase/ reductase	other catalytic activity	1504.62	0.953776	3.05617e-26	0.0871038	10.9499	6.65392e-28	1504.62	1.71028	3.07218e-76	0.0910912	18.7755	1.19799e-78	1504.62	1.02907	1.16727e-30	0.0864548	11.903	1.14122e-32	32.7281	29.783	35.9736	35.8172	23.647	22.903	20.3878	20.5869	31.7369	26.3521	29.1857	23.741	7.97063	10.3775	8.76067	11.8485	53.8081	51.6302	53.5826	53.8191	28.715	25.8944	32.9323	31.2425
Up glu3 + glu4	106049	-	period-6	0.34285	DNA2/NAM7 helicase-like C-terminal domain-containing protein	other catalytic activity	77.3519	0.601324	0.183999	0.357012	1.68432	0.0921192	77.3519	2.24981	2.54808e-10	0.337167	6.67268	2.51165e-11	77.3519	2.52172	2.07927e-11	0.350679	7.19097	6.43344e-13	0.179677	0.372751	0.177661	0.832702	0.388359	0.829802	0.145665	0.151888	2.21814	3.43501	3.35146	1.15782	0.369648	0.288082	0.256784	0.225559	2.1627	3.67348	3.49952	1.18938	0.121632	0.240439	0.068758	0.179896
Up glu3 + glu4	106178	-	hypothetical protein			unknown	131.023	0.46765	0.0614501	0.207734	2.2512	0.0243728	131.023	1.31294	5.44397e-09	0.212652	6.17414	6.65247e-10	131.023	1.07565	3.5787e-06	0.209658	5.13051	2.88963e-07	1.04931	0.951864	1.69555	0.898438	0.692865	1.27219	0.312727	0.614475	2.27909	1.17761	1.87394	2.61062	0.81402	0.912713	0.538815	0.258532	1.02855	2.32743	0.92228	1.59488	0.698413	0.813922	0.454864	0.34037
Up glu3 + glu4	107014	-	hypothetical protein	0.133433	F-box domain-containing protein	unknown	216.872	0.989033	0.0175957	0.358013	2.76256	0.005735	216.872	1.09944	0.0048459	0.353507	3.1101	0.00187023	216.872	1.16121	0.00493076	0.355331	3.26796	0.00108325	4.04595	4.05851	3.67341	4.54764	2.5685	2.21174	2.11061	2.58301	8.27643	4.44223	4.53476	14.6084	5.06416	2.41663	4.65531	2.76118	9.44712	5.77322	3.9848	8.3684	3.21093	4.66248	3.54995	1.99629
Up glu3 + glu4	107852	-	alcohol dehydrogenase-1	0.404575	Enoyl reductase (ER) domain-containing protein	other catalytic activity	45.3386	0.224496	0.783536	0.525186	0.42746	0.669044	45.3386	2.62879	3.90831e-07	0.486511	5.40335	6.54065e-08	45.3386	1.98278	0.00020453	0.472941	4.19245	2.75953e-05	0.148288	0.467143	0.187519	0.432309	0.087805	0.275327	0.147782	0.023495	2.51123	2.75491	2.31804	2.88291	0.367826	0.635404	0.090232	0.142432	1.63652	3.10336	4.53759	2.78756	1.4188	0.790217	0.049397	1.18113
Up glu3 + glu4	107896	-	isoflavone reductase			other catalytic activity	81.4065	-0.139278	0.819754	0.383391	-0.363279	0.716396	81.4065	1.71743	1.46576e-06	0.333842	5.14444	2.68321e-07	81.4065	2.81545	1.70076e-16	0.323523	8.70247	3.24737e-18	0.210227	0.253587	0.143513	0.105184	0.105204	0.16092	0.26321	0.322507	0.85407	1.2113	1.03954	1.00674	0.307357	0.34228	0.186913	0.45646	2.41519	5.60672	3.07653	1.9012	0.457552	0.467786	0.50813	0.447655
Up glu3 + glu4	107962	-	hypothetical protein	0.675316	Short chain dehydrognease/reductase	other catalytic activity	133.975	0.520154	0.207403	0.323107	1.60985	0.107431	133.975	1.11545	0.000879432	0.307225	3.63072	0.000282634	133.975	1.3393	6.45349e-05	0.299125	4.47738	7.55653e-06	1.72059	1.20424	1.29777	2.05296	1.28423	1.62267	0.575427	1.21319	4.26129	3.0316	2.71378	5.83633	1.74098	1.75231	2.27423	1.94726	11.1046	8.0827	5.45869	13.7797	3.8377	5.30369	3.94552	2.90732
Up glu3 + glu4	108458	-	-			unknown	120.456	0.780864	0.0278172	0.301727	2.58798	0.00965405	120.456	2.51592	6.42464e-16	0.297637	8.45299	2.83931e-17	120.456	1.54307	1.25422e-06	0.288807	5.34292	9.14629e-08	0.23	0.185502	0.178959	0.267196	0.100945	0.152006	0.152119	0.137489	0.548528	0.879553	0.585318	0.505657	0.080908	0.093713	0.057669	0.219777	0.853176	0.754906	0.504765	0.572478	0.173403	0.199676	0.319766	0.262458
Up glu3 + glu4	108682	-	hypothetical protein	0.463245	Heterokaryon incompatibility domain-containing protein	unknown	145.624	0.844232	4.46347e-05	0.188578	4.47683	7.57609e-06	145.624	1.12115	1.90615e-08	0.188173	5.95809	2.552e-09	145.624	1.22573	3.3534e-09	0.191046	6.41588	1.40014e-10	0.761074	0.819552	0.546677	0.778642	0.420658	0.40113	0.378873	0.537909	0.671055	1.01204	0.804381	0.894557	0.486373	0.39501	0.371355	0.351187	1.12184	0.836476	0.706281	1.00205	0.488456	0.308302	0.388166	0.442647
Up glu3 + glu4	108819	-	-			unknown	267.2	0.371586	0.266668	0.257599	1.44249	0.149163	267.2	2.082	1.45054e-14	0.258243	8.06218	7.49465e-16	267.2	1.01093	0.000381799	0.250943	4.02854	5.61236e-05	3.70536	3.88058	2.57431	2.32122	3.56262	3.35533	1.48187	2.52537	7.02247	5.13065	5.13552	8.53662	0.874188	2.48414	0.789706	2.17809	11.7584	9.33573	8.04673	8.26625	3.93523	6.47687	3.99119	5.86961
Up glu3 + glu4	108996	-	-			other catalytic activity	27.014	-0.282621	0.604642	0.375002	-0.753652	0.451058	27.014	2.0303	1.22483e-06	0.391878	5.18094	2.20767e-07	27.014	2.98209	6.00809e-14	0.373675	7.98044	1.45814e-15	0.304951	0.47265	0.304265	0.395023	0.491535	0.48163	0.508914	0.494953	0.938672	0.818618	0.564925	1.14309	0.107736	0.105891	0.294147	0.320212	3.01633	2.14749	1.22438	2.33591	0.324477	0.209071	0.217374	0.330786
Up glu3 + glu4	109394	-	hypothetical protein	0.373649	Transcription factor domain-containing protein	transcription factor	401.103	-0.191635	0.67888	0.309596	-0.618984	0.535927	401.103	1.35266	1.79089e-05	0.293413	4.61008	4.02523e-06	401.103	1.25823	0.00011112	0.289559	4.34534	1.39059e-05	0.723227	1.10719	0.407544	0.60384	0.886201	1.40801	0.367577	1.009	3.3688	6.66153	7.79695	3.38353	2.22266	3.00777	1.27683	2.04612	16.3963	14.9726	14.0865	9.83283	4.61928	9.18487	4.45435	5.69713
Up glu3 + glu4	109909	-	-	0.10105	SnoaL-like domain-containing protein	unknown	28.6605	0.0677033	0.95985	0.770829	0.0878318	0.93001	28.6605	2.58152	2.43074e-05	0.568411	4.54164	5.58185e-06	28.6605	1.60847	0.0115858	0.541353	2.9712	0.00296641	0	0.093472	0.119201	0.036152	0	0	0.037833	0.210724	1.12723	1.92091	0.882063	1.1507	0.059073	0.476964	0.088861	0.23317	1.68908	1.98705	1.29228	1.85202	0.551838	0.586848	0.374028	0.781687
Up glu3 + glu4	109934	-	-			unknown	239.638	0.91785	0.000376828	0.232103	3.9545	7.66963e-05	239.638	1.29448	4.08408e-08	0.222312	5.82282	5.78637e-09	239.638	1.09705	1.99647e-06	0.208968	5.24983	1.52241e-07	1.45914	1.9172	1.22796	0.829715	0.871119	0.838087	0.365988	0.670558	3.06547	2.64482	2.04463	2.75156	1.45331	1.20958	1.04769	1.81814	11.1373	7.19642	5.8442	9.38082	3.48135	5.45333	4.52754	4.00064
Up glu3 + glu4	110311	-	-			unknown	17.2831	1.07098	0.211298	0.670634	1.59697	0.110272	17.2831	3.30942	1.25678e-05	0.705803	4.68887	2.74716e-06	17.2831	1.5652	0.0411508	0.633987	2.46882	0.013556	0.011535	1.0129	1.1221	0.199621	0.237043	0.372976	0.288604	0.102948	2.8816	1.33935	1.96671	0.826381	0.200319	0	0	0.100833	1.4534	1.8428	1.20464	2.86502	0.171028	0.319952	1.08972	0.702409
Up glu3 + glu4	110342	-	hypothetical protein			unknown	34.9594	-0.732995	0.172493	0.425257	-1.72365	0.0847706	34.9594	1.53281	0.000408371	0.398685	3.84467	0.000120715	34.9594	1.0501	0.0167108	0.370891	2.83129	0.00463613	0.065456	0.141867	0.086066	0.112791	0.399987	0.31229	0.168584	0.201837	0.319091	0.219607	0.740681	0.937323	0.247974	0.400531	0.330061	0.081651	0.951906	2.42934	0.443458	1.68545	0.645672	0.733624	0.240477	0.805036
Up glu3 + glu4	110648	-	hypothetical protein			other catalytic activity	231.835	0.600664	0.102931	0.299649	2.00456	0.04501	231.835	1.10959	0.000478544	0.29187	3.80164	0.000143739	231.835	2.00511	2.87565e-10	0.294804	6.80151	1.03529e-11	1.63373	2.84896	2.04072	1.01434	1.32751	2.11752	1.89018	0.339919	4.10708	5.71579	5.74508	4.94984	2.49468	2.86092	1.89781	1.67294	7.21059	7.28947	6.32465	6.69067	2.92001	1.39892	2.48965	2.55093
Up glu3 + glu4	111048	-	hypothetical protein			unknown	40.4913	0.55879	0.509024	0.60148	0.929025	0.352876	40.4913	1.88022	0.000587774	0.502056	3.74503	0.000180369	40.4913	1.67255	0.00307274	0.488733	3.42222	0.000621124	0.38163	0.127014	0.126416	0.612323	0.029998	0.066917	0.165743	0.01861	1.5893	0.697275	0.84404	0.927908	0.268384	0.195456	0.088338	0.410281	1.47956	1.44195	0.999506	3.04655	0.414439	0.956487	0.665619	0.35572
Up glu3 + glu4	112086	-	-			unknown	10.8798	-2.13732	0.0027667	0.631084	-3.38675	0.000707258	10.8798	3.56206	0.000315862	0.910517	3.91212	9.14879e-05	10.8798	1.80364	0.0158296	0.632588	2.85122	0.00435524	0.002006	0.213851	0.024383	0.127296	0.139342	0.080896	0.18804	0.124428	0.063122	0.213362	0.044872	0.070767	0	0	0	0.01872	0.232518	0.664714	0.041991	0.094256	0.014811	0.059943	0.037905	0.008322
Up glu3 + glu4	112140	pgx1	glycosylhydrolase family 28-2	0.968076	galacturonan 1,4-alpha-galacturonidase	carbohydrate metabolism	60.0958	0.585408	0.267377	0.4064	1.44047	0.149733	60.0958	3.67534	6.88226e-07	0.694243	5.29403	1.19649e-07	60.0958	1.82271	0.00233826	0.51964	3.50764	0.000452107	3.32784	3.17049	4.19366	4.05912	2.47765	2.93323	2.42843	1.87138	0.109505	0.254676	0.049754	1.02797	0	0.043071	0	0	0.607528	0.55972	0.10035	0.297113	0.029038	0.048654	0.032036	0.0549
Up glu3 + glu4	112201	-	short chain dehydrogenase/reductase SDR			other catalytic activity	858.459	-0.357634	0.624155	0.497896	-0.71829	0.472578	858.459	3.92591	1.52806e-17	0.441188	8.8985	5.66071e-19	858.459	2.15958	9.71816e-06	0.439403	4.91482	8.88652e-07	0.330835	0.287438	0.350969	0.209637	0.603046	0.735449	0.635357	0.491811	41.4809	33.7814	37.3746	93.6147	2.38067	5.47582	0.97135	5.50602	38.4996	47.2019	45.1615	30.0758	9.31772	13.6601	5.48622	11.9661
Up glu3 + glu4	120228	OefC	all development altered-5	0.395994	Zn2Cys6 transcriptional regulator	transcription factor	99.6661	0.905818	0.000222632	0.221571	4.08817	4.34798e-05	99.6661	1.48998	1.93513e-06	0.292783	5.08903	3.59902e-07	99.6661	1.18621	2.5014e-05	0.252187	4.7037	2.55491e-06	2.79633	2.39539	2.62675	2.18259	1.63636	1.69631	1.25927	1.57467	0.281755	0.366622	0.293499	0.491951	0.028893	0.271842	0.287818	0.130245	1.14349	0.930599	0.717365	0.772324	0.912778	0.611539	0.49449	0.397318
Up glu3 + glu4	120504	-	-	0.574269	BTB domain-containing protein	unknown	2988.55	-0.1573	0.524874	0.174407	-0.90191	0.367104	2988.55	1.23751	4.95355e-11	0.178659	6.92667	4.3086e-12	2988.55	1.21751	9.8168e-11	0.174866	6.96252	3.34227e-12	122.792	124.559	145.176	129.512	162.227	183.698	134.09	146.606	30.2129	26.4004	24.3377	32.9959	10.1754	17.3696	10.3403	11.5765	174.126	145.701	118.16	177.536	68.0259	96.5282	48.7163	64.9213
Up glu3 + glu4	122363	-	heat shock protein 30			protein fate	2201.21	0.794633	1.32862e-07	0.140448	5.65786	1.53269e-08	2201.21	3.08698	8.38443e-112	0.135832	22.7265	2.45212e-114	2201.21	1.24454	1.52451e-18	0.134661	9.24198	2.41986e-20	7.51712	7.59452	7.99282	8.25087	5.44063	5.64711	4.57798	3.86805	60.8568	78.13	68.2618	88.6328	10.0955	9.39742	6.81644	9.62429	44.1557	56.2725	60.988	42.4572	22.1645	24.6344	21.6044	22.2524
Up glu3 + glu4	122666	-	hypothetical protein			protein fate	8009.95	0.392584	4.14797e-06	0.0786242	4.99316	5.93979e-07	8009.95	1.11943	6.67262e-44	0.0786245	14.2377	5.3485e-46	8009.95	1.00208	2.22655e-35	0.078356	12.7887	1.89516e-37	35.355	34.5787	33.9379	30.2919	28.6826	28.8944	28.7682	29.9909	48.9535	48.0038	47.6349	48.1882	21.333	20.8319	20.7401	20.3725	78.9379	66.5119	51.685	79.3543	38.0363	35.8877	40.3909	38.3877
Up glu3 + glu4	123232	egl3, cel12a	hypothetical protein	0.588467	Glycoside hydrolase family 12	carbohydrate metabolism	4424.8	0.62898	0.236086	0.412268	1.52566	0.127096	4424.8	4.52393	1.4194e-22	0.445657	10.1511	3.27483e-24	4424.8	6.9954	8.07854e-50	0.461062	15.1724	5.38941e-52	444.232	481.282	534.753	443.227	426.713	496.651	194.73	224.546	12.3442	18.0045	17.2706	5.61576	0.766753	0.778331	0.091401	0.781384	44.3456	71.2171	75.0962	30.3486	0.585138	0.266655	0.481721	0.505114
Up glu3 + glu4	123797	-	-			unknown	2106.64	0.648538	0.00514139	0.203313	3.18985	0.00142346	2106.64	2.50081	5.6521e-31	0.209477	11.9383	7.46919e-33	2106.64	2.68597	1.83606e-37	0.204124	13.1585	1.52055e-39	49.4084	45.9079	45.6354	45.0777	28.9788	36.0433	33.207	30.9797	24.0915	15.5916	18.7062	13.5478	3.16137	4.12294	1.38512	4.11305	99.5012	92.1326	95.0068	80.4982	10.7434	13.2038	16.9658	19.1059
Up glu3 + glu4	124051	-	serine peptidase	0.540541	Endoprotease	protein fate	416.603	1.20842	0.0723284	0.555248	2.17636	0.0295284	416.603	1.7287	0.0047999	0.555273	3.11325	0.00185039	416.603	1.49039	0.0267119	0.56329	2.64587	0.00814814	16.4873	17.9441	12.8637	19.3379	5.28544	7.33263	10.6908	8.70705	7.57355	38.0585	36.6381	4.71425	3.81504	10.1642	3.53564	13.4228	3.9175	5.28847	8.33287	3.70337	1.32352	1.68049	1.34004	2.17984
Up lac2	2489	-	-	0.389217	ribonuclease T2	other catalytic activity	62.6716	1.83608	7.77067e-13	0.24373	7.53325	4.94926e-14	62.6716	-0.179954	0.569084	0.246353	-0.730472	0.465102	62.6716	-0.254817	0.478776	0.253141	-1.00662	0.314118	4.15271	2.82968	4.6812	5.76422	0.797525	0.856557	0.948983	1.23169	1.02556	1.51652	1.47066	2.25413	1.4468	2.0897	1.82378	1.21135	1.52001	1.11508	2.68591	2.18353	1.52515	2.18991	1.58451	2.89845
Up lac2	2852	-	hypothetical protein			unknown	143.783	1.08785	0.00728025	0.353922	3.0737	0.00211421	143.783	-1.57832	2.79075e-05	0.349933	-4.51035	6.47206e-06	143.783	-1.00025	0.0179357	0.356765	-2.80368	0.00505227	8.37365	11.5353	8.63644	6.72149	4.56819	3.71137	4.8332	4.83151	3.32263	5.23729	9.59946	3.26795	27.9939	14.7713	13.3602	10.9811	1.75805	7.03719	5.04511	3.04746	9.00353	9.69104	7.5687	9.25065
Up lac2	3422	-	NADP:D-xylose dehydrogenase	0.10105	D-xylose 1-dehydrogenase (NADP(+), D-xylono-1,5-lactone-forming)	unknown	48.2605	1.0218	0.0104263	0.34626	2.95096	0.00316788	48.2605	0.129883	0.784509	0.354701	0.366177	0.714233	48.2605	0.444043	0.375794	0.365648	1.2144	0.224595	2.45979	2.24889	3.4925	2.58691	1.51234	1.00677	0.556362	1.10494	0.351681	1.43558	1.10918	0.472699	0.741836	1.40388	0.796162	0.223395	2.33693	1.12029	0.363643	0.947142	1.24001	0.513149	0.161759	0.624811
Up lac2	3718	-	hypothetical protein	0.231586	D-serine dehydratase-like domain-containing protein	amino acid metabolism	83.9651	1.3876	3.6463e-11	0.198495	6.9906	2.73709e-12	83.9651	0.0961294	0.717855	0.201098	0.478024	0.632633	83.9651	0.364287	0.171426	0.208025	1.75117	0.0799162	5.94844	7.41708	4.23911	6.69309	2.98023	2.33587	1.51556	2.1989	3.40751	2.27439	2.89435	3.30845	3.08565	3.31015	3.34438	2.84895	3.43414	3.60674	3.46457	3.4929	2.62201	1.98679	3.08925	2.91402
Up lac2	3741	-	hypothetical protein			unknown	366.413	1.07893	4.89348e-12	0.14821	7.27974	3.34466e-13	366.413	0.479706	0.00163657	0.139075	3.44926	0.000562128	366.413	0.807444	1.07755e-07	0.138878	5.81405	6.09794e-09	6.79166	6.95532	6.28733	8.16513	4.27233	4.28314	2.46843	3.35868	11.9039	9.58343	9.84088	12.719	8.05935	7.8839	8.62977	8.09076	14.952	13.9675	15.6832	16.5868	9.98375	10.2229	7.31487	8.78744
Up lac2	4171	-	hypothetical protein	0.743407	Ca2+ transporter	transporter	25.4778	2.61228	7.60288e-06	0.536767	4.86669	1.13483e-06	25.4778	0.941071	0.085575	0.474035	1.98524	0.0471182	25.4778	0.19992	0.796099	0.476861	0.419241	0.67504	0.703367	0.418358	0.715815	0.551384	0.052478	0.028931	0	0.104515	0.795477	1.21814	0.354644	1.09702	0.081371	0.163447	0.372672	0.710361	0.849365	0.81229	0.303338	0.583192	0.424279	0.213135	0.70368	0.918389
Up lac2	4668	-	electron transfer protein 1	0.409404	Cytochrome c oxidase assembly protein	other catalytic activity	11044.9	1.0524	7.43499e-21	0.108235	9.72325	2.39994e-22	11044.9	0.0013354	0.993287	0.107545	0.0124171	0.990093	11044.9	0.337103	0.00729523	0.10747	3.13673	0.00170843	92.1868	86.48	69.9645	85.9349	49.6709	43.6403	38.59	39.3712	151.962	137.404	131.021	178.829	159.012	141.886	182.861	130.008	243.821	243.441	230.577	267.306	195.274	221.508	191.008	206.63
Up lac2	5612	-	allantoate permease	0.439031	Allantoate transport	transporter	327.079	1.06344	1.81185e-06	0.206044	5.16124	2.45322e-07	327.079	-0.530955	0.0198504	0.20326	-2.61219	0.00899631	327.079	-0.427628	0.0965892	0.206815	-2.06768	0.0386699	10.0866	8.84343	7.16676	7.38109	4.6357	4.56308	4.72704	4.29452	6.90642	6.63407	5.06755	8.38885	11.2119	7.66818	16.0477	6.84251	5.93483	3.97877	5.41654	4.59284	5.91339	7.02645	8.61663	8.93109
Up lac2	21452	-	pentatricopeptide repeat protein	0.380217	Pentacotripeptide-repeat region of PRORP domain-containing protein	unknown	93391.7	1.0876	2.07068e-32	0.0891662	12.1974	3.20739e-34	93391.7	0.516249	4.73145e-08	0.0890695	5.79602	6.79069e-09	93391.7	0.334947	0.00102009	0.0890718	3.76042	0.000169631	184.372	168.632	142.863	160.627	93.521	92.5789	70.9636	76.6142	356.968	371.865	354.367	407.166	292.457	268.733	276.744	238.508	410.81	379.472	375.531	405.887	333.667	326.852	332.768	303.042
Up lac2	21908	-	fatty acid elongase	0.532445	Elongation of fatty acids protein	lipid metabolism	9614.1	1.15742	6.22635e-12	0.159739	7.24568	4.30287e-13	9614.1	0.742547	1.35082e-05	0.15892	4.67246	2.97614e-06	9614.1	-0.136594	0.555941	0.159203	-0.85799	0.390898	70.4717	65.9988	59.1914	65.3899	34.6277	35.7621	28.1659	28.8808	265.875	309.618	315.049	285.64	121.543	231.617	133.329	239.154	88.5347	106.037	114.218	87.4635	97.7817	117.235	114.88	120.189
Up lac2	22110	-	dimethylaniline monooxygenase	0.581297	Thiol-specific monooxygenase	other catalytic activity	4156.74	1.23021	0.00385107	0.374693	3.28325	0.00102617	4156.74	0.145648	0.771742	0.374179	0.389249	0.697092	4156.74	0.790529	0.0883811	0.374218	2.11248	0.0346449	80.8505	92.2062	80.3338	82.3282	46.2064	40.4763	40.3519	31.9907	67.4065	243.615	252.661	38.2395	162.145	155.203	141.433	128.122	216.071	218.898	208.118	172.178	109.854	144.703	127.133	108.782
Up lac2	30465	-	ribosome biogenesis protein Rsa4			unknown	953.077	4.19978	2.95979e-20	0.438488	9.57787	9.90657e-22	953.077	0.727619	0.157609	0.437005	1.66501	0.0959107	953.077	-1.21506	0.0195146	0.438621	-2.77018	0.00560252	36.3468	37.8558	41.515	34.6296	3.18522	1.58362	1.75203	2.28635	4.35721	12.0447	18.4656	4.65046	10.7781	4.56243	6.35749	2.93702	1.82104	4.28042	4.43455	2.58348	10.8523	6.83426	7.32577	6.58101
Up lac2	30758	-	RTA1 domain-containing protein	0.231586	RTA1-domain-containing protein	unknown	25.9029	2.3331	6.268e-05	0.530439	4.39843	1.09038e-05	25.9029	0.214806	0.794067	0.616036	0.348691	0.727321	25.9029	-0.0875843	0.947833	0.752468	-0.116396	0.907339	4.62212	4.82517	5.24833	5.74326	0.782724	0.787999	1.82247	0.781294	0.609142	0.055783	0	0.362831	0.27314	0.30278	0.254145	0.102218	0.027544	0.070054	0	0.015514	0.019724	0.160731	0.227406	0
Up lac2	31069	-	-			unknown	4.97016	3.80268	0.0130652	1.32384	2.87245	0.00407298	4.97016	0.622865	0.608013	0.939866	0.662717	0.507512	4.97016	0.878914	NA	0.925931	0.949223	0.342507	0.212975	0.131525	0.110458	0.039652	0	0	0	0.012739	0	0.258638	0.101	0.167492	0.119071	0.030437	0	0.102665	0.498545	0.090972	0.039932	0.340673	0.208217	0.246068	0.052427	0
Up lac2	32639	-	hypothetical protein			other catalytic activity	4.80705	2.46816	0.0468008	1.04068	2.37168	0.0177074	4.80705	0.568411	0.676329	1.03956	0.546781	0.584529	4.80705	1.83692	NA	1.07695	1.70566	0.0880709	0.639236	0.685356	0.396263	0.336169	0	0.057293	0.067509	0	0.388579	0.052872	0.115052	0.165014	0.010172	0.116193	0	0.05977	0.284981	0.460055	0.151043	0	0	0.00632	0.090933	0.166439
Up lac2	38527	-	-	0.547968	Glycosyltransferase family 69 protein	unknown	73.9954	1.70414	4.10568e-07	0.312824	5.4476	5.10541e-08	73.9954	0.345997	0.356449	0.306875	1.12748	0.259538	73.9954	0.363393	0.410545	0.318577	1.14067	0.254005	2.0373	1.51869	1.41783	1.69145	0.592277	0.68246	0.154436	0.48415	1.40995	0.817305	1.34334	1.29887	0.797283	0.918403	1.23911	0.657406	0.815159	1.23475	1.01994	0.819184	0.872986	0.478414	0.961772	0.574818
Up lac2	38749	-	bifunctional P-450:NADPH-P450 reductase			other catalytic activity	774.655	1.57817	3.01702e-14	0.198116	7.96588	1.64054e-15	774.655	0.308034	0.188331	0.197156	1.56239	0.118196	774.655	-0.553935	0.01723	0.196484	-2.81923	0.00481386	17.5887	16.4776	17.3141	14.7104	6.25185	5.86863	5.53896	5.72006	11.0446	11.2603	12.6876	11.7524	9.93883	9.50756	11.2707	8.25667	15.4294	8.39081	8.23254	18.092	20.2412	25.2699	16.5879	15.4522
Up lac2	39426	-	-	0.361119	Glycosyltransferase family 31 (Fragment)	unknown	353.04	1.99733	7.64767e-05	0.459151	4.35005	1.36104e-05	353.04	-2.1432	1.96545e-05	0.46699	-4.5894	4.44526e-06	353.04	-0.969245	0.162843	0.543811	-1.78232	0.0746974	55.0043	70.2299	79.8035	64.2761	14.4329	17.2823	22.9351	19.4807	2.33877	3.78604	2.42565	3.26123	15.24	4.65027	31.9792	8.83721	0.256628	0.431944	0.064678	0.02056	0.360702	0.071982	0.402292	1.85858
Up lac2	46128	-	hypothetical protein			carbohydrate metabolism	309.298	1.5988	1.42043e-08	0.264209	6.05127	1.43705e-09	309.298	-0.753252	0.0108955	0.265706	-2.83491	0.00458385	309.298	-0.38584	0.31719	0.286797	-1.34534	0.178515	35.5071	32.2043	29.3003	32.8282	14.0199	6.27082	11.2479	8.95191	5.55624	10.841	11.0919	10.4288	17.8764	9.92795	31.0622	12.7804	1.8569	2.19036	1.43521	2.86988	5.42381	2.61397	3.27318	4.55858
Up lac2	47134	-	hypothetical protein	0.533394	Periplasmic binding protein-like II	unknown	1062.53	1.05322	6.09257e-35	0.0831096	12.6727	8.38124e-37	1062.53	0.323666	0.000519114	0.0856501	3.77894	0.0001575	1062.53	0.548612	2.71055e-09	0.0850519	6.45032	1.11614e-10	45.1129	47.3287	49.2193	46.9338	28.9323	25.7766	24.7758	22.6896	25.2874	24.2851	23.8062	19.4541	16.5758	19.7311	19.8098	20.1359	32.3473	31.609	32.4458	31.2598	24.0684	22.9081	23.7095	21.3644
Up lac2	48603	-	glycerophosphoryl diester phosphodiesterase	0.457287	glycerophosphodiester phosphodiesterase	lipid metabolism	668.784	1.76204	5.32023e-53	0.112673	15.6386	3.97634e-55	668.784	0.0414001	0.79133	0.116656	0.35489	0.722672	668.784	0.296591	0.0407586	0.119956	2.47249	0.0134174	13.153	14.814	12.0431	13.1834	4.44912	3.93204	3.83756	4.68601	3.48918	3.84967	3.73165	2.96372	2.88259	3.94382	4.22096	3.04725	3.36401	3.53098	2.9124	3.57353	2.93218	2.91212	2.80702	2.68458
Up lac2	49274	-	glycosylhydrolase family 16-1			carbohydrate metabolism	7141.47	1.81891	1.51627e-35	0.142268	12.7851	1.98732e-37	7141.47	-0.0634387	0.735516	0.141264	-0.449078	0.653375	7141.47	-0.0266134	0.912199	0.141396	-0.188219	0.850705	167.489	154.257	114.839	145.453	44.9589	61.5643	37.9422	35.8398	225.639	257.808	244.885	231.072	260.361	264.534	246.656	262.222	181.408	244.799	247.474	179.709	197.605	258.71	207.196	249.767
Up lac2	49928	-	hypothetical protein			unknown	141.842	1.11098	2.47381e-05	0.24101	4.60968	4.03281e-06	141.842	0.854928	0.00139757	0.244516	3.49641	0.000471559	141.842	-0.601392	0.0349848	0.237207	-2.5353	0.0112351	4.77923	4.13812	4.10519	4.0328	2.67664	2.1743	1.44024	2.18308	2.73525	3.72989	3.36582	2.84963	1.92731	1.22974	2.44926	1.60805	3.624	3.81796	4.57436	1.66099	5.38804	4.50914	6.54899	5.10546
Up lac2	51130	-	cytochrome c-1	0.408881	Cytochrome c	carbohydrate metabolism	38441.8	1.03111	3.25879e-09	0.163785	6.29551	3.06394e-10	38441.8	0.262041	0.175944	0.163593	1.60179	0.109202	38441.8	0.685326	0.000206909	0.163592	4.18925	2.79877e-05	796	798.521	660.971	797.234	366.4	395.767	347.951	373.739	2149.83	1518.71	1517.33	2666.52	1866.11	1454.67	2337.66	1335.43	2881.46	2518.33	2552.44	3160.61	1622.27	2274.89	1748.87	1873.45
Up lac2	52222	-	hypothetical protein			unknown	1088.23	1.05396	1.75245e-13	0.136244	7.73587	1.02695e-14	1088.23	-0.527908	0.000329298	0.135318	-3.90124	9.57006e-05	1088.23	-0.1277	0.518475	0.137692	-0.927435	0.353701	13.4317	11.4949	11.3502	11.8421	8.04025	6.21462	5.81093	5.58212	7.73269	9.77412	9.35717	9.16268	13.246	9.24778	17.5984	10.3125	5.52138	7.46083	6.25542	5.70547	6.55708	7.01056	6.89265	6.14651
Up lac2	53025	-	hypothetical protein			other catalytic activity	35.6656	1.74959	0.00232365	0.508582	3.44014	0.000581415	35.6656	0.812311	0.120099	0.448318	1.81191	0.0700005	35.6656	-0.534556	0.382396	0.445659	-1.19947	0.230344	0.257698	0.327	0.606917	0.324373	0.077739	0.244655	0.162051	0.197407	0.714336	1.45793	1.46745	0.754115	0.82804	0.758425	0.39625	0.063141	0.274566	0.908903	1.27304	1.01852	1.4099	1.01242	1.63763	0.942601
Up lac2	53665	-	hypothetical protein	0.439091	RRM domain-containing protein (Fragment)	unknown	10.2752	2.26683	0.00249186	0.663019	3.41895	0.000628633	10.2752	1.15175	0.150506	0.681466	1.69011	0.0910067	10.2752	-0.393338	0.718809	0.704153	-0.558598	0.576436	1.55338	1.41333	0.492142	0.553228	0.176884	0.320022	0	0.374991	0.314079	0.391412	1.20561	0.02531	0.182656	0.025797	0.025758	0.300551	0.316529	0.287226	0.146047	0.07844	0.048136	0.132646	0.11697	0.436331
Up lac2	54129	-	hypothetical protein			other catalytic activity	23.4731	1.65643	0.000560288	0.430379	3.84878	0.000118709	23.4731	0.0400851	0.946755	0.427069	0.0938609	0.92522	23.4731	0.0698643	0.924801	0.428285	0.163126	0.870419	0.77802	1.08481	2.00478	0.745058	0.605746	0.354424	0.232499	1.42896	0.64835	0.322316	0.438533	1.17356	0.723525	0.380988	1.11879	0.084542	0.702527	0.152823	0.96077	0.303394	0.644117	1.37482	1.43968	0.457026
Up lac2	54144	-	metalloreductase transmembrane component	0.968076	ferric-chelate reductase (NADPH)	other catalytic activity	6085.97	1.39461	4.95458e-30	0.118878	11.7314	8.80147e-32	6085.97	0.789757	2.33224e-10	0.118096	6.68744	2.2711e-11	6085.97	-0.0257844	0.897059	0.117764	-0.21895	0.826689	21.8362	18.5822	15.0923	18.5597	8.23473	8.76771	6.86448	6.56255	26.7549	30.8211	28.7682	22.3033	14.3286	19.777	14.0276	16.8773	38.9411	40.7504	38.2864	36.8581	41.8399	40.4867	39.7281	41.8487
Up lac2	54461	-	MFS transporter	0.372889	Major facilitator superfamily (MFS) profile domain-containing protein	transporter	1599.52	1.43594	6.96915e-05	0.328392	4.37265	1.22745e-05	1599.52	-1.19723	0.00084389	0.328672	-3.64264	0.000269855	1599.52	0.788291	0.0486249	0.328704	2.39818	0.0164768	107.484	130.399	138.664	150.363	64.1944	42.8317	71.2275	49.6401	24.1061	63.1912	53.6478	12.7937	104.856	85.1738	111.028	75.9825	102.641	80.3418	76.3989	92.7323	51.2756	61.5296	62.5983	47.1193
Up lac2	54850	-	AT DNA binding protein			unknown	76.1694	1.53515	1.47806e-08	0.253981	6.04435	1.50015e-09	76.1694	0.400554	0.225773	0.276456	1.44889	0.147369	76.1694	0.68806	0.0457074	0.283841	2.4241	0.0153462	11.7376	14.6265	12.7294	13.3028	6.62743	3.49478	3.47627	5.25251	3.85544	2.2131	2.8237	3.96133	2.63331	1.68737	2.40769	3.06969	3.76517	2.89241	3.69997	4.19965	2.99675	2.44889	2.38394	0.685211
Up lac2	56687	-	hypothetical protein	0.558957	Ent-kaurene oxidase	other catalytic activity	28.8007	2.92658	2.49415e-08	0.491496	5.95443	2.60978e-09	28.8007	0.709065	0.248459	0.511536	1.38615	0.165702	28.8007	1.11224	0.0585505	0.481038	2.31217	0.0207682	2.94112	1.99158	0.922566	1.37841	0.130549	0.030907	0.264716	0.491804	0.476249	0.177488	0.377663	0.422098	0	0.052203	0.420957	0.585528	1.023	0.862986	0.981638	0.422857	0.115766	0.704503	0.232827	0.580622
Up lac2	57045	-	epoxide hydrolase	0.231586	Alpha/beta-hydrolase	other catalytic activity	36.7695	1.47187	0.00500009	0.460065	3.19925	0.00137784	36.7695	0.948977	0.0422914	0.411154	2.30808	0.0209945	36.7695	-0.428468	0.410663	0.375895	-1.13986	0.254345	0.108245	0.26799	0.23363	0.22143	0.124722	0.022214	0.027177	0.11016	0.461604	0.305761	0.277566	0.235508	0.220706	0.214012	0.180512	0.055908	0.675641	0.317785	0.509949	0.895361	1.05895	0.762915	0.847674	0.716747
Up lac2	57749	-	MFS multidrug resistance transporter	0.303918	Major facilitator superfamily (MFS) profile domain-containing protein	transporter	489.125	1.3064	9.19602e-17	0.15053	8.67867	4.00433e-18	489.125	0.882942	1.44847e-08	0.146997	6.00653	1.89531e-09	489.125	0.673611	5.64055e-05	0.149294	4.51196	6.42298e-06	11.1105	12.8613	10.8614	11.3622	4.23478	5.3454	4.22889	4.99725	14.7896	14.8785	14.592	14.1772	5.96118	7.87289	7.62168	11.2104	12.6868	11.0844	8.58836	14.0845	8.72076	8.35742	7.13064	5.37868
Up lac2	58366	-	stage V sporulation protein K	0.361179	p-loop containing nucleoside triphosphate hydrolase protein	carbohydrate metabolism	204.828	1.79765	1.9751e-07	0.32184	5.58554	2.32981e-08	204.828	-1.58529	6.92458e-06	0.328955	-4.81916	1.44162e-06	204.828	0.445148	0.387614	0.374375	1.18904	0.234423	7.57741	8.28144	12.3932	8.88143	0.916012	2.85122	2.66325	3.5551	0.372556	0.86048	1.94692	0.908705	2.97993	3.06861	5.12422	2.3946	0.132271	0.475508	0.023502	0.605833	0.147407	0.111059	0.503552	0.054221
Up lac2	58560	-	MFS monocarboxylate transporter	0.236154	MFS monocarboxylate transporter	transporter	1522.65	2.57714	3.08599e-93	0.124169	20.7551	1.10309e-95	1522.65	0.659144	5.4521e-07	0.123436	5.33998	9.29551e-08	1522.65	0.95971	4.18266e-13	0.124194	7.72749	1.0969e-14	53.2541	54.5498	50.3308	50.3111	10.404	5.02024	10.2375	9.48237	22.4319	27.8399	27.891	17.8849	14.8015	14.4588	16.5286	17.4105	25.0458	26.8767	28.099	24.7916	13.83	14.7099	13.0424	15.1218
Up lac2	58672	-	short-chain dehydrogenase			unknown	26.8072	1.31895	0.00344796	0.397479	3.31829	0.000905688	26.8072	0.90896	0.0137777	0.330531	2.75	0.00595956	26.8072	0.394901	0.38562	0.331167	1.19245	0.233084	0.301113	0.565364	0.104552	0.188177	0.055851	0.240649	0.10856	0.055415	0.628104	0.575538	0.723179	0.804865	0.17316	0.255631	0.166571	0.260679	0.365748	0.553302	0.303481	0.874903	0.29098	0.342036	0.703092	0.427846
Up lac2	58699	-	hypothetical protein			unknown	53.7151	1.12377	0.00483426	0.350085	3.20998	0.00132743	53.7151	-0.914539	0.0189637	0.347758	-2.62982	0.00854309	53.7151	-0.594162	0.208575	0.363765	-1.63337	0.102392	0.946321	1.59646	0.870103	1.06938	0.739952	0.369366	0.464874	0.610261	0.695974	0.655937	0.295121	0.69461	1.51367	0.437657	1.63163	1.01279	0.554096	0.347764	0.323228	0.602218	0.645494	0.659302	0.890759	0.710521
Up lac2	58767	-	hypothetical protein	0.439053	Rhodopsin domain-containing protein	unknown	207.319	1.84093	1.14711e-21	0.185582	9.91972	3.41698e-23	207.319	0.356889	0.132101	0.20248	1.76259	0.0779701	207.319	0.558096	0.0217368	0.204643	2.72717	0.00638802	27.8658	25.6571	26.3658	26.0862	7.39912	8.62455	7.32461	8.65518	5.51726	3.74907	3.13634	5.28691	3.42874	2.36289	5.11076	3.36855	5.85913	4.47097	4.20388	5.75418	3.13223	2.79512	3.92503	5.37668
Up lac2	58910	-	hypothetical protein			carbohydrate metabolism	287.002	1.21762	5.47056e-12	0.167624	7.26404	3.75686e-13	287.002	-0.0529188	0.813099	0.167445	-0.316036	0.751975	287.002	-0.116361	0.654158	0.17179	-0.677344	0.498188	4.4649	4.32447	4.15992	4.05248	2.04095	2.06664	2.01034	1.78408	2.47155	2.29931	2.95837	2.51571	2.95592	2.19714	3.60651	2.21275	1.9644	2.27506	2.51979	1.557	2.31954	1.73518	3.05584	2.27248
Up lac2	59352	-	cytochrome P450 monooxygenase	0.439267	Pisatin demethylase	other catalytic activity	669.752	1.49549	2.11823e-27	0.133591	11.1945	4.3365e-29	669.752	0.315712	0.0395663	0.135123	2.33648	0.019466	669.752	-0.27819	0.102112	0.136465	-2.03855	0.0414954	48.1488	48.1401	49.3808	48.8504	20.6103	18.462	15.3183	19.134	20.059	21.8806	19.937	26.763	22.2515	15.4894	23.2509	12.3194	18.1607	18.8264	16.94	17.1495	23.9676	21.2613	22.6348	21.4262
Up lac2	59354	-	C6 transcription factor	0.462799	Zn2Cys6 transcriptional regulator	transcription factor	476.243	1.0351	4.50204e-23	0.101022	10.2464	1.22889e-24	476.243	-0.480296	8.26686e-05	0.112978	-4.25125	2.12582e-05	476.243	-0.348467	0.0106733	0.11609	-3.00168	0.00268491	29.4514	31.4677	25.8195	32.9089	21.2798	14.9768	13.4654	15.6427	6.53443	5.02794	5.56551	5.15433	7.95283	7.88229	7.08237	8.02265	5.87703	6.37485	6.37331	6.35831	6.56469	7.07757	7.77654	7.61793
Up lac2	59876	-	dibenzothiophene desulfurization enzyme A	0.303694	Xenobiotic compound monooxygenase, DszA family	other catalytic activity	5428.39	1.41754	0.0109358	0.48311	2.93421	0.003344	5428.39	-0.296003	0.637603	0.482959	-0.612894	0.539946	5428.39	1.08504	0.0671043	0.483003	2.24645	0.0246754	124.904	124.204	129.048	129.932	64.6052	39.2877	58.199	48.1184	37.6082	209.135	217.149	17.1797	163.044	139.484	179.822	120.66	201.659	212.322	188.417	180.058	93.4232	106.262	101.643	89.4452
Up lac2	60052	-	bacilysin biosynthesis oxidoreductase bacC			other catalytic activity	175.27	1.40089	3.68207e-08	0.237983	5.8865	3.94451e-09	175.27	0.00919031	0.97828	0.232955	0.0394511	0.968531	175.27	-0.0434528	0.914176	0.237221	-0.183175	0.854661	1.99012	2.57464	2.16142	2.44474	1.02639	0.970892	1.05062	0.71341	1.73705	2.42023	1.93433	1.40685	2.17163	1.50918	2.79858	1.21561	1.60836	1.18462	1.47436	1.9647	2.1112	1.63473	1.2089	1.71284
Up lac2	60518	-	hypothetical protein	0.439193	Short chain dehydrogenase/reductase	unknown	101.345	1.2762	0.000198465	0.310026	4.11642	3.84806e-05	101.345	-2.05839	5.27688e-10	0.313874	-6.55801	5.45292e-11	101.345	-1.52765	2.97665e-05	0.327528	-4.66418	3.09854e-06	1.62683	2.76884	1.97127	1.97595	0.975442	0.522773	1.12302	1.09388	0.534911	0.454722	0.887918	0.558966	2.98925	1.59052	3.87017	2.05412	0.547942	0.437489	0.307325	0.5708	2.12873	0.877202	1.24105	1.3965
Up lac2	60638	-	hypothetical protein	0.469268	NAD dependent epimerase/dehydratase	unknown	391.475	1.29081	3.13049e-06	0.25555	5.0511	4.39265e-07	391.475	-0.000249234	0.99944	0.256066	-0.000973319	0.999223	391.475	-0.590832	0.0610979	0.257793	-2.29189	0.021912	25.3788	25.3023	37.7945	26.7639	12.0092	15.2893	10.956	12.1319	12.4008	13.3074	21.0295	16.4731	16.9907	15.4715	19.3812	12.908	14.0386	7.25579	6.35185	18.6506	19.237	23.6035	14.6959	14.8351
Up lac2	60751	tex25	non-ribosomal peptide synthetase	0.436641	Amino acid adenylation	amino acid metabolism	1478.76	2.09707	4.30556e-09	0.33554	6.24984	4.10875e-10	1478.76	0.0936002	0.835061	0.333514	0.280648	0.77898	1478.76	-0.14009	0.795845	0.33334	-0.420262	0.674294	8.32494	9.16883	15.5518	9.11357	3.37336	2.83869	2.91473	2.58507	14.4812	9.53576	13.121	15.1343	11.8542	11.9563	15.6634	9.19909	22.4477	9.18259	9.3434	27.0172	22.3653	29.8917	16.6565	15.5341
Up lac2	60752	-	chlorogenic acid esterase	0.319435	Carboxylic ester hydrolase	other catalytic activity	527.888	1.10436	8.27218e-17	0.127069	8.69099	3.59309e-18	527.888	0.66633	1.42493e-06	0.129368	5.15065	2.59592e-07	527.888	-0.12003	0.546356	0.136962	-0.876372	0.380828	14.7202	14.005	13.0171	13.1714	6.99032	7.43606	5.77992	6.87564	7.8302	8.85259	8.80579	5.74774	4.5067	6.16016	5.28571	5.13041	2.50763	3.57852	2.99341	3.81197	3.30862	3.12411	4.21486	4.23396
Up lac2	60847	-	oligomycin-resistant			other catalytic activity	18713.9	1.30063	3.93309e-15	0.158209	8.22093	2.01937e-16	18713.9	-1.16683	1.71497e-12	0.157347	-7.41565	1.21031e-13	18713.9	0.373629	0.051452	0.157562	2.37132	0.0177247	298.288	279.961	219.189	303.942	117.657	80.3982	128.047	144.393	996.676	1091.92	1157.51	1724.87	2923.59	2505.64	3475.6	2608.1	617.549	611.645	726.943	817.888	568.175	594.034	564.776	506.999
Up lac2	61097	-	hypothetical protein			unknown	167.161	1.21944	3.81522e-14	0.153653	7.93631	2.08283e-15	167.161	0.77439	3.50612e-06	0.155997	4.96414	6.90059e-07	167.161	0.346029	0.0758475	0.158241	2.18671	0.0287634	5.5885	5.1764	5.12438	5.49477	2.92789	2.45373	2.34923	2.17098	4.03643	4.5674	4.05815	2.99003	2.36348	2.18883	2.01952	2.89567	3.56014	3.45546	3.09686	3.95378	2.43092	2.44766	3.44346	3.24734
Up lac2	61127	-	carboxypeptidase Y	0.540552	Carboxypeptidase	protein fate	705.921	1.22913	1.33126e-19	0.130514	9.41762	4.61444e-21	705.921	0.608382	2.8855e-05	0.135122	4.50247	6.71679e-06	705.921	0.134052	0.52159	0.145398	0.921967	0.356546	31.2754	29.4311	32.4261	28.0512	13.7017	16.756	12.2574	13.1627	7.10654	9.77165	11.2953	8.31077	5.68323	7.29572	6.79392	5.31332	3.84762	4.14325	3.25822	4.06684	3.30876	4.19453	3.36876	3.38104
Up lac2	61278	-	high affinity glucose transporter	0.442489	MFS permease	transporter	33.855	1.1317	0.00311813	0.337789	3.3503	0.000807229	33.855	0.670072	0.0780652	0.330185	2.02939	0.042419	33.855	-0.133053	0.81004	0.341197	-0.389959	0.696567	0.616276	1.84081	0.246999	0.954776	0.362474	0.792326	0.07659	0.956359	0.527953	2.75437	1.87889	1.04005	0.995741	0.483579	0.848671	0.343605	1.2963	1.43322	0.188792	1.18265	0.76107	0.490294	1.28097	0.233335
Up lac2	61830	-	hypothetical protein			unknown	55.1954	1.61735	3.17916e-05	0.355133	4.5542	5.25842e-06	55.1954	0.326966	0.476303	0.366437	0.892284	0.372241	55.1954	0.296292	0.585085	0.369489	0.801897	0.422613	3.65659	4.80271	3.09146	4.87842	1.81535	1.05722	1.69404	1.13288	2.19112	1.05006	0.757374	2.02904	0.996106	0.988854	2.17137	0.80031	1.41841	2.16821	0.766606	2.14746	1.43547	1.87259	1.08177	0.999076
Up lac2	62130	-	hypothetical protein			unknown	1572.44	1.11415	1.38807e-07	0.1972	5.64986	1.60578e-08	1572.44	-0.0954867	0.69842	0.187709	-0.508695	0.610966	1572.44	-0.385905	0.0983474	0.187517	-2.05798	0.0395924	4.67793	3.99508	2.86812	3.2304	2.80063	1.52841	1.51529	1.50765	21.2989	19.3104	14.2685	16.5868	27.0914	16.3376	19.4628	15.9682	22.9981	23.4504	24.9596	18.5443	32.0396	27.7476	31.8474	30.6172
Up lac2	62231	-	benzoate 4-monooxygenase cytochrome P450	0.536205	Versicolorin B desaturase	other catalytic activity	12274.7	1.30601	8.99648e-61	0.0779552	16.7533	5.35969e-63	12274.7	0.597976	2.06722e-13	0.0775813	7.70772	1.28082e-14	12274.7	0.104524	0.31664	0.0775804	1.3473	0.177884	161.846	155.524	134.436	145.08	72.1888	64.3	61.5971	60.2828	174.79	205.396	206.933	166.69	131.539	126.581	130.66	125.617	189.142	180.859	186.209	183.655	190.164	182.227	162.007	173.771
Up lac2	62263	-	hypothetical protein	0.385792	Trans-cinnamate 4-monooxygenase	other catalytic activity	1155.32	1.46272	1.62349e-28	0.128031	11.4247	3.14779e-30	1155.32	0.959102	3.232e-13	0.125427	7.6467	2.06201e-14	1155.32	-0.190537	0.247562	0.124959	-1.52479	0.127312	12.3843	12.9446	11.6802	11.9921	5.86364	5.97399	4.8536	4.55881	14.5784	14.9836	16.8873	13.6442	8.08532	9.34597	5.48927	9.53342	13.9775	14.454	13.8699	13.4127	17.7864	16.7503	14.2905	18.5767
Up lac2	62633	-	hypothetical protein	0.416092	ubiquitinyl hydrolase 1	unknown	385.872	1.11614	3.29542e-13	0.145909	7.64955	2.0168e-14	385.872	0.9864	1.00669e-10	0.144648	6.8193	9.14878e-12	385.872	0.548026	0.000752289	0.142613	3.84276	0.000121661	2.76361	2.60906	2.6119	2.1706	1.33027	1.03173	0.697676	0.771992	1.9099	2.53239	2.61548	2.92099	1.43839	1.17122	0.941618	0.782763	2.59922	3.65629	2.78462	2.87578	1.92111	2.09958	2.01897	2.21526
Up lac2	63687	-	pfs domain-containing protein	0.395864	Ankyrin	other	582.16	1.72332	5.32229e-14	0.218337	7.89293	2.9517e-15	582.16	-1.29766	3.24155e-08	0.221279	-5.86437	4.50839e-09	582.16	-0.347818	0.254729	0.231209	-1.50435	0.132492	62.0539	63.2378	58.4905	62.2412	25.3941	18.5606	17.6648	20.274	8.80292	8.20394	13.2735	8.84596	27.185	14.5818	40.1122	16.4807	5.34792	5.39604	5.77881	4.37784	7.51371	6.65264	7.15478	6.71545
Up lac2	64377	-	hypothetical protein	0.395985	Cytochrome P only	other catalytic activity	36.671	1.15103	0.0323308	0.455436	2.52732	0.0114937	36.671	0.730475	0.127022	0.409807	1.78249	0.0746696	36.671	-0.0230567	0.976379	0.41082	-0.0561235	0.955243	0.257002	0.577456	0.516449	0.129294	0.108033	0.170929	0.060172	0.064325	0.557661	0.726428	0.779011	1.38469	0.368006	0.36421	0.58394	0.393976	0.823306	0.555403	0.697299	0.871536	0.65757	0.71489	1.23544	0.518918
Up lac2	64900	-	cytochrome P450 4A5			other catalytic activity	57.1729	1.88557	2.22838e-05	0.406973	4.63316	3.60133e-06	57.1729	0.992763	0.025708	0.395348	2.51111	0.0120353	57.1729	0.271457	0.666604	0.414083	0.655562	0.512106	2.07743	2.59929	3.06557	3.01888	0.754455	1.28941	0.099428	0.426314	2.55392	3.34156	2.66159	2.68083	2.19696	1.41548	1.27209	0.645084	0.639891	1.26602	0.542446	2.30729	0.514581	1.6765	0.061766	0.801008
Up lac2	65137	-	glucanase B	0.704309	GH64 endo-1,3-beta-glucanase	carbohydrate metabolism	9.13876	1.83691	0.041159	0.756773	2.4273	0.0152117	9.13876	0.831306	0.331749	0.703034	1.18246	0.237025	9.13876	0.607078	0.554841	0.705264	0.860781	0.389359	0.125728	0.084439	0.084668	0.051454	0.030914	0	0.020458	0.039325	0.161939	0.021983	0.028014	0.149836	0.077289	0.040179	0.058837	0.032208	0.078803	0.221625	0.018554	0.060856	0.069098	0.023148	0.104855	0.05717
Up lac2	65315	-	hypothetical protein	0.439177	BZIP domain-containing protein	transcription factor	5799.61	1.9444	1.05547e-64	0.112459	17.2899	5.60203e-67	5799.61	0.50013	3.11055e-05	0.111516	4.48481	7.29794e-06	5799.61	-0.0623318	0.718673	0.11153	-0.558879	0.576244	233.34	214.012	207.746	207.502	74.0313	49.3607	59.9791	59.4078	233.877	257.885	262.059	266.142	205.196	175.612	190.606	165.043	252.06	227.897	198.145	287.394	286.168	278.263	244.049	266.517
Up lac2	65883	-	2-hydroxyacid dehydrogenase	0.467149	D-isomer-specific 2-hydroxy acid dehydrogenase	other catalytic activity	1577.7	1.52771	7.14758e-10	0.233657	6.53824	6.22471e-11	1577.7	0.720579	0.00210204	0.213538	3.37449	0.000739539	1577.7	-0.619534	0.0140811	0.213808	-2.89761	0.00376016	5.21235	4.82226	5.4845	5.67338	2.0319	2.63084	1.34166	1.46542	71.2321	77.5155	78.6482	85.3865	63.0117	57.4819	32.3746	48.0038	55.8798	36.3892	30.8105	60.161	91.4099	80.7505	63.2536	55.7615
Up lac2	65948	-	menadione-induced gene-8	0.565418	Pirin iron-binding nuclear	other catalytic activity	279.598	1.86943	2.92916e-35	0.146831	12.7318	3.93431e-37	279.598	0.741509	5.44068e-06	0.152239	4.8707	1.11206e-06	279.598	0.909435	2.04615e-07	0.159706	5.69442	1.23795e-08	7.69509	8.74399	7.03785	9.18939	2.77457	2.47104	2.01774	2.38072	2.57696	3.07646	3.10109	3.86908	2.3306	1.8975	1.92226	1.63671	2.40377	2.4746	2.6147	3.30068	1.54536	1.70174	1.50765	1.19075
Up lac2	66280	-	hypothetical protein	0.400033	Methyltransferase type 11 domain-containing protein	other catalytic activity	4851.99	1.23519	7.07127e-37	0.0948457	13.0231	9.03824e-39	4851.99	0.111302	0.334039	0.0945803	1.1768	0.239277	4851.99	0.0478894	0.74804	0.0944633	0.506963	0.612181	14.9959	14.2654	11.5407	12.7407	6.81029	6.56626	5.8841	5.31093	10.2879	9.98645	11.6159	8.94327	10.4054	9.96749	9.58361	9.11969	13.3579	14.1929	13.8922	11.3398	13.1124	13.7705	12.6387	13.5522
Up lac2	66551	-	stage V sporulation protein K	0.398134	AAA+ ATPase domain-containing protein	carbohydrate metabolism	625.728	1.68988	5.16148e-35	0.1332	12.6868	7.00173e-37	625.728	-0.155441	0.337293	0.132868	-1.16989	0.242046	625.728	0.724981	2.31406e-06	0.138898	5.21951	1.79397e-07	4.57006	3.92458	4.53794	4.26752	1.65885	1.47441	1.56903	1.73656	2.73653	2.24312	2.70611	2.71731	3.29071	1.96901	2.55212	2.27017	1.94909	2.40422	1.57967	2.23166	1.91024	1.3938	1.6828	0.851409
Up lac2	66562	-	-			unknown	4177.05	1.01952	2.43559e-07	0.183842	5.54566	2.92841e-08	4177.05	-0.095565	0.690951	0.18357	-0.520591	0.602651	4177.05	-1.30257	6.74037e-11	0.185575	-7.01911	2.23283e-12	299.258	306.931	292.302	295.126	172.406	193.657	131.069	144.248	245.598	325.283	390.98	322.396	325.97	403.757	302.168	386.656	30.8948	52.0595	67.3255	30.2139	125.55	100.989	109.487	136.709
Up lac2	66592	-	fumarylacetoacetate hydrolase	0.457586	Fumarylacetoacetate hydrolase domain-containing protein 2	other catalytic activity	17.9974	1.94883	0.00271763	0.574448	3.39253	0.000692498	17.9974	1.19967	0.0553179	0.547807	2.18995	0.0285278	17.9974	1.37033	0.0503612	0.57563	2.38058	0.0172852	0.253062	1.47012	1.02725	0.918502	0.125058	0.033405	0.167025	0.17307	1.63359	0.359798	0.692778	0.939397	1.05662	0.023574	0.253608	0.025661	1.38573	0.45185	0.50754	0.684649	0.057265	0.345314	0	0.144851
Up lac2	66598	-	polyketide synthase-3	0.504532	Zinc-binding dehydrogenase domain-containing protein	other catalytic activity	3.68845	4.18441	0.0180505	1.52009	2.75274	0.00590981	3.68845	0.14217	0.933966	1.23817	0.114823	0.908585	3.68845	-0.795752	NA	1.12612	-0.706634	0.479794	0.027557	0.008619	0.020158	0.082951	0	0	0	0	0.03615	0.039414	0.031309	0	0.117907	0	0	0	0.060279	0.147675	0.032212	0.035582	0.048571	0.080432	0.297318	0.082758
Up lac2	67026	-	siderophore iron transporter	0.577762	Siderophore iron transporter	transporter	6486.36	1.28119	2.47122e-06	0.251259	5.09909	3.41292e-07	6486.36	-0.756637	0.00648389	0.251157	-3.0126	0.00259018	6486.36	-1.82305	1.31383e-11	0.251197	-7.25746	3.9442e-13	186.689	177.399	134.449	156.281	113.785	60.3661	58.6279	59.4807	102.083	94.8549	103.472	88.9987	147.07	143.164	244.725	143.201	90.4026	95.0971	79.6281	71.6677	373.991	161.644	384.888	317.681
Up lac2	67109	-	aerobactin siderophore biosynthesis protein iucB	0.704299	Acyltransferase MbtK/IucB-like conserved domain-containing protein	other catalytic activity	1688.5	1.83429	1.79095e-07	0.327376	5.603	2.10677e-08	1688.5	-0.0375281	0.933966	0.326665	-0.114883	0.908538	1688.5	-1.35851	0.000226807	0.32606	-4.16643	3.094e-05	24.4115	24.1765	18.5164	22.284	12.35	5.07377	4.85289	4.73765	14.3068	15.2891	17.1969	11.3557	14.2269	12.1126	22.0514	13.645	24.8884	23.5489	20.1328	20.387	75.2543	28.3999	68.7115	58.1925
Up lac2	67562	-	zinc-regulated transporter 1	0.43929	ZIP zinc/iron transport family	transporter	67599.1	1.23371	0.00272482	0.363752	3.39163	0.000694782	67599.1	-0.700059	0.0963597	0.363611	-1.9253	0.0541919	67599.1	-1.004	0.0200051	0.363614	-2.76117	0.00575945	344.306	303.197	202.174	204.087	252.711	67.8875	81.1259	80.4599	1447.07	1328.78	1129.29	1310.44	2781.72	1580.65	2889.1	1500.8	1143.21	1374.19	1272.9	1070.27	2731.21	2195.56	2673.73	2530.38
Up lac2	67588	-	NAD(P)H dehydrogenase (internal)-1	0.584212	Probable NADH dehydrogenase	other catalytic activity	2338.09	1.27268	1.29375e-19	0.13509	9.42095	4.47039e-21	2338.09	0.634653	4.08728e-06	0.12869	4.93164	8.15426e-07	2338.09	0.658085	3.50433e-06	0.12815	5.13525	2.81763e-07	6.48733	4.97184	3.99115	5.33942	2.82756	2.45431	1.68541	2.30118	20.178	17.5188	15.9029	22.471	12.0847	13.0698	13.6822	11.7883	34.496	32.5506	30.1801	35.8327	21.6197	23.1445	21.81	21.133
Up lac2	67806	-	permease basic amino acid	0.484387	Arginine permease	transporter	2001.4	1.11457	1.64371e-12	0.14997	7.43195	1.07005e-13	2001.4	-0.105739	0.57651	0.147548	-0.716638	0.473597	2001.4	0.4956	0.00403281	0.148721	3.33242	0.000860927	10.9437	10.6828	7.70959	9.48901	6.27292	4.33921	4.7029	4.04479	18.3365	20.4663	16.9544	22.4524	21.7883	16.7997	29.1132	19.2683	12.0239	14.6458	15.0815	13.2107	9.55951	9.85524	9.98009	11.148
Up lac2	67844	-	glycosylhydrolase family 76-2			carbohydrate metabolism	634.392	1.36082	4.833e-26	0.124766	10.9069	1.06795e-27	634.392	-0.0241201	0.887711	0.12584	-0.191672	0.847999	634.392	-0.0255739	0.909751	0.131874	-0.193926	0.846234	39.0405	39.3769	31.1598	40.8801	16.4138	14.0809	13.8537	15.293	16.7315	17.427	13.9624	20.9656	18.0136	14.4872	23.3847	17.2646	9.03589	10.5319	9.38254	10.5054	11.6987	10.3253	10.7677	10.1912
Up lac2	68358	-	hypothetical protein	0.361138	Integral membrane protein	unknown	31.0284	1.30872	0.0169498	0.471379	2.77637	0.00549693	31.0284	0.606812	0.321534	0.503305	1.20565	0.227951	31.0284	0.611171	0.363855	0.492671	1.24053	0.214781	1.05824	1.10477	1.31155	1.24358	0.661595	0.190402	0.456297	0.745668	0.192144	0.481381	0.086553	0.382249	0.176531	0.531716	0.442506	0.011355	0.777682	0.333807	0.273537	0.934788	0.490595	0.484689	0.756658	0.197103
Up lac2	68444	-	HAD superfamily hydrolase			other catalytic activity	132.911	1.1143	3.32675e-07	0.203048	5.48786	4.06835e-08	132.911	-0.305836	0.193975	0.19802	-1.54447	0.122474	132.911	0.113645	0.719614	0.204017	0.557036	0.577503	2.23698	3.24538	2.27384	2.54034	1.43328	1.48449	1.1748	1.05238	1.71475	1.96765	2.13297	1.82951	3.01747	1.93143	2.96947	1.84842	2.34592	1.78165	1.59594	2.00182	2.27372	1.4561	2.1509	1.53788
Up lac2	68972	-	l-fucose permease	0.520391	Major facilitator superfamily domain-containing protein 1	transporter	111.108	1.77934	9.15196e-09	0.290498	6.12513	9.06075e-10	111.108	-0.150693	0.706669	0.303726	-0.496148	0.61979	111.108	-0.596328	0.158704	0.331684	-1.79788	0.0721962	8.64551	8.31894	5.20248	7.06827	2.21729	3.13598	2.39404	1.39737	1.34993	2.00013	1.36132	0.558332	0.774673	0.969348	1.76703	1.9803	0.98928	0.202928	0.13169	0.523614	1.04433	0.56251	1.29179	0.506689
Up lac2	69650	-	hypothetical protein	0.510545	Glucooligosaccharide oxidase	other catalytic activity	578.634	2.86273	7.93844e-07	0.537803	5.323	1.02068e-07	578.634	-2.01068	0.000574715	0.536023	-3.75112	0.00017605	578.634	-0.456421	0.561698	0.538328	-0.847848	0.396522	26.9614	21.7975	15.8602	23.4521	3.47434	2.14306	4.10649	3.27871	4.97858	7.1728	11.427	4.25827	12.1411	7.57909	81.4856	15.84	3.53534	6.23922	6.64	2.91713	5.00613	9.36489	6.3799	6.95521
Up lac2	69920	-	hypothetical protein	0.10105	NmrA-like domain-containing protein	unknown	3.4845	4.56605	0.00555783	1.44303	3.16422	0.00155501	3.4845	1.79145	0.204386	1.1844	1.51254	0.130398	3.4845	5.29156	NA	1.44024	3.67409	0.000238699	0.339974	0.020966	0.018658	0.026494	0	0	0	0.013341	0.045978	0.161002	0.069826	0	0	0.017261	0.032339	0.012649	0.032321	0.088091	0.101164	0.232031	0	0	0	0
Up lac2	70090	-	carbonic anhydrase	0.41108	Carbonic anhydrase	other catalytic activity	110.494	1.06978	3.59707e-07	0.195457	5.47326	4.41841e-08	110.494	0.143599	0.568662	0.196401	0.731151	0.464687	110.494	0.471601	0.044022	0.193263	2.4402	0.0146791	6.05042	6.0338	5.07254	5.42699	2.0872	4.19368	1.8779	2.59741	4.35517	2.79285	3.30291	3.50554	3.24369	3.46247	4.47957	2.66589	5.69427	6.55992	4.9697	4.78355	3.8156	3.71938	5.06047	4.61812
Up lac2	70172	-	MFS monocarboxylate transporter	0.361165	MFS general substrate transporter	transporter	325.668	1.46804	4.04197e-29	0.127127	11.5478	7.57432e-31	325.668	-0.162011	0.319777	0.133967	-1.20934	0.226532	325.668	0.87051	1.14462e-08	0.140201	6.20901	5.33209e-10	5.49719	5.96209	5.96825	6.37974	2.35617	2.32323	2.47988	2.15956	1.8776	1.5449	1.34974	2.04645	1.57496	1.79569	2.30703	2.23509	1.9328	2.33284	1.98585	2.30477	1.05485	1.40174	1.30723	1.1101
Up lac2	70365	-	-	0.558977	Low temperature requirement A	unknown	257.394	1.56811	9.49602e-07	0.296539	5.28803	1.23637e-07	257.394	-1.41402	6.00202e-06	0.291562	-4.84979	1.2359e-06	257.394	-0.898121	0.0105178	0.298609	-3.00768	0.00263248	13.1516	10.2772	7.30252	9.86449	3.54967	2.83503	4.50122	3.60968	5.25555	9.35475	8.27233	6.18075	23.0977	8.93662	31.9582	11.3731	3.67345	5.03141	3.87116	2.85114	6.53113	10.6186	6.10921	6.76315
Up lac2	70910	-	aryl-alcohol dehydrogenase	0.477705	GMC oxidoreductase	other catalytic activity	1120.1	1.30222	4.19289e-10	0.196609	6.62338	3.51073e-11	1120.1	0.112231	0.654539	0.192609	0.582691	0.560102	1120.1	-0.261066	0.313097	0.192669	-1.35499	0.17542	11.1256	8.34478	7.11438	7.67635	4.04821	4.58693	3.43029	3.27096	12.0044	15.585	18.1827	14.7028	15.3662	18.2435	10.2497	16.1489	16.6165	12.2033	10.6804	20.5865	19.4216	23.5059	15.0438	17.7291
Up lac2	70912	-	hypothetical protein			other catalytic activity	198.167	2.70376	2.94959e-16	0.316639	8.53893	1.35466e-17	198.167	-0.665115	0.0510529	0.298947	-2.22486	0.0260905	198.167	0.148002	0.75673	0.300414	0.492661	0.622252	11.0056	11.5746	8.37239	10.2871	2.06584	0.547475	1.99523	1.59647	8.14176	8.94244	7.0961	8.15551	15.3096	11.5813	16.7816	9.26982	13.5584	7.79322	5.3344	16.9481	8.40012	13.6225	6.70437	9.10622
Up lac2	70949	-	acetolactate synthase	0.515979	Thiamine pyrophosphate-requiring enzyme	amino acid metabolism	96.9564	1.38325	1.64624e-06	0.266988	5.18095	2.20759e-07	96.9564	-0.880156	0.00342318	0.273106	-3.22276	0.0012696	96.9564	0.343882	0.398418	0.294854	1.16628	0.243501	3.80478	2.61858	2.0152	3.14227	1.33201	1.05203	0.826691	1.27056	1.03369	0.996324	1.14684	0.616171	2.13543	1.40499	2.32948	0.968119	0.704096	0.493179	0.748847	1.09885	0.491673	0.345575	0.555904	0.300197
Up lac2	70960	-	adenosine deaminase	0.438165	Adenine deaminase	other catalytic activity	46.5613	1.54345	0.00222754	0.446993	3.45296	0.000554472	46.5613	0.220165	0.694758	0.4276	0.514885	0.606634	46.5613	0.00587703	0.993959	0.428827	0.0137049	0.989065	0.427264	0.610289	0.424909	0.468139	0.11445	0.181242	0.107597	0.28993	0.600005	0.427074	0.458641	0.51488	0.195944	0.593222	0.604917	0.379186	0.687998	0.681862	0.097844	0.615487	0.657965	0.263897	0.670084	0.573048
Up lac2	70988	-	dimethylaniline monooxygenase	0.191827	FAD/NAD(P)-binding domain-containing protein	other catalytic activity	70.0531	1.37384	0.00607567	0.438283	3.13459	0.00172096	70.0531	0.0624013	0.902796	0.372348	0.167588	0.866907	70.0531	-0.252028	0.656084	0.37381	-0.674214	0.500175	0.731654	0.850085	0.335168	0.40217	0.634784	0.367631	0.050632	0.014364	1.61687	2.2366	3.87701	3.28418	3.28038	1.86211	3.38455	2.01561	2.11186	2.54707	1.67671	4.21005	2.16421	4.88852	2.68339	1.74522
Up lac2	70996	-	-			unknown	303.292	1.26875	2.05035e-09	0.199164	6.37038	1.88556e-10	303.292	-0.265288	0.240099	0.188089	-1.41044	0.15841	303.292	0.0490088	0.877471	0.189779	0.258241	0.796221	5.70066	7.11512	5.91629	7.16872	2.688	4.19022	2.69436	2.04375	7.1444	9.09369	8.03581	12.7873	11.7562	9.51164	13.3491	11.461	9.48738	9.75715	9.21892	10.7365	12.043	10.0933	10.1307	7.34863
Up lac2	71094	-	extracellular dioxygenase	0.501916	Extracellular dioxygenase	other catalytic activity	22.2086	1.35135	0.0374894	0.547836	2.46671	0.0136362	22.2086	-0.33707	0.666499	0.598712	-0.562992	0.57344	22.2086	-0.324934	0.728785	0.602299	-0.539489	0.58955	0.888869	0.945306	0.801813	0.997398	0.283069	0.14874	0.683247	0.356905	0.13997	0.392457	0.031576	0.010053	0.096177	0.238689	0.225509	0.122164	0.254046	0.092369	0.045637	0.202773	0.054416	0.048449	0.252777	0.205647
Up lac2	72907	-	hypothetical protein			unknown	93.0524	1.30223	3.98198e-06	0.260368	5.00148	5.68915e-07	93.0524	0.660259	0.0218987	0.256534	2.57377	0.0100598	93.0524	0.205197	0.59164	0.25952	0.790677	0.429133	0.468996	0.776825	0.237518	0.85627	0.122487	0.134616	0.742897	0.309919	0.354349	0.340336	0.273706	0.366343	0.21084	0.209203	0.403315	0.192823	0.357339	0.266143	0.242332	0.337181	0.353172	0.27677	0.322772	0.415118
Up lac2	73005	-	beta-glucuronidase	0.758434	GH79 beta-glucuronidase	carbohydrate metabolism	8.85212	1.94691	0.0355089	0.782323	2.48863	0.0128235	8.85212	0.743657	0.367575	0.673485	1.10419	0.26951	8.85212	0.458093	0.639837	0.651725	0.702893	0.482122	0.0477	0.142177	0.031105	0.136006	0.000707	0.100719	0	0.0189	0.170091	0.248187	0.037243	0.083576	0.037951	0.046475	0.020364	0.027646	0.254526	0.17251	0.013869	0.02943	0.019551	0.016425	0.217462	0.149658
Up lac2	73250	-	urea active transporter	0.848159	DUR3-urea permease	transporter	3387.26	1.5934	0.00430362	0.490681	3.24733	0.00116494	3387.26	-0.296358	0.642538	0.490389	-0.604333	0.545622	3387.26	1.029	0.0910172	0.49053	2.09772	0.0359295	77.2644	78.4426	81.7923	92.1883	41.5943	21.6945	28.0144	22.7651	27.9551	141.026	137.255	13.8513	104.465	85.6074	136.666	70.2897	100.302	111.031	96.6484	95.8125	45.3197	54.8435	55.0728	41.771
Up lac2	73344	-	hypothetical protein	0.570654	Cytochrome P450 monooxygenase paxP	other catalytic activity	1468.02	2.34484	1.92152e-06	0.455376	5.14924	2.61538e-07	1468.02	-0.172476	0.77609	0.452159	-0.38145	0.702869	1468.02	-0.581438	0.344093	0.452132	-1.28599	0.198445	15.5464	16.9151	35.9143	21.4308	5.88863	2.38423	6.22583	6.50599	42.895	28.8539	47.5675	60.339	54.4939	32.2292	73.8524	36.7528	62.0266	20.3556	18.6405	92.3619	90.5556	122.747	52.7716	49.4625
Up lac2	73523	-	hypothetical protein	0.396002	Wsc domain containing	other catalytic activity	33623.5	1.25622	6.12112e-22	0.125827	9.98368	1.79682e-23	33623.5	0.0713143	0.664019	0.125781	0.566973	0.570733	33623.5	-0.121905	0.497509	0.125861	-0.96857	0.33276	320.515	317.552	271.14	284.198	127.923	161.47	130.936	124.935	260.176	283.293	317.467	225.78	234.145	280.857	294.542	254.113	137.807	183.067	200.926	131	164.848	202.288	165.361	198.251
Up lac2	73559	-	hypothetical protein	0.569787	N-terminal binuclear Zn cluster-containing/DNA binding domain-containing protein	transcription factor	2681.57	1.07342	1.42308e-17	0.120649	8.89707	5.73427e-19	2681.57	-0.254514	0.0681259	0.121474	-2.09522	0.0361513	2681.57	0.203296	0.201385	0.122841	1.65494	0.0979359	138.589	126.394	140.993	125.711	57.0292	75.1555	75.5324	71.07	36.0603	48.0791	52.7385	41.418	62.3227	45.7827	62.7456	49.5581	33.1933	37.333	38.4228	36.125	33.1813	27.086	34.2434	31.1632
Up lac2	74453	-	3-hydroxybutyryl CoA dehydrogenase	0.530244	3-hydroxybutyryl-CoA dehydrogenase	lipid metabolism	3798.81	1.00182	4.50204e-23	0.0977725	10.2464	1.22836e-24	3798.81	0.950071	4.77581e-21	0.0970439	9.79012	1.24155e-22	3798.81	0.57713	4.10405e-08	0.0963399	5.99056	2.09121e-09	76.6301	81.8324	72.5101	73.0848	36.2648	48.3535	37.7417	37.2066	102.476	100.917	102.62	94.0205	46.5499	63.4675	46.9473	59.1874	182.452	159.151	166.033	174.933	113.922	119.603	115.014	114.987
Up lac2	75247	-	hypothetical protein	0.361172	p-loop containing nucleoside triphosphate hydrolase protein	carbohydrate metabolism	25.1515	1.15459	0.0238783	0.436278	2.64646	0.00813402	25.1515	-0.732731	0.18925	0.469926	-1.55925	0.118937	25.1515	0.293594	0.6878	0.47719	0.615257	0.538385	0.437781	0.383929	1.25769	0.606788	0.237804	0.246172	0.281764	0.383116	0.137635	0.258511	0.065683	0.091109	0.400831	0.190419	0.270586	0.080792	0.206479	0.285468	0.046713	0.256182	0.045991	0.05702	0.335149	0.232796
Up lac2	75271	-	pyridoxine 1	0.805863	pyridoxal 5'-phosphate synthase (glutamine hydrolyzing)	amino acid metabolism	11301.7	1.24626	1.56415e-17	0.140256	8.88567	6.35352e-19	11301.7	0.830199	2.23751e-08	0.140009	5.9296	3.03682e-09	11301.7	0.190317	0.311957	0.140206	1.35741	0.174652	113.353	109.99	88.2139	102.41	60.3193	43.4782	41.3563	43.2713	141.007	191.354	215.795	148.327	86.5138	118.288	84.1032	116.446	77.333	90.1483	91.2124	89.5098	83.4563	71.2808	84.4058	78.2706
Up lac2	76204	-	FMN binding oxidoreductase	0.319533	NADH-dependent flavin oxidoreductase iliE	carbohydrate metabolism	59.3056	1.039	0.00128979	0.287406	3.6151	0.000300235	59.3056	0.370283	0.341363	0.318928	1.16102	0.245632	59.3056	0.130837	0.787098	0.299703	0.436556	0.662434	2.37297	2.91765	3.35146	3.05715	1.90628	1.30227	0.890816	1.73637	1.07299	0.923873	0.652875	0.769778	1.16047	0.665717	0.375397	0.332123	1.8064	1.31016	1.75118	1.58127	1.16747	1.27699	1.28046	1.81868
Up lac2	76360	-	-			unknown	254.764	1.90473	5.83975e-11	0.275194	6.9214	4.47216e-12	254.764	-0.163189	0.653659	0.279222	-0.584441	0.558924	254.764	-0.989764	0.0134631	0.339591	-2.91458	0.00356167	7.16601	8.92721	11.6276	9.06924	2.21298	3.79993	2.88099	2.18499	1.26304	1.86451	3.57062	1.40446	1.79358	2.13313	2.29334	2.57035	0.115526	0.093452	0.095706	0.105335	0.371261	0.475772	0.365369	0.205429
Up lac2	76374	-	-	0.427562	LysR family regulatory protein	unknown	990.336	1.36701	2.42551e-12	0.185286	7.37782	1.609e-13	990.336	0.900373	6.70589e-06	0.186568	4.82598	1.39319e-06	990.336	0.470916	0.0339549	0.184799	2.54826	0.0108262	32.7432	28.0582	24.8896	32.1631	10.6844	13.3519	13.795	11.7521	25.2103	11.4465	13.5301	17.169	7.27111	9.40947	8.05553	12.8386	26.273	33.4028	28.4099	26.893	19.4042	16.2145	23.9583	26.2161
Up lac2	76722	-	flavohemoglobin	0.49383	nitric oxide dioxygenase	other catalytic activity	5525.74	1.04897	9.00447e-30	0.0898196	11.6787	1.6386e-31	5525.74	0.77561	1.09963e-16	0.0895104	8.66502	4.5143e-18	5525.74	0.677041	1.2201e-12	0.0892351	7.58716	3.26987e-14	34.7021	37.7884	36.9256	39.478	21.7785	20.5493	15.3932	20.0232	42.2596	41.4753	38.2815	44.4094	24.6206	24.2952	25.8245	25.7319	62.8644	55.2393	57.8821	69.2616	39.1324	40.5809	42.4837	37.4263
Up lac2	76763	-	hypothetical protein	0.439205	PTH11-like G-protein-coupled receptor	unknown	10432.5	1.51434	1.70245e-80	0.0785247	19.2849	7.19191e-83	10432.5	0.747375	1.85302e-20	0.0774815	9.64586	5.11828e-22	10432.5	0.137417	0.164042	0.0772861	1.77803	0.0753982	348.48	332.998	273.896	311.41	124.343	151.883	109.847	104.663	559.47	602.695	533.332	598.261	329.192	376.759	348.939	374.555	733.06	805.38	727.065	799.356	665.293	756.212	732.439	765.529
Up lac2	77547	-	UDP-glucose:sterol glycosyltransferase			carbohydrate metabolism	1362.95	1.3326	6.57198e-17	0.152837	8.71908	2.80477e-18	1362.95	-1.13028	1.5074e-12	0.152032	-7.43447	1.04989e-13	1362.95	-1.35104	9.55314e-17	0.154045	-8.77042	1.78009e-18	32.1317	30.1737	29.3697	31.1815	15.9775	12.3041	11.2766	13.2407	15.7735	17.9123	17.1916	18.5387	37.8327	29.905	52.8293	35.1587	7.86323	9.67888	10.1165	13.1943	31.0274	24.6089	26.4514	27.5561
Up lac2	77552	-	phosphorus-5	0.494743	Repressible high-affinity phosphate permease	transporter	24.4089	2.21888	3.34475e-06	0.440424	5.03806	4.70265e-07	24.4089	-0.76576	0.183763	0.485469	-1.57736	0.114713	24.4089	1.12288	0.063674	0.494218	2.27203	0.023085	1.2373	1.50763	1.90997	1.56228	0.471383	0.236919	0.581307	0.349978	0.209053	0.325536	0	0.168738	0.401838	0.133921	0.430417	0.543097	0.452517	0.425277	0.239992	0.541207	0.070255	0.189741	0.106022	0.449429
Up lac2	79111	-	hypothetical protein			protein fate	1403.04	1.43412	1.01125e-13	0.183643	7.8093	5.75071e-15	1403.04	-1.24915	1.74619e-10	0.185496	-6.73411	1.64934e-11	1403.04	-0.287158	0.253285	0.1904	-1.50818	0.131508	120.045	106.497	109.258	106.413	52.0187	41.3074	41.8631	45.1104	12.1033	18.0245	22.6794	13.1651	50.0597	29.5973	56.0237	26.6767	10.2213	9.84866	9.50901	9.28945	10.8358	11.0316	11.838	12.4388
Up lac2	80578	-	hypothetical protein	0.499731	Geranylgeranyl pyrophosphate synthetase	unknown	79.773	1.77222	4.32456e-10	0.26777	6.61843	3.63034e-11	79.773	-0.470297	0.13477	0.268504	-1.75155	0.0798516	79.773	0.0482765	0.921863	0.284471	0.169707	0.865241	4.45977	2.83472	3.00936	3.02805	1.03433	1.29638	0.738526	0.177348	0.790271	1.1686	1.2164	1.59109	2.00076	1.60807	2.11778	1.22824	0.841706	1.04396	0.984425	0.931012	1.19881	1.0862	1.38749	0.887685
Up lac2	80607	-	short-chain alcohol dehydrogenase			other catalytic activity	147.262	1.14672	0.000524721	0.296533	3.86707	0.00011015	147.262	-2.3799	9.43104e-14	0.304529	-7.81501	5.49599e-15	147.262	-0.171518	0.729039	0.318462	-0.538584	0.590174	2.72614	3.08642	4.58984	3.42472	1.56643	1.36413	1.88107	1.88062	0.553009	0.550407	0.935511	0.593949	5.82021	1.99501	4.85437	1.78905	0.591798	0.895209	0.608855	0.572002	0.632057	0.783857	0.754686	0.966645
Up lac2	80875	-	membrane transporter	0.324473	Major facilitator superfamily (MFS) profile domain-containing protein	transporter	694.447	1.06861	2.12083e-07	0.191781	5.57204	2.5178e-08	694.447	-1.9831	3.10822e-23	0.192479	-10.3029	6.83459e-25	694.447	-1.04591	3.50433e-06	0.203682	-5.13499	2.82152e-07	24.8989	28.2458	26.8027	23.5322	15.7909	12.1559	13.9002	11.4292	6.60226	10.6262	7.87829	9.4557	26.3399	33.2765	48.0162	36.7927	3.8624	4.73257	2.94671	3.87264	5.9602	6.23523	6.37331	9.60007
Up lac2	80932	-	cytochrome-c oxidase assembly protein	0.499039	Cytochrome c oxidase assembly protein subunit 11	other catalytic activity	6245.53	1.02778	1.34004e-24	0.0970393	10.5914	3.26592e-26	6245.53	0.627287	5.20149e-10	0.0956138	6.56063	5.35812e-11	6245.53	0.652119	2.34884e-10	0.0954446	6.83244	8.34819e-12	148.777	145.496	116.526	148.366	84.3914	80.9192	65.0708	63.1479	323.457	288.677	300.445	357.213	204.991	219.721	228.425	196.879	503.64	435.928	447.066	514.817	298.555	348.762	289.045	315.845
Up lac2	81087	-	leupeptin-inactivating enzyme 1	0.499009	Peptide hydrolase	protein fate	117.019	1.20189	0.000180221	0.290283	4.1404	3.46699e-05	117.019	0.710289	0.0603633	0.330226	2.15092	0.0314828	117.019	0.935106	0.0141668	0.322989	2.89517	0.00378957	8.82112	11.9732	9.75593	9.87259	5.51516	4.82259	4.27011	5.3494	0.384803	2.04816	2.17751	0.996933	0.379818	0.549008	0.796282	0.693831	2.07407	3.17828	1.34284	1.23332	0.625986	1.67468	0.646742	1.33142
Up lac2	81536	-	calcium-transporting ATPase 3	0.761904	P-type Na(+) transporter	transporter	519.441	1.06014	3.07974e-09	0.168152	6.30463	2.88892e-10	519.441	-0.312138	0.122135	0.173159	-1.80262	0.0714485	519.441	0.241635	0.313485	0.178463	1.35397	0.175745	15.7628	21.1883	21.6778	15.9879	8.16206	7.81452	15.1459	10.5592	3.12039	3.87363	3.9199	3.84935	3.85298	5.54017	5.775	4.2158	2.50841	3.72842	3.12883	3.13181	2.36419	2.17055	3.71238	3.06297
Up lac2	81819	-	hypothetical protein			unknown	297.24	2.95139	3.23387e-21	0.300843	9.81038	1.01584e-22	297.24	0.27999	0.286717	0.217019	1.29016	0.196994	297.24	-0.245387	0.415966	0.217347	-1.12901	0.258894	1.30936	1.23334	1.66037	0.866853	0.447428	0.060737	0.013489	0.13856	6.1888	6.01207	5.96736	6.48268	5.09457	4.25924	6.37084	5.27502	5.39578	5.5854	6.37058	5.72569	7.61752	5.38587	8.25453	7.22132
Up lac2	82032	-	hypothetical protein	0.656015	Protoglobin domain-containing protein	unknown	4322.98	1.4906	4.97641e-17	0.170311	8.75225	2.09147e-18	4322.98	0.0160702	0.945963	0.169223	0.0949646	0.924343	4322.98	-0.727839	0.000125979	0.168751	-4.31309	1.60988e-05	85.9078	79.8882	93.7605	93.5166	49.2169	32.0879	20.0591	30.9004	116.432	95.7212	84.5218	109.073	91.5443	95.7448	122.163	105.734	199.739	188.374	189.048	212.955	315.675	328.519	399.262	326.802
Up lac2	82087	-	hypothetical protein			other catalytic activity	6543.13	1.23438	6.04234e-32	0.101936	12.1093	9.42479e-34	6543.13	0.65317	8.1531e-10	0.100671	6.48814	8.69005e-11	6543.13	0.412966	0.000282909	0.100525	4.10809	3.9895e-05	34.0339	32.6047	27.3999	33.7829	17.1375	15.8962	12.4857	13.1668	69.8298	64.5407	61.0162	72.0225	45.4735	43.8164	46.4239	39.9772	95.8959	84.467	77.3434	99.3134	72.3338	73.9248	64.266	68.4067
Up lac2	82145	-	ER to Golgi transporter	0.457738	Sugar phosphate transporter domain-containing protein	transporter	2280.6	1.66291	1.8772e-48	0.111234	14.9497	1.56569e-50	2280.6	0.588258	7.62994e-07	0.111539	5.27401	1.33474e-07	2280.6	0.835754	4.01722e-12	0.112567	7.4245	1.13207e-13	104.44	111.954	101.669	109.884	36.7109	38.7224	35.5117	37.3485	51.6857	63.8026	56.8738	61.0182	43.1993	32.0377	46.668	34.5468	46.8788	47.2555	58.3912	51.3837	29.3737	25.1619	34.9197	28.0652
Up lac2	82146	-	-	0.493029	Polysaccharide pyruvyl transferase domain-containing protein	unknown	1688.94	1.68254	7.2439e-31	0.141429	11.8967	1.2319e-32	1688.94	0.183671	0.284182	0.141672	1.29645	0.194821	1688.94	0.209385	0.267534	0.142721	1.46709	0.142353	83.4095	86.9752	72.2744	78.1388	25.9236	26.2857	26.9907	27.8349	38.0763	34.5547	33.5067	40.3299	37.9899	23.0894	43.0602	29.0037	25.7749	32.9015	34.9885	26.4456	28.4467	20.9222	29.9831	28.485
Up lac2	82633	-	beta-1,3-glucanosyltransferase			carbohydrate metabolism	24897.6	1.06333	1.7076e-52	0.0683311	15.5614	1.33175e-54	24897.6	0.660936	1.26524e-20	0.0682296	9.68695	3.42622e-22	24897.6	0.561478	8.60377e-15	0.0682535	8.22637	1.92976e-16	531.68	495.375	477.173	513.407	249.968	268.007	253.807	268.622	552.867	606.185	555.225	567.358	347.413	378.966	338.46	426.999	614.223	609.649	563.731	610.242	373.023	443.543	462.853	424.903
Up lac2	102437	-	hypothetical protein			unknown	5376.71	1.42923	2.48169e-13	0.18587	7.68943	1.4779e-14	5376.71	-1.07332	5.39024e-08	0.185933	-5.77259	7.80628e-09	5376.71	-0.600909	0.00609044	0.187889	-3.19821	0.00138285	115.786	106.278	111.678	114.345	50.4074	39.7989	52.625	47.1935	29.6366	40.1631	53.1554	36.1674	104.392	57.7575	118.28	56.8405	8.40764	10.8591	12.2352	10.4734	18.6477	15.863	14.617	17.0286
Up lac2	102499	-	all development altered-6	0.870447	Sorbicillinoid biosynthetic cluster transcription factor sor4	transcription factor	6856.66	2.90022	2.83428e-47	0.196477	14.7611	2.60955e-49	6856.66	0.998235	1.74702e-06	0.195339	5.11027	3.21699e-07	6856.66	0.339481	0.175293	0.195237	1.73882	0.0820665	126.431	142.602	141.239	108.785	20.4347	24.1121	10.3317	24.0056	161.669	197.266	207.525	147.492	114.705	107.753	64.2655	90.9262	236.811	188.028	180.595	245.034	205.508	172.83	171.559	134.485
Up lac2	102504	-	hypothetical protein			unknown	6.32136	3.23582	0.0133289	1.12933	2.86526	0.00416672	6.32136	2.73545	0.0698333	1.31304	2.0833	0.0372238	6.32136	0.876512	NA	1.05257	0.832738	0.404993	0.869526	0.259721	0.041557	0.462902	0	0	0.059752	0.111821	0.322887	0.025963	0.034422	0.044951	0	0	0	0.026481	0.312506	0.049567	0.411488	0.140137	0.040305	0	0.235497	0
Up lac2	102561	-	hypothetical protein	0.446693	FAD binding domain-containing protein	other catalytic activity	184.217	1.45443	7.76018e-13	0.193058	7.53365	4.93417e-14	184.217	0.691253	0.000667722	0.186399	3.70847	0.000208518	184.217	0.0993278	0.724886	0.181654	0.546795	0.584519	1.45085	1.36941	1.22613	1.47023	0.529469	0.636389	0.384813	0.60543	1.33808	1.49473	1.44185	1.18557	0.837078	1.07106	0.788168	0.793296	1.62511	1.61381	1.87428	1.9503	1.98091	1.89847	0.987417	1.97698
Up lac2	102738	-	hypothetical protein	0.395979	C6 transcription factor	unknown	792.876	1.14877	5.36876e-16	0.135681	8.46673	2.52388e-17	792.876	-0.0634658	0.723467	0.135416	-0.468673	0.639303	792.876	0.204276	0.261315	0.137484	1.48581	0.13733	27.267	21.3051	18.6592	19.2551	9.02505	12.7528	10.0401	10.3113	14.6651	14.3962	13.1157	13.6099	14.5237	12.5848	19.8034	13.2305	11.2668	14.8812	11.7042	11.5253	10.8545	11.1024	10.8716	11.7306
Up lac2	102927	-	-	0.670615	BTB domain-containing protein	other catalytic activity	8.42111	3.00436	0.0396393	1.2295	2.44357	0.0145427	8.42111	0.927829	0.430137	0.948478	0.978229	0.327961	8.42111	1.02755	0.406029	0.893243	1.15036	0.249997	0.007734	0.09801	0	0.042737	0.015503	0	0	0	0.048538	0.017539	0.010546	0.126756	0.013501	0.012964	0.012516	0.207563	0.267788	0.669146	0.016003	0.030925	0.015317	0.102372	0.227017	0.105312
Up lac2	103059	-	-	0.373655	NADH:ubiquinone oxidoreductase intermediate-associated protein 30 domain-containing protein (Fragment)	unknown	186.761	1.91246	1.1678e-16	0.221121	8.64892	5.19892e-18	186.761	0.817049	0.00173793	0.238087	3.43172	0.000599768	186.761	0.248413	0.479266	0.246971	1.00584	0.314494	2.86942	3.7052	5.43683	4.30401	1.13072	1.15219	1.24583	1.16385	0.634759	0.715181	1.1349	0.586892	0.325887	0.538724	0.469198	0.459487	0.352119	0.682143	0.430765	0.621962	0.546854	0.382827	0.457045	0.430681
Up lac2	103065	-	hypothetical protein	0.439335	Heterokaryon incompatibility domain-containing protein	carbohydrate metabolism	771.425	2.52353	5.11498e-23	0.246601	10.2332	1.40729e-24	771.425	-0.485984	0.0918786	0.249309	-1.94933	0.0512564	771.425	0.388778	0.255306	0.258693	1.50286	0.132876	18.6592	19.4672	18.2009	19.7504	4.806	2.60332	3.40983	4.29919	2.27543	2.16838	2.10761	2.35416	4.34918	2.09828	4.56007	1.47421	1.15511	1.41284	1.18738	1.48573	0.978462	0.873822	1.08141	0.958654
Up lac2	103129	-	-			transcription factor	76.4957	1.8053	0.0119849	0.621871	2.90301	0.00369596	76.4957	0.8297	0.190194	0.533237	1.55597	0.119716	76.4957	-0.581483	0.419624	0.51834	-1.12182	0.261939	0.036057	0.59946	0.074899	0.195022	0.632615	0	0.026321	0.680507	3.96806	1.27388	1.47517	3.53999	3.00282	0.038026	1.06586	0.252511	4.75655	3.23605	3.05806	6.33121	5.49849	6.72741	8.33866	2.99894
Up lac2	103134	-	hypothetical protein	0.56483	Clavaminate synthase-like protein	unknown	30.6667	3.73952	0.00137377	1.03975	3.59655	0.000322461	30.6667	0.738663	0.293708	0.580871	1.27165	0.203498	30.6667	0.440765	0.596383	0.563599	0.782055	0.434182	0.050953	0.065937	0	0.057934	0	0	0	0.012536	0.145876	0.149632	0.286281	0.127438	0.065325	0.101785	0.097983	0.164773	0.702903	0.194571	0.080678	0.501376	0.330969	0.200941	0.387444	0.214027
Up lac2	103143	-	hypothetical protein			unknown	107.344	1.04768	1.59176e-06	0.201955	5.18767	2.12936e-07	107.344	-0.0520698	0.836416	0.187184	-0.278175	0.780878	107.344	0.0426769	0.894937	0.19032	0.224238	0.822572	1.13943	1.19481	1.12431	0.94739	0.670123	0.76051	0.457121	0.417085	1.12042	1.38067	1.04568	1.27112	1.35038	1.42559	1.34015	1.05709	1.18002	1.38648	0.936555	1.66334	1.20399	1.31656	1.54405	1.16742
Up lac2	103145	-	-			unknown	91.4276	1.51038	5.28853e-06	0.305542	4.94328	7.68188e-07	91.4276	0.904255	0.00134892	0.25787	3.50663	0.000453827	91.4276	0.02128	0.963025	0.253224	0.0840365	0.933027	0.908821	1.16478	0.501974	0.398206	0.324409	0.38388	0.08358	0.248548	2.17173	2.18864	3.21419	1.4754	1.36988	1.56764	1.26251	1.13962	2.29257	2.35752	2.28363	2.87184	2.98962	2.67481	1.11408	2.04438
Up lac2	103149	-	hypothetical protein	0.506015	AAA ATPase	carbohydrate metabolism	2053.07	1.78329	6.66769e-25	0.167302	10.6591	1.5817e-26	2053.07	-0.0164706	0.94457	0.167683	-0.0982246	0.921754	2053.07	-0.387278	0.0642901	0.170814	-2.26725	0.0233749	36.4685	35.2368	34.6772	38.8005	12.0912	10.7809	10.4357	11.6815	10.3829	12.2421	13.3321	12.9391	16.568	10.3387	16.5439	8.63554	4.37402	3.54303	3.64505	5.74224	7.08113	5.15104	5.68063	5.0803
Up lac2	103576	-	-			unknown	8.43917	1.6047	0.03231	0.634803	2.52787	0.0114758	8.43917	0.318122	0.70369	0.63556	0.500539	0.616696	8.43917	1.47976	0.110138	0.739784	2.00026	0.0454722	1.56773	1.82513	0.069879	1.26964	0.035521	0.165176	0.128025	0.792394	0.324802	0.966279	0.889454	0.17234	0.495726	0.045784	1.17955	0.038766	0.907988	0.327294	0.149589	0.232689	0.208193	0.03079	0.118753	0.06892
Up lac2	103774	-	hypothetical protein			other catalytic activity	15.1788	1.5373	0.00779915	0.503853	3.05109	0.0022801	15.1788	0.452099	0.512456	0.546705	0.826953	0.408264	15.1788	0.116746	0.89751	0.535979	0.217818	0.827571	2.31664	1.47332	2.17625	1.85652	0.456164	0.028104	0.687294	0.254241	0.334159	0.056876	0.530382	0.651702	0.066478	0	1.12658	0.187295	0.233027	0.233588	0.039768	0.912533	0.195393	1.47976	0.327551	1.02715
Up lac2	103778	-	-			unknown	4.06163	4.49643	0.00305097	1.33936	3.35714	0.000787527	4.06163	1.64311	0.198885	1.07475	1.52883	0.126306	4.06163	0.983693	NA	0.882556	1.1146	0.265024	0.714747	0.019585	0.004155	0.086674	0	0	0	0	0.513864	0.005178	0.383584	0.312858	0	0.052514	0	0.275085	2.40148	1.86671	0.529711	1.29005	0.844403	0.605778	1.28883	0.21094
Up lac2	104102	-	alpha/beta hydrolase fold-3 domain-containing protein	0.554634	Alpha/beta hydrolase fold-3 domain-containing protein	other catalytic activity	7.61765	1.44218	0.0337073	0.57468	2.50954	0.0120889	7.61765	0.216468	0.764323	0.538776	0.401778	0.687848	7.61765	0.0307238	NA	0.605634	0.05073	0.959541	0.333146	0.090107	0.198841	0.24834	0.028338	0.096743	0.092769	0.012043	0.215919	0.059133	0.090957	0.140495	0.24739	0.04631	0.128634	0.11258	0.075651	0.152126	0.079577	0.030359	0.138807	0.05571	0.088977	0.058987
Up lac2	104173	-	-			unknown	7.67028	2.71341	0.0211032	1.00751	2.6932	0.00707707	7.67028	-0.218883	0.866305	0.958611	-0.228334	0.819387	7.67028	-0.811401	NA	1.03569	-0.783439	0.433369	0.499298	1.14153	1.20376	0.332872	0.027358	0.523279	0.23222	0	0.580582	0.284458	0.34353	0.266194	0.634958	0.197068	0.877202	0	0.303954	0.257783	0.022901	0	0	0.607491	0.510094	0.189631
Up lac2	104251	-	hypothetical protein	0.670259	Fungal-type protein kinase domain-containing protein	unknown	663.912	1.20138	2.41184e-15	0.145042	8.28294	1.20174e-16	663.912	-0.762455	2.94594e-07	0.139699	-5.45783	4.81977e-08	663.912	-0.930453	1.3122e-09	0.141741	-6.56446	5.22225e-11	9.08367	10.6044	10.2713	9.54365	6.39903	5.16937	4.31086	4.45693	8.75886	11.3179	8.83597	11.4959	25.4514	15.4856	20.5941	15.2982	8.62265	8.85395	8.03135	9.93776	13.6674	19.4214	17.177	17.7443
Up lac2	104260	-	-			unknown	93.8102	1.53571	0.000376856	0.388359	3.95435	7.67429e-05	93.8102	-0.244338	0.607435	0.368076	-0.663824	0.506803	93.8102	0.270281	0.61615	0.362789	0.74501	0.456265	3.90989	4.69476	4.89498	3.3411	2.27874	1.65042	0.658572	1.30623	3.82137	4.77686	3.86016	5.32516	11.5814	3.32806	5.94635	1.90206	7.04646	13.7117	10.1292	9.12272	12.6124	7.37899	6.91705	6.90283
Up lac2	104377	-	NADH-cytochrome b5 reductase 1	0.375529	FAD-binding FR-type domain-containing protein	unknown	104.239	1.59251	8.09292e-11	0.231697	6.87323	6.27657e-12	104.239	0.134729	0.650322	0.228171	0.590474	0.554873	104.239	0.404096	0.194792	0.241293	1.67471	0.0939905	1.2315	1.05828	0.995467	0.740245	0.387737	0.413932	0.322824	0.312786	0.655711	0.551286	0.694371	0.61385	0.816093	0.578008	0.520998	0.44849	0.64091	0.473582	0.392699	0.42569	0.519453	0.451813	0.267588	0.26821
Up lac2	104419	-	-			unknown	98.4058	1.42083	0.000118826	0.33486	4.24307	2.20481e-05	98.4058	-2.74452	5.28364e-15	0.335091	-8.19038	2.60405e-16	98.4058	-0.495341	0.290073	0.350947	-1.41144	0.158115	1.1952	2.14959	1.19938	1.35439	0.665766	0.694397	0.368503	0.435352	0.482605	1.15151	0.601605	1.48362	7.99117	1.76023	10.6358	1.37355	0.156083	0.576509	0.402375	0.414624	0.392405	0.517826	0.650674	0.359573
Up lac2	104425	-	-			unknown	7.28303	1.98496	0.0363817	0.80077	2.47881	0.013182	7.28303	0.62965	0.513046	0.76281	0.825435	0.409125	7.28303	0.592597	NA	0.780592	0.759164	0.447754	0.087863	0.154301	0.146699	0.099059	0.017614	0.067179	0.029307	0.007849	0.207064	0.107153	0	0.04691	0.082705	0.021354	0.055384	0.057022	0.068943	0.145152	0.051662	0.068216	0.08805	0.078022	0.076446	0
Up lac2	104557	-	oxidoreductase	0.470381	Short-chain dehydrogenase	unknown	201.763	1.02077	6.27418e-05	0.232109	4.39781	1.0935e-05	201.763	0.529751	0.0397485	0.226929	2.33444	0.0195729	201.763	0.0692488	0.854077	0.223724	0.309528	0.75692	3.82707	4.28805	3.39779	4.36338	2.77231	3.4723	1.12419	2.64651	3.38055	5.41983	4.35454	6.44997	3.95499	3.14714	4.16776	4.46215	4.58535	6.29899	6.27378	7.13155	7.16076	6.94875	5.38486	5.45755
Up lac2	105237	-	hypothetical protein			other catalytic activity	4.70268	2.65969	0.0176757	0.963317	2.76097	0.00576298	4.70268	-0.628593	0.586536	0.899004	-0.69921	0.484421	4.70268	0.436589	NA	0.850059	0.513599	0.607532	0.809056	0.197204	0.275623	0.334019	0.007886	0.370967	0	0.003926	0.001772	0.410511	0.143037	0	0.071752	0.185448	0.090105	0.102904	0.021077	0.69821	0.16395	0.121806	0.102206	0.267523	0	0.557001
Up lac2	105449	-	hypothetical protein			carbohydrate metabolism	193.644	1.98036	0.00011007	0.464693	4.26165	2.02924e-05	193.644	-2.81966	2.12313e-08	0.47475	-5.93926	2.86318e-09	193.644	0.205445	0.805712	0.513886	0.399788	0.689313	8.21768	10.454	13.1728	11.6163	3.11684	2.39318	3.5983	3.1846	0.439667	0.932314	0.658162	0.104481	6.33862	2.40375	9.86879	3.12823	0.281723	0.464938	0.069368	0.683331	0.035392	0.25342	0.413066	0.105967
Up lac2	105454	-	hypothetical protein			unknown	97.6571	1.80781	2.62928e-10	0.270022	6.69505	2.15594e-11	97.6571	0.752464	0.0113457	0.266779	2.82055	0.00479414	97.6571	0.2328	0.561698	0.2746	0.847779	0.396561	6.43059	4.20566	5.07753	5.31394	1.99055	2.10056	0.923268	1.35655	5.14435	3.5984	2.3826	3.5135	1.11481	2.47084	2.66966	2.79878	2.69083	2.52016	2.14742	2.83261	2.16569	2.0721	2.49942	2.13544
Up lac2	105455	-	-			unknown	322.156	1.32157	6.38827e-12	0.182493	7.24177	4.42861e-13	322.156	-0.536538	0.00622875	0.177324	-3.02575	0.00248017	322.156	-0.744175	0.000407595	0.185596	-4.00966	6.0807e-05	14.207	15.389	15.4241	16.6633	6.42976	5.5413	7.59247	7.12703	14.1035	12.195	15.5799	12.6249	21.3094	14.0829	27.4863	18.8506	7.1783	4.81129	5.92488	8.35926	13.2901	9.52604	12.7297	10.3922
Up lac2	105805	-	hypothetical protein	0.459546	Zn2Cys6 transcriptional regulator	transcription factor	135.923	3.83719	1.11588e-09	0.593162	6.46903	9.86309e-11	135.923	0.917056	0.183946	0.581698	1.57652	0.114907	135.923	0.615783	0.449852	0.579612	1.0624	0.288052	2.01038	1.87838	2.03707	2.04526	0.29213	0.099532	0.116681	0.083907	0.97412	0.832706	0.38311	1.33621	0.73677	0.33878	0.615763	0.218357	1.88682	0.497004	0.24035	2.07556	1.03527	1.13903	0.322165	0.692056
Up lac2	105840	-	hypothetical protein			unknown	2515.35	1.91426	2.31565e-20	0.199322	9.60386	7.70044e-22	2515.35	-1.23508	4.1855e-09	0.198623	-6.21823	5.02786e-10	2515.35	-1.15148	1.25768e-07	0.199019	-5.78576	7.21856e-09	66.6782	65.1968	53.5938	70.9374	20.3342	15.7979	16.7471	21.8028	27.361	31.8145	34.6934	41.0934	93.396	46.9679	122.34	58.7823	29.0472	25.4808	25.0776	35.7249	71.8097	57.8964	74.554	65.3999
Up lac2	105866	-	-			unknown	254.256	1.19619	2.05502e-07	0.214435	5.57832	2.4285e-08	254.256	0.713235	0.00146424	0.2048	3.48259	0.000496593	254.256	0.200207	0.496442	0.206301	0.970459	0.331818	6.91469	7.76718	6.14199	7.54276	3.79272	2.22067	2.78475	3.77147	11.5954	10.2919	10.6168	12.5787	10.3972	5.38597	6.30856	5.39522	9.8117	8.02712	7.31297	11.4441	9.64708	8.25352	10.0157	7.86703
Up lac2	106147	-	hypothetical protein	0.662716	Mitochondrial intermembrane space cysteine motif-containing protein MIX17	unknown	5474.51	1.00931	6.05207e-18	0.112222	8.99389	2.38622e-19	5474.51	0.240235	0.059569	0.111382	2.15686	0.0310169	5474.51	0.716704	3.10311e-09	0.111481	6.42894	1.28493e-10	156.012	158.232	138.713	165.707	96.498	91.4387	74.0371	78.3564	259.638	216.208	221.394	301.203	247.856	198.887	239.98	183.001	303.144	309.304	331.816	328.577	193.485	226.032	169.81	202.345
Up lac2	106314	-	palmitoyltransferase AKR1			unknown	557.56	1.34325	3.81338e-06	0.268081	5.01062	5.42555e-07	557.56	-0.684967	0.0227419	0.267692	-2.55879	0.0105039	557.56	0.079172	0.862443	0.271741	0.291351	0.770783	24.1323	31.4066	46.5901	32.5199	8.7837	19.6159	11.34	15.853	12.6188	16.3675	26.8843	11.6158	23.4751	38.3623	18.0589	27.3903	8.1623	12.9467	10.7535	9.48659	10.8854	13.6691	9.23472	9.24271
Up lac2	106488	-	hypothetical protein			carbohydrate metabolism	128.515	1.14038	0.000130922	0.270275	4.21933	2.4503e-05	128.515	-0.0842798	0.791739	0.238133	-0.353919	0.7234	128.515	0.0745829	0.850732	0.234916	0.317488	0.750873	1.14161	0.964742	1.54736	1.19529	0.775885	0.292549	0.766468	0.541282	2.01059	1.88103	3.20526	2.56908	3.59247	1.82389	2.83134	2.31874	4.81847	3.13341	3.63611	3.75909	3.78071	3.50437	4.53174	3.3879
Up lac2	106626	-	hypothetical protein	0.570683	AAA+ ATPase domain-containing protein	carbohydrate metabolism	693.747	2.54544	1.25907e-27	0.226404	11.2429	2.50942e-29	693.747	-0.499468	0.0554822	0.228229	-2.18845	0.0286366	693.747	-1.33576	3.52964e-07	0.238912	-5.59103	2.25728e-08	35.8407	26.336	27.9657	26.2839	6.48114	4.68342	4.76728	5.02468	2.22265	3.76737	4.79568	3.98983	6.18975	3.00541	12.0654	2.0228	0.450575	1.79077	0.264212	2.01661	3.88498	1.34124	1.55065	0.992415
Up lac2	106627	-	hypothetical protein	0.40143	Fungal STAND N-terminal Goodbye domain-containing protein	unknown	197.712	2.68979	2.05603e-22	0.266467	10.0943	5.85718e-24	197.712	-0.0487027	0.893196	0.267555	-0.182028	0.85556	197.712	-0.888098	0.00600524	0.277245	-3.20329	0.00135867	12.5895	14.0409	13.6256	15.5456	3.78318	2.23842	2.25888	2.15634	3.75672	3.71977	4.25278	2.69504	3.59189	1.8114	5.90081	4.48818	1.63092	1.70035	1.66037	2.34768	4.17756	0.822701	3.51304	3.36353
Up lac2	106697	-	bud emergence 46-like	0.128734	Alpha/beta-hydrolase	other catalytic activity	16.3248	1.84983	0.00224462	0.536131	3.45034	0.000559886	16.3248	0.643859	0.204089	0.425448	1.51337	0.130186	16.3248	0.118695	0.862137	0.405272	0.292877	0.769616	0.301553	0.352717	0.337187	0.088356	0.031739	0.0634	0.033927	0.018441	0.141721	0.507265	0.461679	0.551736	0.756557	0.332044	0.25228	0.068143	0.360057	0.457627	0.444043	0.401568	0.406924	0.490666	0.315266	0.221551
Up lac2	107071	-	hypothetical protein			unknown	150.843	1.31199	6.37138e-05	0.298609	4.39366	1.11458e-05	150.843	-1.08056	0.0010899	0.302708	-3.56964	0.000357477	150.843	-0.0636433	0.91483	0.349445	-0.182127	0.855483	3.2204	3.65226	5.05742	4.08569	1.05355	2.37893	1.85788	1.72386	0.942796	0.743914	1.33754	1.15411	3.24143	1.76624	2.9619	1.86345	0.282219	0.376993	0.215486	0.157889	0.424254	0.276664	0.086019	0.510309
Up lac2	107469	-	-			unknown	25.8659	1.2706	0.00115553	0.348457	3.64636	0.000265978	25.8659	-0.699652	0.0582618	0.322908	-2.16672	0.030256	25.8659	-1.20769	0.000492332	0.305117	-3.95812	7.5543e-05	2.40902	3.31408	2.35224	2.33792	1.75521	0.159869	1.14983	1.54576	1.89077	1.75387	1.72351	0.931518	3.15833	3.0425	3.98237	1.84637	2.60293	2.06574	2.03082	2.42596	6.19566	5.43294	8.33135	5.01189
Up lac2	107479	-	zinc-regulated transporter 1	0.43928	ZIP zinc/iron transport family	transporter	3886.01	1.20594	0.000336962	0.302767	3.98306	6.80347e-05	3886.01	-0.306341	0.410904	0.301176	-1.01715	0.309083	3886.01	-0.482858	0.219015	0.30116	-1.60333	0.108862	32.2563	31.5215	22.1648	23.6161	26.4608	7.71043	9.96418	6.85435	91.311	89.987	75.0033	76.2409	131.87	88.2271	123.123	81.9516	98.0632	111.069	97.278	89.0404	147.605	135.749	145.653	146.231
Up lac2	107547	-	-			unknown	189.992	1.02196	0.0109178	0.348217	2.93483	0.0033373	189.992	0.595531	0.146016	0.348743	1.70765	0.0877012	189.992	-0.0150566	0.980545	0.347422	-0.043338	0.965432	0.668155	0.702478	2.48432	1.24818	0.772783	0.646873	0.613167	0.69571	0.689075	0.83242	0.696188	1.79262	0.609151	0.700842	0.794305	0.634426	1.00461	1.12198	1.15511	1.13688	1.30517	0.794478	1.79586	0.749693
Up lac2	107743	-	alpha-ketoglutarate dependent xanthine dioxygenase			unknown	71.095	1.48364	7.97699e-09	0.2413	6.14855	7.81925e-10	71.095	0.377839	0.246092	0.271304	1.39267	0.163718	71.095	0.883373	0.00456575	0.268264	3.29293	0.000991503	12.8795	15.6332	6.78357	12.1666	5.20942	4.38247	4.65935	4.69832	4.15048	1.80184	2.59862	3.51154	1.53724	0.981061	2.29801	2.73978	2.21231	6.76348	2.33156	4.74178	4.09333	2.53197	1.45938	2.19825
Up lac2	107846	-	stage V sporulation protein K	0.419114	AAA+ ATPase domain-containing protein	other catalytic activity	3.55147	5.1877	0.00394294	1.5837	3.27568	0.00105407	3.55147	1.82262	0.245825	1.3076	1.39387	0.163358	3.55147	0.599271	NA	1.31781	0.454749	0.64929	0.081547	0.075599	0.05069	0.279115	0	0	0	0	0.06378	0.208178	0	0.254842	0	0	0.077082	0	0.027054	0.254218	0	0.08037	0.032131	0.042987	0.023212	0
Up lac2	107974	-	b-ZIP transcription factor IDI4			transcription factor	26.4298	2.62995	3.81264e-08	0.447265	5.88007	4.1009e-09	26.4298	0.276157	0.644343	0.459271	0.601294	0.547644	26.4298	0.312456	0.663476	0.472047	0.661918	0.508024	1.1128	1.48726	1.14551	1.2948	0.480638	0.150287	0.052693	0.166597	0.446931	0.177917	0.272566	0.37015	0.324352	0.215072	0.391025	0.152249	0.258551	0.414362	0.132308	0.433708	0.388091	0.175239	0.216967	0.247293
Up lac2	108010	-	hypothetical protein	0.381432	ABC transporter	unknown	703.597	1.43097	2.21902e-35	0.112191	12.7548	2.93242e-37	703.597	0.539443	3.12765e-06	0.108125	4.98905	6.06761e-07	703.597	-0.0774444	0.636035	0.10919	-0.709264	0.47816	9.06208	7.9631	7.45652	7.5065	3.17613	2.75651	3.97053	2.8828	8.52693	9.82024	9.85721	8.81272	7.65263	5.18193	6.50627	6.61013	7.39871	7.47075	6.69961	7.8471	8.11217	7.97201	8.06053	7.75592
Up lac2	108013	-	hypothetical protein	0.149006	Zn(2)-C6 fungal-type domain-containing protein	transcription factor	25.0978	1.7164	0.00234483	0.499323	3.43745	0.000587225	25.0978	-0.120517	0.857809	0.495467	-0.24324	0.807819	25.0978	0.706349	0.268452	0.482127	1.46507	0.142903	0.808046	1.06484	0.58646	1.27587	0.047549	0.400462	0.026662	0.13555	0.377388	0.369772	0.221345	0.602103	0.166219	0.10625	0.564231	0.318221	0.480784	1.28476	0.931981	0.738213	0.612429	0.909461	1.0788	0.085334
Up lac2	108232	-	hypothetical protein			unknown	436.32	1.82457	5.03263e-19	0.196775	9.27236	1.82073e-20	436.32	0.57953	0.00933141	0.200601	2.88896	0.00386518	436.32	0.164539	0.597958	0.211094	0.779457	0.43571	105.102	111.708	120.756	106.065	29.1527	44.7285	31.7955	29.9293	27.0486	31.9335	41.2792	28.4202	25.141	19.3806	28.4071	16.0524	13.4446	16.3042	17.0017	8.17744	10.1728	13.0625	12.4488	15.2559
Up lac2	108354	-	hypothetical protein			unknown	7.86367	2.81597	0.0219569	1.05148	2.67811	0.00740381	7.86367	1.57821	0.220127	1.0776	1.46456	0.14304	7.86367	0.990236	NA	0.929573	1.06526	0.286759	0.174361	0.073073	0.036662	0.482935	0.045669	0	0.019615	0	0.013742	0.101409	0.026179	0.067135	0	0	0.049581	0	0.29167	1.03026	0.31932	0.51957	0.10966	0.105116	0.675054	0.005431
Up lac2	108583	-	-			unknown	1340.77	2.42044	8.41877e-08	0.4217	5.73971	9.48388e-09	1340.77	-2.40269	1.00479e-07	0.424634	-5.65826	1.52917e-08	1340.77	-0.000308251	0.999672	0.440725	-0.000699418	0.999442	58.6381	64.0028	60.0035	64.8392	17.3512	8.90183	12.1861	11.5092	1.66881	1.90694	3.18167	1.43426	12.8239	3.78141	22.879	5.37362	0.528955	1.13819	0.420315	0.848134	0.90163	0.694381	0.544224	0.907606
Up lac2	109101	-	hypothetical protein			unknown	102.41	1.43236	4.02671e-07	0.262731	5.45183	4.98541e-08	102.41	-0.996036	0.000761684	0.271297	-3.67138	0.000241244	102.41	0.162161	0.712055	0.283747	0.571498	0.567662	1.96789	2.66005	1.96309	1.90096	0.899378	0.657475	0.395114	1.01851	0.514683	0.233044	0.686805	0.427431	1.38034	0.648802	1.38258	0.81882	0.263635	0.709741	0.464049	0.659026	0.5165	0.16364	0.343212	0.708848
Up lac2	109341	-	NACHT domain-containing protein	0.486789	AAA+ ATPase domain-containing protein	unknown	653.724	1.60362	1.09467e-41	0.115755	13.8536	1.20945e-43	653.724	0.329213	0.00912796	0.113654	2.89662	0.00377201	653.724	-0.508773	7.14501e-05	0.114257	-4.45287	8.47309e-06	11.3108	10.7697	10.4704	10.6182	4.1086	3.98373	2.97755	3.57996	6.49782	8.64031	9.79607	6.84844	7.27595	5.43448	8.60029	6.97106	8.79225	5.38201	5.77986	7.01371	12.8246	11.1197	10.6201	8.07075
Up lac2	109344	-	-	0.612985	HXXEE domain-containing protein	unknown	6.78756	5.01187	0.000574311	1.30455	3.84184	0.000122116	6.78756	-0.518463	0.627629	0.822179	-0.630597	0.528304	6.78756	-1.42875	NA	0.853445	-1.6741	0.0941107	0.024138	0.021216	0.126878	0.199959	0	0	0	0	0.049227	0.113021	0	0.216548	0.530813	0.016955	0.309801	0.067565	0.190293	0.006982	0.030681	0.033538	0.456602	0.330191	0.180255	0.388827
Up lac2	109370	-	-			unknown	3.70265	4.56052	0.0186586	1.66423	2.74032	0.00613803	3.70265	1.57352	0.349085	1.37535	1.14409	0.252588	3.70265	1.06406	NA	1.36749	0.778115	0.436501	0.214448	0.710504	0	0	0	0	0	0	0.603293	0.263418	0.396571	0.428323	0.027912	0	0	0.28847	0	0.388988	0.116752	0.361273	0	0.274504	0.204189	0.152196
Up lac2	109378	-	glutamyl-tRNA(Gln) amidotransferase subunit A	0.497653	Amidase	other catalytic activity	45.3076	1.44767	0.000106653	0.339115	4.26895	1.96392e-05	45.3076	-0.710935	0.0846153	0.357085	-1.99094	0.0464871	45.3076	-0.720658	0.123552	0.371858	-1.93799	0.0526239	4.61047	5.65879	1.68717	6.82753	1.22314	1.23481	1.60795	1.84456	0.524118	1.5623	0.494656	0.799248	3.2281	0.86938	1.53593	2.1635	0.18339	0.20589	0.044952	0.722321	0.327626	0.294555	1.50223	1.9664
Up lac2	109379	-	short-chain dehydrogenase	0.439282	Short chain dehydrogenase/reductase	unknown	94.1054	1.29458	1.86081e-05	0.277025	4.67315	2.96618e-06	94.1054	0.879254	0.00479821	0.282391	3.1136	0.00184818	94.1054	0.687398	0.0612316	0.300051	2.29094	0.021967	1.6246	2.30483	1.39573	2.29768	0.879448	0.958364	0.74972	0.754437	0.672296	1.45919	1.31139	1.24763	0.675059	0.471862	0.972384	0.503456	0.71671	0.45607	0.62872	0.886151	0.312781	0.36652	0.690526	0.374265
Up lac2	109908	-	-			unknown	29.0382	1.34321	0.00465448	0.416887	3.22199	0.00127303	29.0382	0.594184	0.223773	0.4087	1.45384	0.145991	29.0382	-0.0696314	0.921097	0.406501	-0.171295	0.863992	0.187969	0.325373	0.351311	0.268768	0.23154	0.068442	0.064943	0.102137	0.325135	0.143681	0.233511	0.257655	0.18505	0.138758	0.182077	0.140371	0.258162	0.1036	0.274507	0.284442	0.2076	0.361823	0.116391	0.324449
Up lac2	109925	-	-			unknown	22.955	1.45245	0.0209891	0.538876	2.69533	0.00703199	22.955	0.348547	0.562407	0.469627	0.742178	0.45798	22.955	0.275545	0.695666	0.459252	0.599987	0.548515	0.537195	0.723902	0.010667	0.204851	0.067461	0.09327	0.015953	0.009174	0.744332	0.637759	0.766567	0.74094	0.886077	0.503123	0.273843	0.631205	0.377516	1.21309	1.05315	1.31474	0.405073	0.422236	1.07871	0.644812
Up lac2	109949	-	-			unknown	2.93238	4.41362	0.0456742	1.85197	2.38321	0.0171624	2.93238	1.2611	0.568221	1.72248	0.732145	0.46408	2.93238	1.27421	NA	1.58125	0.805823	0.420345	0.257721	0.107683	0.181811	0	0	0	0	0	0.494862	0	0	0.044424	0	0	0.203824	0	0.544426	0.527107	0.00953	0.022747	0	0.0133	0.188895	0.217492
Up lac2	109960	-	hypothetical protein			unknown	41.073	1.12311	0.0316106	0.442742	2.53672	0.0111897	41.073	0.871155	0.0966329	0.452845	1.92374	0.0543874	41.073	0.80044	0.153627	0.440581	1.81678	0.0692505	1.32193	1.20531	1.75148	1.05383	0.781498	0.954947	0.085841	0.6574	0.649544	0.973014	1.01947	0.694804	0.03638	0.524298	0.686511	0.599719	1.45118	1.88975	1.47141	1.29142	0.610118	1.20032	1.03679	0.601798
Up lac2	110456	-	-	0.361179	RHS repeat-associated core domain-containing protein	unknown	146.773	1.13795	0.0384557	0.463196	2.45672	0.014021	146.773	-0.211572	0.726367	0.455765	-0.464213	0.642495	146.773	0.374188	0.575214	0.456174	0.820275	0.41206	0.267901	0.553915	0.362487	0.512587	0.217126	0.319387	0.086987	0.19451	0.264735	0.635671	0.569753	0.42688	1.18988	0.288676	1.16579	0.650435	0.620144	0.631098	0.362195	0.583974	0.562996	0.673296	0.747943	0.691565
Up lac2	110457	-	-			unknown	84.1855	1.08261	0.0130981	0.377026	2.87144	0.00408606	84.1855	-1.47096	0.000211323	0.3662	-4.01682	5.89882e-05	84.1855	-1.87975	1.36988e-05	0.388455	-4.83904	1.30465e-06	7.19871	3.28769	4.45491	5.01035	1.79355	2.9243	1.99684	2.72072	1.93024	5.02732	5.87739	1.86739	18.516	8.16408	15.4418	8.45892	0.793628	1.75508	2.07385	1.32968	4.76927	8.20879	5.02902	8.99628
Up lac2	110499	-	leptomycin B resistance protein pmd1	0.413714	Mitochondrial potassium channel ATP-binding subunit	transporter	6200.47	1.11937	3.7916e-05	0.247969	4.51413	6.35766e-06	6200.47	-0.233741	0.448	0.247882	-0.942953	0.345705	6200.47	-1.39761	2.68838e-07	0.247679	-5.64282	1.6729e-08	55.8945	54.3905	45.5897	49.9213	41.2405	19.7431	21.0174	20.0314	37.6365	36.3012	35.2188	29.7292	36.5842	33.673	57.171	41.246	55.6519	55.3512	52.7741	45.4218	180.917	85.6873	183.328	157.317
Up lac2	110658	-	hypothetical protein	0.418131	Transcription factor domain-containing protein	transcription factor	5622.51	1.11523	3.04772e-33	0.0902453	12.3577	4.42368e-35	5622.51	0.763125	4.86763e-16	0.0899042	8.48821	2.09848e-17	5622.51	-0.251458	0.017981	0.0897272	-2.80247	0.00507123	153.008	140.099	129.304	128.658	63.9308	75.5936	64.4458	68.144	157.362	167.044	158.014	157.291	102.049	96.1223	85.3536	98.4163	170.38	146.583	127.419	166.878	196.976	173.122	216.134	177.849
Up lac2	110778	-	-			unknown	142.142	1.46838	3.06915e-08	0.248098	5.91855	3.24801e-09	142.142	0.995997	0.00055581	0.264872	3.76029	0.000169717	142.142	-0.0471414	0.923123	0.282198	-0.167051	0.86733	4.21069	4.44878	6.78537	4.65305	2.04439	2.12757	1.8955	1.78824	0.848418	1.47898	2.10837	0.9048	0.749744	0.588421	0.808444	0.601469	0.444094	0.610176	0.766276	0.548492	0.828528	0.444415	0.754244	0.505389
Up lac2	110879	-	hypothetical protein			unknown	968.971	2.23977	1.25498e-06	0.427861	5.2348	1.65165e-07	968.971	0.341347	0.523523	0.423109	0.806759	0.419806	968.971	-0.12144	0.864215	0.422104	-0.287703	0.773574	24.906	27.6519	37.8769	31.6932	12.6211	8.19147	0.973247	5.72091	51.683	51.3217	31.9835	54.7068	54.7067	20.6374	48.8172	27.9082	107.08	94.3602	111.518	141.202	151.755	120.104	123.152	113.052
Up lac2	110891	-	-	0.47709	Cupin type-1 domain-containing protein	unknown	14.8381	3.07183	4.27036e-06	0.615954	4.98711	6.12894e-07	14.8381	1.23032	0.077832	0.605573	2.03167	0.0421871	14.8381	0.329328	0.686938	0.533101	0.617758	0.536735	0.538546	0.471405	0.475315	0.441378	0.143989	0.00183	0	0.075401	0.203285	0.189117	0.264421	0.121137	0.05141	0.12935	0.055385	0.057028	0.618634	0.04058	0.431536	0.373934	0.245839	0.475036	0.227028	0.27414
Up lac2	111082	-	ergosterol-4	0.815771	Glutathione S transferase, 2 TM	other catalytic activity	243164	1.16711	3.10897e-12	0.158936	7.34326	2.08455e-13	243164	0.615632	0.000363263	0.158888	3.87463	0.000106789	243164	-0.243795	0.243921	0.158888	-1.53439	0.124935	3212.45	3048.82	2482.3	2862.9	1999.21	1517.22	876.627	1156.23	14858.2	11445.6	10754.4	13261.6	9349.38	8488.7	7945.24	8381.07	11341.9	11065.5	10576.4	11282.3	15123.2	11874.1	12999.1	13114.8
Up lac2	111121	-	-	0.513766	Zincin	protein fate	21.9729	2.29159	8.59136e-08	0.399502	5.73611	9.68762e-09	21.9729	-2.0346	2.32081e-06	0.402764	-5.05158	4.38169e-07	21.9729	-1.38175	0.0154788	0.48305	-2.86046	0.00423024	0.357223	0.381367	0.268928	0.198846	0.062058	0.080752	0.06962	0.048649	0.049035	0.056869	0.062676	0.070457	0.36419	0.186185	0.323906	0.166813	0.018869	0.011827	0.058808	0.056429	0.056426	0.12145	0.073047	0.152758
Up lac2	111122	-	-	0.558865	PPPDE domain-containing protein	unknown	91.7983	1.15104	0.0280913	0.445465	2.5839	0.00976889	91.7983	-1.14518	0.0241344	0.451668	-2.53544	0.0112307	91.7983	-0.421875	0.544042	0.479359	-0.880081	0.378815	8.30646	7.1891	5.50387	6.46388	3.63625	4.03026	4.08348	2.70126	0.474095	3.53151	3.03629	0.60983	4.49704	4.24849	6.1066	1.70867	0.041403	1.19168	0.195364	1.02536	0.738885	1.92501	0.621553	1.87049
Up lac2	111304	-	nucleoside-diphosphate-sugar epimerase	0.574991	Nucleoside-diphosphate-sugar epimerase	unknown	88.916	1.20988	1.79535e-05	0.258467	4.681	2.85483e-06	88.916	0.479796	0.0689763	0.229631	2.08942	0.0366698	88.916	-0.062907	0.874178	0.235858	-0.266716	0.789688	1.02117	1.04658	0.839443	0.781061	0.400215	0.357965	0.48531	0.46294	2.09688	1.23777	1.63057	2.13007	1.34705	0.971296	1.71123	1.22806	0.890224	1.20562	1.42479	1.61795	1.86337	1.49392	1.10563	1.10599
Up lac2	111374	-	-			unknown	45.3548	1.01171	0.00659544	0.32564	3.10683	0.00189105	45.3548	0.770246	0.0218741	0.299204	2.57432	0.0100438	45.3548	-0.383337	0.345752	0.298907	-1.28246	0.19968	1.30161	1.3154	0.776614	1.09917	0.758848	0.540406	0.227947	0.82573	1.97645	1.68986	2.79328	1.93999	1.13749	0.807539	0.597357	1.59102	1.41066	1.26118	1.91572	1.81972	2.62321	1.48509	2.35673	2.61965
Up lac2	111418	-	hypothetical protein			unknown	22.5461	1.21965	0.0159484	0.435638	2.79969	0.00511517	22.5461	-0.448719	0.363145	0.403164	-1.11299	0.265711	22.5461	0.30357	0.61525	0.406167	0.747402	0.454821	0.305329	0.347269	0.635745	0.988991	0.284938	0.351915	0.03138	0.461698	0.747675	0.649374	0.213003	0.499652	0.457335	0.43645	0.758388	0.723988	1.17597	0.826277	0.308708	0.702854	0.050899	0.898648	1.14335	1.7565
Up lac2	111476	-	-			unknown	186.777	1.20843	2.11701e-15	0.145603	8.29948	1.04566e-16	186.777	-0.133187	0.470387	0.147469	-0.903152	0.366445	186.777	0.459864	0.00829385	0.148756	3.09139	0.00199219	2.53724	2.88242	2.28885	2.3551	1.24798	1.04942	1.09074	1.29746	1.47941	1.25914	1.29418	1.26385	1.5053	1.48635	1.42508	1.59068	1.71077	1.73719	1.66569	2.22771	1.20406	1.89954	1.19458	1.23232
Up lac2	111494	-	heterokaryon incompatibility-6			unknown	210.341	1.75669	3.94337e-08	0.299063	5.87399	4.25433e-09	210.341	-1.85633	1.18925e-08	0.307317	-6.04046	1.5368e-09	210.341	0.170713	0.742501	0.330834	0.516007	0.605849	3.23949	3.86882	3.69658	3.72814	1.11127	0.94594	1.51888	1.0774	0.410351	0.503857	0.364738	0.394397	2.03999	0.660699	2.77024	0.812911	0.239432	0.418987	0.282041	0.248822	0.270987	0.238096	0.314653	0.266585
Up lac2	111739	-	-			unknown	301.726	1.10954	0.000238219	0.272562	4.07076	4.68594e-05	301.726	-1.27652	1.13194e-05	0.270935	-4.71156	2.45833e-06	301.726	-0.544778	0.122062	0.28013	-1.94474	0.0518069	6.6912	5.32286	4.68727	5.39139	2.81715	3.25797	2.58365	2.33021	2.51243	3.61615	2.53084	2.95452	6.56426	5.1031	9.21263	7.02193	0.792973	2.00017	2.14732	2.00724	1.45123	2.37816	2.28001	2.52619
Up lac2	111742	-	hypothetical protein	0.231586	Zn(2)-C6 fungal-type domain-containing protein	transcription factor	251.657	1.52152	1.44249e-09	0.236705	6.42791	1.29374e-10	251.657	-0.715533	0.00666723	0.238262	-3.00314	0.00267209	251.657	-0.155452	0.685911	0.251095	-0.619096	0.535853	6.62715	5.56895	5.48757	7.09178	2.62683	2.90005	1.77912	2.0056	1.35429	2.47258	3.0887	1.49398	2.63878	3.65322	4.38348	3.61614	0.754322	1.12666	1.59419	1.12002	1.42193	1.27498	1.0385	1.56472
Up lac2	111865	-	-	0.477464	Glycoside hydrolase	unknown	144.547	4.09189	1.63017e-32	0.334905	12.2181	2.48975e-34	144.547	0.795755	0.0174413	0.298999	2.6614	0.00778169	144.547	0.0193612	0.973497	0.307961	0.0628689	0.949871	2.99084	2.93287	3.2191	3.18206	0.139287	0.164579	0.336418	0.134004	1.66857	2.27546	2.7832	2.67555	1.87597	0.981752	1.88658	0.841527	1.11041	0.839933	0.88916	1.4165	1.49287	1.45266	0.835512	0.563335
Up lac2	111874	-	modin	0.682073	Modin	unknown	80.6481	1.021	5.4744e-05	0.230502	4.42948	9.44619e-06	80.6481	-0.899695	0.000624608	0.241348	-3.7278	0.00019316	80.6481	-0.647823	0.0182507	0.231645	-2.79662	0.0051641	1.22381	1.49811	1.17258	1.15638	0.440587	0.770603	0.795837	0.641424	0.479866	0.426502	0.295998	0.563827	0.811124	0.647619	1.33281	0.617267	0.862128	0.754635	0.683805	0.801271	1.43211	1.24391	1.24864	1.20886
Up lac2	111875	-	hypothetical protein			unknown	1069.53	1.75073	4.58679e-16	0.206305	8.48613	2.13639e-17	1069.53	0.629625	0.0058597	0.206729	3.04565	0.00232179	1069.53	-0.22828	0.423963	0.205079	-1.11313	0.265651	31.2851	29.3679	33.9391	36.7954	11.8366	12.1869	8.46671	9.67228	19.1911	11.3099	11.4587	24.546	14.0032	8.79748	12.0582	10.8607	28.3203	26.9545	24.5478	28.7321	27.3611	41.0768	31.7077	27.737
Up lac2	111955	-	hypothetical protein			unknown	10.7248	3.04889	0.00319255	0.912034	3.34295	0.000828915	10.7248	1.26605	0.29013	0.98887	1.2803	0.200439	10.7248	0.231195	0.883974	0.934328	0.247445	0.804564	0.876864	0.552575	0.773089	0.893262	0.051143	0.04296	0.045409	0.132976	0.004839	0.335988	0	0.140803	0.022987	0	0.082043	0	0.01873	0.304173	0	0.235221	0.044293	0.066756	0.194312	0.117779
Up lac2	112031	-	-	0.47804	Glycosyltransferase family 1 protein	unknown	1608.4	2.1919	1.39721e-43	0.154695	14.1691	1.42263e-45	1608.4	0.852381	2.46689e-07	0.155186	5.49262	3.96006e-08	1608.4	0.577237	0.00122382	0.155794	3.70512	0.000211289	29.0416	32.69	29.3904	33.4084	6.93081	7.40163	7.78406	7.05482	13.1848	12.8598	12.6394	14.6206	8.60055	5.561	9.77692	6.06779	10.7182	13.0308	12.1466	11.3733	9.47757	5.43927	9.20753	7.46233
Up lac2	112125	-	HpcH/HpaI aldolase/citrate lyase family protein	0.628652	Macrophomate synthase	other catalytic activity	2731.95	2.07189	1.0623e-20	0.213894	9.68652	3.44051e-22	2731.95	0.696689	0.0018193	0.203829	3.41801	0.000630803	2731.95	-0.462324	0.064487	0.204041	-2.26584	0.0234613	21.9891	22.3595	19.3653	29.9997	6.57598	7.41059	3.58219	6.29803	225.151	161.717	163.831	317.126	171.287	133.386	122.87	130.174	134.437	101.566	101.102	162.292	195.835	202.163	155.16	159.257
Up lac2	112128	-	hypothetical protein			other catalytic activity	12.6709	3.32609	0.00929898	1.11205	2.99095	0.00278109	12.6709	1.72075	0.22076	1.17634	1.4628	0.143522	12.6709	0.968943	0.549408	1.11324	0.87038	0.384093	0.972596	1.25662	2.42332	0.03745	0	0.123891	0	0.29299	0	0.235305	0	0.055581	0	0.081779	0.011768	0.01439	0.077873	0.296984	0.059493	0.018147	0.300184	0.042526	0.009904	0.008146
Up lac2	112163	-	hypothetical protein	0.558676	MACPF domain-containing protein	unknown	1128.55	1.59667	4.30001e-21	0.163256	9.7802	1.36937e-22	1128.55	-0.035877	0.87127	0.162567	-0.22069	0.825334	1128.55	0.192541	0.390561	0.162862	1.18223	0.237112	23.2515	20.6368	17.0963	21.4977	8.48682	6.99542	7.30363	6.66752	12.3902	13.1123	15.4239	9.93134	10.9282	11.5839	18.7908	12.6429	13.3148	16.246	18.2398	11.5845	12.4066	13.7476	12.3921	15.4673
Up lac2	112222	-	hypothetical protein	0.544997	Fungal STAND N-terminal Goodbye domain-containing protein	unknown	102.102	1.43368	8.61087e-09	0.233655	6.13588	8.46909e-10	102.102	-0.234936	0.411541	0.231325	-1.01561	0.309814	102.102	-0.324876	0.314644	0.240412	-1.35133	0.17659	1.95453	1.67426	1.08081	2.27508	0.269419	0.221324	0.288583	0.696931	0.202159	1.74431	0.3939	1.02933	0.956673	1.93739	0.508818	0.870937	1.08871	0.348645	1.08126	1.29703	0.775318	0.936664	0.552026	0.710168
Up lac2	112493	-	hypothetical protein			unknown	40.3192	1.73665	0.000122601	0.410057	4.23513	2.28417e-05	40.3192	0.707668	0.113257	0.38378	1.84394	0.0651916	40.3192	-0.411738	0.462469	0.396752	-1.03777	0.299376	0.495855	0.172024	0.19447	0.265512	0.111825	0.070803	0.149485	0.031529	0.306162	0.477187	0.341988	0.27699	0.220392	0.140721	0.334757	0.184414	0.24246	0.124318	0.141575	0.219259	0.195562	0.209309	0.378441	0.246137
Up lac2	112596	-	early conidial development-2	0.488146	Flavoprotein monooxygenase	other catalytic activity	689.092	1.13561	8.89405e-16	0.135098	8.40583	4.24857e-17	689.092	0.337183	0.0123978	0.120911	2.78868	0.00529236	689.092	-0.117821	0.501511	0.122716	-0.960105	0.337002	2.84876	2.97874	2.62953	2.95368	1.35418	1.61552	1.3208	1.31978	7.61666	10.9555	10.7619	8.86694	8.96866	8.28304	6.90176	7.0811	6.05123	7.06875	6.46767	7.01924	8.61987	7.94186	6.96502	6.45281
Up lac2	112665	-	acetyltransferase	0.146747	GCN5-related N-acetyltransferase	other catalytic activity	296.799	1.81501	5.2833e-20	0.190709	9.51716	1.77979e-21	296.799	0.109449	0.644076	0.18184	0.601899	0.547241	296.799	-0.490115	0.0245248	0.182871	-2.68012	0.00735968	5.78257	6.38068	4.74577	5.00644	1.7784	1.28618	1.73121	1.89381	5.52773	5.57633	4.88272	5.34635	6.44224	3.22982	6.13592	4.61636	5.64679	3.63769	4.17161	5.11923	5.60315	6.9588	7.93658	6.73143
Up lac2	119530	-	hypothetical protein	0.568346	DNA-directed RNA polymerase III subunit RPC4	unknown	809.026	1.63175	3.75469e-77	0.0864336	18.8787	1.70815e-79	809.026	0.0853587	0.444703	0.0898224	0.950305	0.341957	809.026	0.560988	1.08327e-07	0.0965086	5.81282	6.14278e-09	39.2253	36.6385	31.0753	38.8387	12.6083	16.3143	17.3662	14.5486	12.4284	12.1871	13.1154	11.8908	11.0446	15.4323	16.6564	16.0118	9.66518	12.1106	9.19179	10.1916	8.73354	7.06258	9.11215	9.15035
Up lac2	119556	-	hypothetical protein	0.440588	Galactose oxidase	unknown	4046.02	1.56326	7.47852e-30	0.133664	11.6955	1.34471e-31	4046.02	-0.130478	0.429163	0.133126	-0.980108	0.327033	4046.02	0.321687	0.0484083	0.134033	2.40006	0.0163922	101.667	96.0768	103.249	101.014	40.8447	37.6544	33.1996	36.3101	75.1862	82.1413	97.2977	93.8825	123.583	79.7984	118.823	76.416	52.8884	46.4815	50.0485	60.4103	43.795	45.7212	39.6361	41.3491
Up lac2	119864	-	hypothetical protein			unknown	396.001	1.4002	1.0097e-11	0.195103	7.17669	7.14186e-13	396.001	0.0370656	0.890007	0.197403	0.187766	0.85106	396.001	-0.160071	0.593807	0.203381	-0.787052	0.431251	18.4009	16.4189	18.0721	17.3085	8.86778	8.18808	5.54749	7.60779	6.50079	7.65987	8.77523	5.64591	8.22213	6.11254	9.17273	4.68512	4.01348	3.5302	3.91971	5.66659	3.97015	4.40825	4.50144	5.74882
Up lac2	119902	-	-			unknown	13859.4	1.19666	4.81863e-17	0.13666	8.75649	2.01428e-18	13859.4	0.677214	3.48253e-06	0.136377	4.96574	6.84392e-07	13859.4	-0.416183	0.0092254	0.136287	-3.05372	0.00226019	96.7997	80.9037	60.7892	74.7797	35.5602	45.5569	32.8556	33.5934	139.621	114.416	125.17	106.981	66.0813	88.8723	67.6676	92.0263	130.884	154.146	155.007	120.214	173.68	182.35	207.198	214.385
Up lac2	119960	-	hypothetical protein	0.395863	Exosome complex exonuclease	other catalytic activity	524.601	1.08449	4.16973e-13	0.142361	7.61787	2.57898e-14	524.601	0.245575	0.127538	0.137927	1.78046	0.0750002	524.601	0.78521	2.21222e-07	0.138223	5.68076	1.34097e-08	26.8067	23.2495	19.9337	28.1132	14.6074	11.2327	12.2093	11.6075	30.7791	25.6535	22.9665	34.7685	27.4122	20.7153	29.2906	22.0858	34.7026	40.9493	42.5424	43.6041	26.4702	25.6923	20.5448	26.5568
Up lac2	120311	-	-			unknown	3545.27	1.22179	4.72446e-16	0.144042	8.48215	2.21075e-17	3545.27	-0.882143	1.02219e-08	0.145417	-6.06632	1.30874e-09	3545.27	0.837548	1.31261e-07	0.144966	5.77756	7.57915e-09	865.73	964.774	1001.33	1046.32	475.18	506.892	421.282	411.897	200.824	120.46	131.177	122.213	242.887	220.292	331.443	308.053	388.942	387.4	443.534	358.654	215.374	243.82	215.976	256.124
Up lac2	120609	-	-	0.14913	Zn(2)-C6 fungal-type domain-containing protein	unknown	152.821	1.37113	0.00013171	0.325091	4.21769	2.46814e-05	152.821	-0.941105	0.00768819	0.318465	-2.95513	0.00312541	152.821	-1.29408	0.000322677	0.317701	-4.07328	4.63565e-05	1.03434	1.05374	0.552802	0.861117	0.313081	0.522547	0.365383	0.383593	0.74277	0.807459	0.396351	0.334391	1.99141	0.531269	1.29147	0.804853	0.604155	0.767245	0.802762	0.642548	2.02878	1.53193	1.78672	1.64324
Up lac2	120747	-	hypothetical protein	0.303717	Fungal STAND N-terminal Goodbye domain-containing protein	unknown	400.044	1.21845	2.85456e-12	0.165656	7.35532	1.90469e-13	400.044	-0.223746	0.276966	0.17019	-1.31468	0.188618	400.044	-0.228461	0.354535	0.180803	-1.26359	0.206376	49.7062	45.1011	45.2972	41.3858	7.39587	7.97658	9.36258	21.5549	11.7414	9.15378	5.34814	5.79042	14.7998	3.6525	7.01163	4.30253	2.78552	2.83423	4.83431	3.65365	3.96972	4.24995	4.07215	2.79881
Up lac2	120872	-	-	0.65731	GCN5 N-acetyltransferase	other catalytic activity	684.607	1.15086	1.24557e-19	0.122097	9.42579	4.26894e-21	684.607	0.119905	0.428834	0.122228	0.980994	0.326595	684.607	-0.0635345	0.747526	0.125115	-0.507807	0.611589	22.9677	22.7325	24.6532	26.5322	13.6403	12.4045	10.1364	13.4378	13.8717	12.682	18.917	18.1219	14.9064	15.9232	16.2084	14.3532	13.5996	9.62634	12.329	12.7608	14.4537	9.00629	11.3561	11.533
Up lac2	121022	-	hyphal anastamosis-8	0.902902	Hyphal anastamosis-8	unknown	12999.4	1.24346	1.54938e-30	0.105098	11.8314	2.68523e-32	12999.4	0.445806	8.4001e-05	0.104965	4.2472	2.16461e-05	12999.4	-0.0939282	0.536204	0.104922	-0.895223	0.370668	379.891	342.907	316.191	336.309	167.703	158.263	157.055	147.018	297.766	358.259	385.517	245.517	232.638	262.187	234.421	253.143	336.931	398.391	381.657	312.488	412.127	370.079	408.401	405.204
Up lac2	121136	-	hypothetical protein			unknown	40366.8	1.19628	0.00582272	0.379925	3.14872	0.00163985	40366.8	0.982945	0.0195089	0.375263	2.61935	0.00880985	40366.8	-0.136175	0.825056	0.375243	-0.362899	0.716681	15.5038	18.6573	19.0867	19.2247	14.1643	15.3551	2.48957	2.12315	2134.44	1874.61	1557.29	2502.78	1031.94	1318.89	894.368	953.205	3602.1	2928.96	2451.6	3765	4142.34	4193.78	2933.54	3394.47
Up lac2	121294	-	glycosylhydrolase family 16-1			carbohydrate metabolism	5648.86	1.69219	2.3206e-25	0.157264	10.7602	5.30379e-27	5648.86	0.858254	2.91355e-07	0.157184	5.4602	4.75598e-08	5648.86	0.487248	0.00820713	0.157439	3.09484	0.00196918	287.147	273.29	218.09	282.922	111.174	89.2649	68.0817	81.2637	247.221	152.572	137.232	258.14	125.879	98.6482	125.283	104.722	141.49	124.738	124.498	161.21	106.052	96.7353	97.9892	89.9138
Up lac2	121298	-	formate dehydrogenase	0.455302	Formate dehydrogenase	other catalytic activity	20016	1.25578	0.00140204	0.349783	3.59017	0.000330463	20016	-0.340268	0.432985	0.349846	-0.972621	0.330742	20016	0.847311	0.0459724	0.349878	2.42174	0.0154465	1943.98	1727.36	1347	1588.29	777.04	777.807	732.246	722.497	526.759	280.628	306.774	414.559	334.417	256.141	1043.63	333.037	554.102	588.906	537.583	502.317	380.632	268.739	299.458	352.498
Up lac2	121620	-	no message in thiamine-1	0.696775	4-amino-5-hydroxymethyl-2-methylpyrimidine phosphate synthase	other catalytic activity	223346	1.15841	2.84036e-18	0.1276	9.07844	1.10144e-19	223346	0.816718	1.37957e-09	0.127586	6.40129	1.54065e-10	223346	-0.616124	1.43499e-05	0.127586	-4.82909	1.37161e-06	6805.05	6182.44	5099.18	5767.12	2936.95	3224.86	2602.18	2830.25	10457.9	7622.45	8219.76	10738.6	4363.16	6502.83	5052.06	6033.22	6676.16	5754.56	6740.41	7716.15	11345.5	9504.59	11703.2	9908.6
Up lac2	121818	-	non-anchored cell wall protein-2			unknown	14192.9	1.36331	7.41842e-12	0.188797	7.22105	5.15883e-13	14192.9	-1.15744	6.95116e-09	0.188752	-6.13208	8.6739e-10	14192.9	-0.273324	0.276127	0.18897	-1.44639	0.148068	208.701	192.105	154.023	179.159	76.8992	74.4014	78.0943	82.5023	71.5913	111.169	124.736	76.8287	256.386	156.939	299.313	150.708	49.2433	69.0339	71.3707	54.3389	71.5853	67.0298	89.776	84.2094
Up lac2	121870	-	hypothetical protein	0.820459	LDB19 N-terminal domain-containing protein	unknown	1572.37	1.56252	2.68392e-07	0.282671	5.52771	3.24442e-08	1572.37	-0.897234	0.00400325	0.282769	-3.17303	0.00150855	1572.37	-0.754987	0.0250664	0.282645	-2.67115	0.00755912	17.1871	16.2731	16.9872	18.2357	6.19483	4.95793	7.00442	7.00947	6.54829	7.57292	6.18487	4.5943	19.3826	7.38526	15.5274	5.58967	9.15496	9.21559	8.04777	7.4579	17.2039	9.75818	19.3497	13.1959
Up lac2	121877	-	epoxide hydrolase	0.231586	Alpha/beta-hydrolase	other catalytic activity	1146.74	1.18361	8.61222e-06	0.244527	4.8404	1.29575e-06	1146.74	0.145753	0.623982	0.229013	0.636438	0.524491	1146.74	-0.22171	0.496343	0.228374	-0.970821	0.331638	1.52192	1.58441	0.974428	1.40569	1.09822	0.727857	0.276631	0.481627	9.76668	9.00122	7.21123	8.49936	11.0038	6.2841	8.85314	6.03287	14.5604	14.0603	14.6826	12.0552	16.569	14.5132	17.8842	18.2226
Up lac2	121990	-	hypothetical protein	0.559111	Rhodopsin domain-containing protein	unknown	17401.7	1.51461	1.95342e-57	0.09302	16.2826	1.31187e-59	17401.7	0.81767	3.28855e-17	0.0928305	8.8082	1.27168e-18	17401.7	0.141425	0.248391	0.092876	1.52272	0.127828	1121.13	1110.83	1036.94	1049.08	479.018	398.419	381.448	381.998	1198.48	1377.38	1331.66	1173.02	840.291	711.939	804.924	629.272	1047.99	968.819	929.765	1036.04	1051.52	891.714	953.829	848.218
Up lac2	122220	-	hypothetical protein			unknown	322.901	1.53497	7.34356e-09	0.249095	6.16218	7.17492e-10	322.901	-0.0322812	0.926255	0.252481	-0.127856	0.898263	322.901	0.965004	0.00122772	0.26052	3.70415	0.000212105	7.23291	6.93107	6.751	6.76682	3.26055	2.56576	1.97635	2.59638	2.08226	1.90784	2.05923	2.20873	2.81514	1.30791	3.07291	1.10025	1.65166	1.9358	2.31813	1.60178	0.738285	0.906389	1.39185	0.808404
Up lac2	122506	-	-			unknown	685.102	2.01176	2.32475e-06	0.393617	5.11094	3.20559e-07	685.102	-2.61931	3.30293e-10	0.394935	-6.63226	3.30579e-11	685.102	-0.980349	0.0459724	0.40483	-2.42163	0.015451	57.2197	54.7956	45.8211	58.8953	16.8468	9.5852	17.509	12.2866	4.87798	9.21729	9.88866	6.00595	52.2047	15.0517	86.8735	20.807	1.4781	1.5064	1.87651	2.80661	4.96836	5.07558	3.85583	4.74831
Up lac2	122614	-	hypothetical protein			unknown	67.6076	1.51752	0.00366135	0.459985	3.29907	0.000970067	67.6076	0.585573	0.321597	0.485881	1.20518	0.228134	67.6076	-0.377761	0.62754	0.52156	-0.724291	0.468887	4.76215	4.84692	4.82321	4.90935	1.63907	1.33584	1.54368	2.3936	0.369012	0.872875	1.00213	0.743364	0.521188	0.919263	0.614614	0.293291	0.206762	0.156937	0.603112	0.033598	0.380143	0.332852	0.949067	0.966028
Up lac2	122792	-	hypothetical protein	0.587585	Fungal N-terminal domain-containing protein	unknown	630.01	1.16587	5.63095e-10	0.177275	6.57663	4.81241e-11	630.01	-1.15948	1.02265e-09	0.179736	-6.45101	1.11105e-10	630.01	-0.358166	0.126504	0.186024	-1.92537	0.0541825	39.8711	40.5059	39.1583	34.2564	18.804	16.9316	21.9113	20.4154	9.59567	10.0752	9.20359	12.8611	28.1551	16.8586	32.1595	18.9399	4.98134	7.67684	5.92992	6.25211	12.0872	7.74964	9.65723	7.7835
Up lac2	122825	tps4	hypothetical protein			other catalytic activity	626.39	1.05829	1.23789e-13	0.13599	7.78209	7.13341e-15	626.39	0.367683	0.0109792	0.129818	2.8323	0.00462144	626.39	0.128366	0.486449	0.129512	0.991147	0.321614	26.3806	27.1688	23.3649	23.1487	11.6643	19.1413	13.1168	11.0625	37.0043	41.2536	42.1638	43.3188	35.7378	39.848	29.1534	27.626	50.0085	44.0738	40.9362	55.6858	40.4447	55.5358	44.8168	50.5341
Up lac2	123227	-	-	0.10105	Zn(2)-C6 fungal-type domain-containing protein	unknown	726.424	1.26887	8.32034e-15	0.156105	8.12831	4.35304e-16	726.424	-0.277101	0.126338	0.155205	-1.78538	0.0741991	726.424	-0.323151	0.117856	0.164677	-1.96234	0.0497235	26.4573	26.2921	23.6329	24.8601	10.7419	13.6708	10.5683	10.0968	11.7825	16.4705	23.125	13.3399	22.7188	21.2127	18.8659	20.1119	5.11043	4.67416	5.72034	3.98803	5.94951	6.39907	5.65091	6.76368
Up lac2	123261	-	-			unknown	1026.55	1.13353	1.43551e-05	0.239619	4.73055	2.2391e-06	1026.55	-2.53608	1.16477e-23	0.24386	-10.3998	2.48548e-25	1026.55	-0.727076	0.0132107	0.248865	-2.92157	0.00348274	50.9646	78.6683	92.1766	59.8574	35.95	43.7094	28.9264	42.1974	4.96473	5.93792	5.08626	7.82935	62.5427	23.3684	41.5915	17.0934	6.62901	5.25331	3.98805	3.3916	6.6406	9.11575	6.77377	8.85131
Up lac2	123431	-	thymine dioxygenase	0.53443	Clavaminate synthase-like protein	unknown	109.373	1.04064	0.0433832	0.432813	2.40436	0.0162009	109.373	0.944444	0.0421218	0.408834	2.31009	0.020883	109.373	-0.831489	0.099063	0.404827	-2.05394	0.0399819	0.735093	0.715015	1.11473	0.623308	0.27942	0.119825	0.828253	0.47878	2.20628	2.65368	1.93539	3.86105	1.16207	1.28701	1.20354	1.45223	4.07587	1.47044	0.526159	3.5282	4.77435	4.07603	6.36167	2.29999
Up lac2	123588	-	sco1	0.555375	Electron transport protein, involved in cytochrome C assembly	protein fate	9155.06	1.24983	1.89146e-23	0.12096	10.3326	5.01957e-25	9155.06	0.64543	4.17324e-07	0.119719	5.39121	6.99829e-08	9155.06	0.615362	3.36159e-06	0.11963	5.14389	2.69113e-07	137.962	120.555	107.829	131.769	65.8778	61.2639	47.7206	49.8301	361.609	332.641	335.807	427.015	272.259	244.764	262.032	192.724	556.374	498.274	488.996	608.941	361.057	395.175	321.283	353.242
Up lac2	123946	-	hypothetical protein	0.767232	Cellulase signal transduction associated dehydrogenase	other catalytic activity	25976.4	1.37607	7.39871e-07	0.257858	5.33656	9.47278e-08	25976.4	-0.835436	0.00324037	0.257841	-3.24012	0.00119478	25976.4	-0.553571	0.0825671	0.257906	-2.14641	0.0318406	694.724	617.924	549.971	587.351	268.519	274.1	243.384	231.989	244.18	376.605	499.319	213.111	527.229	502.37	825.481	601.416	145.005	229.256	308.281	173.557	250.018	379.926	290.335	375.241
Up lac2	124169	-	NmrA family protein			unknown	318.259	1.22218	5.87571e-14	0.155092	7.88034	3.26499e-15	318.259	0.319078	0.0715663	0.154	2.07193	0.0382716	318.259	-0.517576	0.00429068	0.156238	-3.31274	0.000923873	23.0986	28.9623	27.3623	23.4804	16.4842	10.5104	11.129	10.073	19.3304	21.7608	24.0591	12.2765	15.9267	13.3259	15.4902	16.2924	13.5142	14.7674	18.4701	12.495	21.4379	17.7322	20.8958	24.099
Up lac2	124282	-	copper radical oxidase	0.530035	Putative glyoxal oxidase	other catalytic activity	64949.2	1.64347	4.86634e-31	0.13773	11.9325	8.01218e-33	64949.2	-0.250602	0.118338	0.13768	-1.82018	0.0687317	64949.2	-0.76314	4.53294e-07	0.137719	-5.54129	3.00249e-08	1063.45	1026.21	889.524	975.964	375.873	369.23	291.765	313.784	999.754	970.074	1066.81	743.448	1152.27	1052.52	1682	936.682	456.697	548.484	549.406	441.179	900.658	868.073	853.897	870.565
Up lac2	124296	-	-	0.654986	thioredoxin-dependent peroxiredoxin	other catalytic activity	6674.74	1.40463	0.00213401	0.405268	3.46592	0.000528418	6674.74	-0.160433	0.766959	0.403988	-0.397124	0.691276	6674.74	-0.366827	0.529184	0.403934	-0.908135	0.363807	22.8292	18.6985	25.8278	21.5605	7.95501	7.26325	11.898	9.54095	82.2728	78.7355	89.1458	135.59	209.312	89.2773	64.1319	82.0944	159.13	128.449	120.463	212.842	177.485	381.008	83.6128	191.151
Up lac2	16_840G	NA	NA			unknown	11.9313	1.26857	0.0327092	0.503012	2.52195	0.0116707	11.9313	0.581176	0.381384	0.539872	1.07651	0.281701	11.9313	0.835979	0.186829	0.491366	1.70133	0.0888801	0.574922	0.839966	0.51159	0.451914	0.257231	0.365679	0.21481	0.210773	0.377468	0.330272	0.111629	0.374503	0.050702	0.175628	0.280397	0.313548	1.33728	0.515226	0.448766	0.36815	0.303264	0.409588	0.536703	0.251756
Up lac2	18_1160G	NA	NA			unknown	10.4403	1.39711	0.0492766	0.594831	2.34875	0.0188364	10.4403	-0.101569	0.879271	0.493015	-0.206017	0.836778	10.4403	0.506546	0.436126	0.465469	1.08825	0.276486	0.252323	0.287289	0.131691	0.196281	0.106611	0.114667	0.072115	0.05365	0.319206	0.247174	0.301248	0.153908	0.462831	0.205743	0.33439	0.131389	0.70084	0.551239	0.588863	0.25579	0.257304	0.647399	0.254334	0.354874
Up lac2	21_266G	NA	NA			unknown	1025.76	1.9006	1.56866e-15	0.22799	8.33633	7.66321e-17	1025.76	0.717847	0.00454132	0.229261	3.13113	0.00174137	1025.76	0.135343	0.705303	0.232265	0.582709	0.560089	66.0503	70.1334	73.0789	67.6111	15.8417	26.1411	18.5548	19.7149	18.8479	22.2979	28.1188	19.7295	14.2742	13.621	18.8655	9.15438	8.30332	10.884	16.1411	5.8252	7.53862	11.9363	9.78968	9.69861
Up lac2	46_264G	NA	NA			unknown	128.907	1.83742	7.0372e-08	0.318391	5.77097	7.88179e-09	128.907	0.249612	0.545056	0.323811	0.770858	0.440791	128.907	0.0471235	0.933795	0.325311	0.144857	0.884824	4.37338	3.3119	9.99276	12.7053	2.08967	2.22944	2.31934	2.5806	2.67606	1.97422	2.95137	2.32711	2.30061	2.5268	2.06323	1.72437	2.17968	3.58772	2.16306	2.14506	2.47668	1.80391	2.0703	3.7441
Up lac2	transcript:73119	NA	NA			unknown	675.514	1.08905	3.53759e-08	0.184774	5.89396	3.77057e-09	675.514	-1.05801	6.1068e-08	0.183994	-5.75027	8.91016e-09	675.514	0.139947	0.616739	0.188236	0.743468	0.457198	9.30986	8.86645	10.6109	9.74206	5.48309	4.29985	6.249	4.76349	3.7393	10.6424	7.15411	5.61797	17.0611	10.6405	16.7056	7.4522	4.70473	4.1735	2.934	4.22225	4.79535	3.7096	3.64021	4.3918
Up glu3	1999	-	hypothetical protein			unknown	234.58	-0.179356	0.548207	0.208653	-0.859589	0.390016	234.58	1.37607	1.22287e-09	0.214298	6.42131	1.35109e-10	234.58	0.0113736	0.9764	0.207961	0.054691	0.956385	16.9752	14.1953	13.482	19.2781	18.6758	21.7424	18.065	21.4507	27.4293	15.9854	16.6507	18.2662	5.80482	12.2852	5.91739	7.94461	20.4673	18.7526	22.4896	23.7589	26.1974	21.8082	19.0924	24.0633
Up glu3	2068	-	membrane transporter	0.254629	MFS general substrate transporter	transporter	6.42918	-1.02309	0.336786	0.801083	-1.27714	0.201554	6.42918	2.51114	0.00287261	0.765903	3.27866	0.001043	6.42918	0.304865	NA	0.703813	0.433161	0.664898	0.066636	0	0.01626	0.036005	0.014087	0.137374	0.018707	0.075527	0.065041	0.174224	0.123851	0.481244	0.052008	0.006017	0.014794	0	0.206537	0.292445	0.007134	0.080494	0.136508	0.03957	0.024098	0.062865
Up glu3	2392	mfe1	fatty acid oxidation-2	0.612867	Peroxisomal hydratase-dehydrogenase-epimerase	lipid metabolism	10864.3	-0.748459	1.91149e-06	0.145319	-5.15046	2.59849e-07	10864.3	1.25545	1.43228e-16	0.145404	8.63426	5.91097e-18	10864.3	0.0917165	0.679177	0.145149	0.631876	0.527468	147.986	134.407	144.133	134.776	238.656	264.421	261.557	260.849	246.074	242.819	237.116	227.17	83.3001	137.258	62.4666	127.083	351.088	369.918	340.452	323.241	305.591	336.067	324.427	362.597
Up glu3	2687	-	heat shock protein 78	0.963008	Heat shock protein 78, mitochondrial	protein fate	7987.93	0.860941	2.45125e-24	0.0817432	10.5323	6.13344e-26	7987.93	1.22005	5.32729e-50	0.0802474	15.2036	3.34687e-52	7987.93	0.340327	0.000160818	0.0800267	4.25266	2.11243e-05	18.6136	16.6779	14.6269	17.8035	11.1596	9.83618	9.73002	9.57765	55.8766	55.8928	50.8824	65.0802	26.4836	27.0306	23.2679	24.192	64.142	59.3807	59.0561	67.4992	51.7201	49.5469	53.8688	50.4379
Up glu3	2902	-	short chain dehydrogenase			other catalytic activity	621.154	0.195162	0.467473	0.19369	1.0076	0.313646	621.154	1.29327	1.17862e-10	0.19032	6.79524	1.08134e-11	621.154	-0.123324	0.668301	0.188978	-0.652583	0.514025	16.3195	17.0349	16.3641	16.6634	12.1297	19.9314	14.0452	15.0315	40.1652	57.5062	53.1115	40.5079	19.5346	26.8089	9.83728	23.7575	46.8148	48.2214	43.072	36.3465	48.2926	54.0167	51.4515	50.2812
Up glu3	3055	-	oxidoreductase			other catalytic activity	43.9778	-0.302899	0.613277	0.41053	-0.737823	0.460622	43.9778	1.04292	0.023223	0.408866	2.55077	0.0107487	43.9778	-1.3599	0.00467165	0.41388	-3.28573	0.00101719	0.807535	1.81316	1.87501	0.433771	1.39918	1.35183	1.63077	2.23616	3.04626	1.5811	2.56827	1.32223	0.915922	2.16385	0.374936	0.815385	0.834709	1.07477	0.832799	0.691814	2.37166	1.53599	3.24452	3.44457
Up glu3	3094	-	glycosyl hydrolase family 30-1	0.827238	Glycosyl hydrolase family 30-1	carbohydrate metabolism	64.7704	-0.178998	0.823759	0.500326	-0.357762	0.720521	64.7704	1.24212	0.00746498	0.418855	2.96552	0.00302173	64.7704	0.782033	0.14041	0.418953	1.86664	0.0619521	0.202342	0.180506	0.02102	0.077205	0.056635	0.144723	0.237425	0.030457	1.13048	1.58684	2.07485	1.46476	0.719468	1.11241	0.182508	0.749618	1.56136	1.32681	1.28577	1.91849	0.924558	0.938448	0.509792	1.24471
Up glu3	3287	-	retinol dehydrogenase 12	0.562434	Short-chain dehydrogenase	unknown	9.62811	1.505	0.257112	1.02517	1.46805	0.142091	9.62811	2.74559	0.00975409	0.95537	2.87385	0.00405505	9.62811	0.286068	0.849391	0.892053	0.320685	0.748449	0	0.316051	0.187667	0	0.006045	0.024095	0.006912	0.040212	0.769638	0.617001	0.324487	0.67339	0	0.097212	0	0.028047	0.355447	1.29821	0.172052	0.102576	0.781878	0.035243	0.26497	0.013897
Up glu3	3330	-	hypothetical protein	0.430576	MFS permease	transporter	13.6848	0.330617	0.647915	0.489137	0.67592	0.499091	13.6848	1.36969	0.0220829	0.532891	2.57031	0.0101607	13.6848	0.0667893	0.934366	0.470497	0.141955	0.887116	0.23252	0.174623	0.176926	0.557232	0.36338	0.019516	0.28531	0.313115	0.361887	0.305726	0.15568	0.413553	0.168101	0.085272	0.197239	0.030572	0.465632	0.316347	0.05017	0.857194	0.574021	0.428022	0.498764	0.217825
Up glu3	3488	-	integral membrane protein	0.612959	Inositolphosphotransferase Aur1/Ipt1 domain-containing protein	lipid metabolism	4094.67	0.100093	0.698461	0.171012	0.585301	0.558345	4094.67	1.88655	2.51871e-27	0.168465	11.1985	4.14692e-29	4094.67	0.761477	5.04644e-05	0.167821	4.53744	5.69422e-06	17.287	20.9379	20.4274	19.2191	20.3795	20.8924	18.101	19.7111	142.138	143.067	115.48	158.673	33.9975	56.143	24.4147	43.5368	230.475	205.302	195.469	243.726	127.687	165.514	110.123	132.741
Up glu3	3914	-	capsule associated protein	0.754689	Endoplasmic reticulum protein EP58	other catalytic activity	9.95607	0.869061	0.339326	0.683977	1.2706	0.203872	9.95607	1.98971	0.015073	0.732652	2.71576	0.00661238	9.95607	-0.593257	0.569652	0.71461	-0.830183	0.406435	0.122523	0.161088	0.021508	0.045594	0.018682	0.030824	0.102699	0.056237	0.090358	0.159857	0.021143	0.086875	0.002119	0.016448	0.045426	0.023531	0.027897	0.0795	0.003296	0.056479	0.045388	0.086736	0.077492	0.054343
Up glu3	4179	-	hypothetical protein			other catalytic activity	105.7	-0.228953	0.718836	0.41656	-0.549627	0.582575	105.7	2.93955	3.02925e-17	0.333357	8.81804	1.16484e-18	105.7	0.761177	0.0428004	0.310388	2.45234	0.014193	0.164496	0.385319	0.201374	0.166287	0.28455	0.195173	0.760462	0.212902	6.47753	10.2837	6.69382	8.03992	0.302044	2.07065	0.219689	0.797559	8.60064	11.9643	7.35032	8.09182	6.07582	6.82758	5.50956	5.71314
Up glu3	4240	-	rds1	0.435137	Stress response protein Rds1	unknown	134.978	-0.588054	0.276848	0.414782	-1.41774	0.156267	134.978	1.48079	0.000113762	0.354989	4.17138	3.02764e-05	134.978	0.0348897	0.954446	0.345258	0.101054	0.919508	0.085936	0.15135	0.041372	0.119271	0.158815	0.160712	0.132586	0.205772	1.05301	1.57966	1.48099	0.646132	0.244933	0.818403	0.208356	0.477107	2.55326	1.95584	2.04128	1.22272	1.75542	2.54164	1.46791	2.10963
Up glu3	4430	wetA	hypothetical protein	0.395997	Developmental regulatory protein WetA	unknown	152.21	-0.201848	0.413482	0.181073	-1.11473	0.264965	152.21	1.23031	3.17791e-11	0.175904	6.9942	2.66776e-12	152.21	0.611731	0.00193525	0.17141	3.56881	0.000358601	0.533561	0.771018	0.470727	0.409724	0.662034	0.733602	0.748999	0.593114	1.30823	1.24912	1.2474	1.00147	0.478301	0.533994	0.481613	0.61733	1.34762	1.5323	1.26226	1.24125	1.06517	1.06403	0.7053	0.806567
Up glu3	4454	-	integral membrane protein	0.670001	MARVEL domain-containing protein	unknown	29.2119	0.252414	0.639215	0.365658	0.690301	0.490005	29.2119	1.28089	0.00121328	0.362022	3.53815	0.000402936	29.2119	0.304449	0.56979	0.367161	0.829197	0.406993	0.763406	1.19234	1.17016	0.977696	0.637336	0.922221	1.0054	1.22421	2.19529	1.65387	1.15478	1.92221	0.231233	1.05545	0.444204	0.734349	0.650446	1.89746	1.01658	1.30783	0.677566	1.01933	0.956103	1.32969
Up glu3	4737	-	hypothetical protein	0.688628	Arylamine N-acetyltransferase 1	other catalytic activity	280.472	-0.946051	0.0203794	0.349488	-2.70696	0.00679019	280.472	1.60066	5.48659e-06	0.328749	4.86893	1.12204e-06	280.472	0.276358	0.561062	0.325446	0.849165	0.395789	1.28835	0.208655	0.740319	0.902515	1.41215	3.04009	1.50147	1.71232	9.08812	9.14457	9.41737	10.1344	2.08223	5.78046	1.09464	4.44422	11.1236	12.7594	11.6178	12.9572	8.20558	12.5584	9.5861	11.2394
Up glu3	5182	-	-			other catalytic activity	506.471	0.262376	0.0461768	0.110334	2.37801	0.0174063	506.471	1.13135	1.74789e-23	0.109198	10.3605	3.74872e-25	506.471	0.0871296	0.582043	0.107943	0.807183	0.419561	4.86998	4.78233	3.83783	4.76907	3.54156	4.54858	3.70092	4.64067	8.04966	7.191	7.3665	6.68227	3.52935	4.01611	3.33879	2.91632	7.17294	6.07994	6.05527	6.21765	5.90252	6.35125	6.44336	6.31355
Up glu3	5308	-	hypothetical protein			other catalytic activity	5.80145	-1.51914	0.350301	1.21979	-1.24541	0.212981	5.80145	2.8047	0.0449159	1.22917	2.28179	0.0225017	5.80145	0.739848	NA	1.07742	0.686683	0.492283	0	0.078286	0.009326	0	0.180382	0.065321	0.014523	0.001277	0.102244	0.333453	0	0.163465	0.022378	0	0	0	0.45442	0.254967	0.019237	0.164159	0.029768	0.212824	0.029651	0.008521
Up glu3	5359	-	DUF1348 domain-containing protein	0.10105	DUF1348-domain-containing protein (Fragment)	unknown	89.7129	0.706059	0.238064	0.464533	1.51993	0.128527	89.7129	3.06119	5.46343e-14	0.388072	7.88821	3.06548e-15	89.7129	-0.3038	0.599067	0.390738	-0.777502	0.436863	0.758042	0.994903	1.11752	0.187252	0.433246	0.995026	0	0.533204	13.1784	22.9296	15.1772	12.8371	1.78403	2.75679	0.881969	2.29389	2.62076	3.23705	3.07028	3.45954	5.77866	4.63835	2.3749	3.48368
Up glu3	5647	-	integral membrane protein			unknown	22.6357	1.72998	0.0853858	0.824703	2.0977	0.0359319	22.6357	2.44282	0.00287887	0.745243	3.27788	0.0010459	22.6357	1.43942	0.0991303	0.700989	2.05341	0.0400329	0.124807	0.059156	0	0.505946	0.009135	0	0	0.165262	0.477137	0.862182	0.886909	0.478494	0.107521	0.075952	0.138725	0.01586	1.3364	1.02102	2.05031	0.989813	0.286301	0.574226	0.859658	0.030083
Up glu3	5818	-	menadione-induced gene-7	0.446334	DSBA-like thioredoxin domain-containing protein	other catalytic activity	1520.21	-0.282656	0.605787	0.376361	-0.751024	0.452638	1520.21	1.23834	0.00194713	0.364449	3.39784	0.000679193	1520.21	0.449429	0.366955	0.36427	1.23378	0.217286	1.33695	1.34905	1.39794	1.59956	0.881187	3.49766	1.41383	1.71481	36.4345	39.3812	35.953	49.4752	26.1407	21.7524	5.22888	17.3255	42.3713	41.8006	35.511	50.9138	32.4247	33.8441	32.0382	31.6576
Up glu3	21509	-	blue light-induced-3	0.303623	Blue light inducible protein	unknown	865.063	-0.942548	7.11759e-05	0.215809	-4.36752	1.25668e-05	865.063	1.67167	6.97644e-14	0.212803	7.85548	3.98244e-15	865.063	-0.204779	0.498993	0.212035	-0.96578	0.334155	9.55464	9.21764	9.80241	6.45137	17.5404	19.1695	14.6077	20.4876	45.4156	50.2182	47.9976	35.2814	11.3802	20.6021	7.80683	18.8605	36.3474	27.8823	32.9243	28.9573	39.952	35.8218	37.1558	40.0473
Up glu3	22271	-	menadione-induced gene-6	0.558885	Zinc-binding oxidoreductase	other catalytic activity	1954.87	-0.792215	0.144026	0.433922	-1.82571	0.0678943	1954.87	2.02803	3.50089e-06	0.408504	4.96454	6.8865e-07	1954.87	0.905394	0.0696503	0.40636	2.22806	0.0258765	0.746177	2.32592	1.86598	1.67515	1.60049	3.21895	2.87652	2.60848	65.1242	54.5616	33.4989	60.7071	17.2261	18.2823	2.53923	17.7261	276.357	306.601	306.771	210.105	102.835	158.391	176.905	200.283
Up glu3	22830	-	glutathione S-transferase-2	0.685916	Glutathione S-transferase II	other catalytic activity	6453.21	0.688421	0.0441638	0.287183	2.39715	0.0165231	6453.21	1.05436	0.000729874	0.286247	3.6834	0.000230141	6453.21	0.82806	0.0141795	0.286061	2.8947	0.00379524	40.9182	42.883	35.9825	35.5144	21.4198	33.5396	19.72	26.384	100.747	244.001	240.911	89.214	77.8659	111.951	37.6165	97.3884	400.751	336.264	341.072	377.067	182.58	231.085	192.858	203.221
Up glu3	23228	-	DUF1479 domain-containing protein			unknown	9791.73	0.816352	0.00951461	0.273672	2.98296	0.0028548	9791.73	1.66966	8.73817e-09	0.274042	6.09269	1.11026e-09	9791.73	-0.0513111	0.912644	0.273987	-0.187276	0.851445	455.397	438.032	468.809	453.972	325.182	322.248	220.931	243.241	185.332	162.809	138.196	147.572	64.3867	69.7385	15.9335	58.7335	108.201	98.2285	98.7668	97.8329	119.245	103.853	105.868	104.035
Up glu3	23240	-	methyltransferase	0.48989	Methyltransferase	other catalytic activity	23373	0.421714	0.453038	0.406832	1.03658	0.299932	23373	1.09612	0.0158576	0.406234	2.69826	0.00697034	23373	0.807496	0.112773	0.406221	1.98782	0.0468312	84.4539	81.4001	112.998	95.4629	69.5383	121.844	54.8877	60.803	810.81	2615.3	2446.23	537.906	987.927	1128.5	223.749	785.402	2387.27	2278	2292.83	2009.19	1201.09	1734.73	1144.9	1318.68
Up glu3	23292	-	menadione-induced gene-6			other catalytic activity	1122.8	-0.573152	0.384355	0.488933	-1.17225	0.241096	1122.8	1.2798	0.0171554	0.479742	2.66769	0.00763742	1122.8	-0.669134	0.295795	0.479187	-1.39639	0.162596	1.57901	1.95108	0.271054	2.16413	2.32459	3.51591	1.41002	2.50774	39.901	31.9936	29.0128	20.6882	10.082	17.2019	7.253	17.1331	37.6586	39.4845	35.7138	23.2672	60.5632	52.1292	53.9999	55.7586
Up glu3	26160	-	sugar transporter	0.370357	MFS general substrate transporter	transporter	46.2809	-0.0400079	0.939704	0.30802	-0.129887	0.896656	46.2809	1.44571	1.69447e-07	0.259892	5.56273	2.65586e-08	46.2809	-0.074298	0.854415	0.240544	-0.308875	0.757417	0.133562	0.121778	1.14724	0.252664	0.261546	0.734756	0.350293	0.482311	2.60544	5.46203	2.71693	6.09987	0.23853	0.820557	1.08379	1.92299	5.97683	5.23282	4.67236	5.73296	5.94253	6.7186	1.6575	3.47153
Up glu3	27697	-	general amidase GmdA	0.553874	amidase	other catalytic activity	37.6183	0.534064	0.121838	0.27854	1.91737	0.0551912	37.6183	1.3508	1.46937e-05	0.290249	4.65395	3.25643e-06	37.6183	-0.289779	0.438109	0.267297	-1.08411	0.278316	0.235552	0.256278	0.220397	0.250695	0.161277	0.146048	0.183529	0.219638	0.29808	0.374862	0.201262	0.276038	0.075682	0.165158	0.065694	0.151258	0.255383	0.321342	0.268514	0.217949	0.432772	0.288434	0.258657	0.364133
Up glu3	29346	lpp1, dpp1	phosphatidic acid phosphatase beta			lipid metabolism	90.5797	0.683233	0.00368841	0.20725	3.29666	0.000978436	90.5797	1.55979	1.88331e-10	0.232067	6.72128	1.8013e-11	90.5797	0.696545	0.0103427	0.231057	3.0146	0.00257319	2.47122	2.2029	2.01701	2.91407	1.4577	1.38958	1.8691	1.41594	1.59526	1.19587	1.54422	1.82185	0.597533	0.579535	0.413104	0.337345	1.23153	1.21581	1.16706	1.14721	0.467111	0.989768	0.853114	0.662531
Up glu3	30250	-	glycogenin			carbohydrate metabolism	81.6286	-0.726003	0.00797129	0.238522	-3.04375	0.00233647	81.6286	1.10624	4.61303e-05	0.251823	4.39294	1.11828e-05	81.6286	-0.336577	0.325529	0.253687	-1.32674	0.184594	0.982703	2.49141	1.32631	1.00958	2.51671	2.21652	3.56564	3.33328	1.40551	1.84485	1.95157	1.38411	0.775428	0.860198	0.308951	0.984664	1.04509	0.54238	1.26682	1.0358	1.6592	1.43176	0.981406	1.31346
Up glu3	30759	-	menadione-induced gene-6			other catalytic activity	10268.3	-0.493091	0.563187	0.592839	-0.831745	0.405553	10268.3	1.41013	0.0347782	0.589981	2.39012	0.0168429	10268.3	0.375178	0.676884	0.589943	0.635956	0.524805	9.64916	9.0732	8.27175	10.9779	5.2826	39.7886	3.30217	7.52384	546.215	726.637	736.534	549.144	275.791	388.443	27.5842	303.173	754.985	859.159	930.244	703.46	575.239	724.742	559.635	698.44
Up glu3	32087	-	short chain dehydrogenase/reductase	0.465364	Putative short-chain dehydrogenases/reductase	lipid metabolism	111.577	-0.0250385	0.973742	0.436237	-0.0573967	0.954229	111.577	1.78514	3.45901e-05	0.400251	4.46005	8.19416e-06	111.577	0.810291	0.100555	0.39595	2.04645	0.0407122	0.283038	0.438886	0.155805	0.340323	0.372641	0.552322	0.100357	0.318733	0.957544	4.00523	3.91062	1.70543	0.763117	0.795694	0.442638	1.17377	3.24338	2.98281	2.37616	2.81326	1.28523	2.29015	1.28391	1.9118
Up glu3	32478	-	pfs domain-containing protein			other catalytic activity	2.11453	-0.95892	0.669534	1.51223	-0.634108	0.52601	2.11453	4.66751	0.0100898	1.63091	2.86191	0.00421099	2.11453	1.23617	NA	1.42077	0.870067	0.384264	0.016139	0	0	0.039201	0.059931	0.032474	0	0.038449	0.102472	0.088797	0	0.097879	0	0	0	0	0.051824	0.085985	0	0.103799	0.037848	0	0	0.046596
Up glu3	34277	-	hypothetical protein	0.248423	DUF427-domain-containing protein	unknown	236.069	0.0398992	0.953678	0.397027	0.100495	0.919952	236.069	1.01803	0.0159898	0.377792	2.69467	0.00704578	236.069	0.784854	0.0931894	0.376208	2.08622	0.0369585	3.18113	3.82551	3.94342	3.65136	1.85404	7.82857	1.30861	3.26319	25.203	27.3771	27.9919	16.0296	12.9303	16.9356	3.42569	17.0858	37.4211	36.8244	38.979	27.6649	26.3344	21.7755	19.3901	18.0036
Up glu3	36703	-	cutinase transcription factor 1 beta	0.507182	Zn2Cys6 transcriptional regulator	transcription factor	484.556	0.630093	3.02014e-05	0.138015	4.56539	4.98559e-06	484.556	1.28617	2.02272e-22	0.127159	10.1146	4.75794e-24	484.556	0.364809	0.0123014	0.123711	2.94888	0.00318924	11.5526	10.0082	10.1348	10.975	6.05964	9.63495	5.59938	8.29172	34.9317	33.3981	27.2518	33.3939	12.9598	14.2344	10.0336	16.121	40.6531	39.1568	35.1493	38.6795	31.5969	32.0493	32.0604	29.3213
Up glu3	37316	-	isoamyl alcohol oxidase	0.422191	Fad-binding domain-containing	other catalytic activity	4.4624	0.647704	0.799375	1.62228	0.399256	0.689705	4.4624	5.11379	0.00949649	1.77391	2.88278	0.00394179	4.4624	1.17914	NA	1.4782	0.797685	0.425053	0	0	0.021	0.02026	0	0	0	0.029111	0.022944	0.038022	0	0.106442	0	0	0	0	0.141319	0.149604	0	0.054705	0.008774	0.000454	0.088343	0.01506
Up glu3	39351	-	hypothetical protein	0.167204	EF-hand domain-containing protein	unknown	12.8977	-0.884962	0.284189	0.632263	-1.39967	0.161611	12.8977	1.53243	0.0420832	0.663238	2.31052	0.0208593	12.8977	0.00752193	0.99498	0.673479	0.0111688	0.991089	0.10081	0.423134	0.087878	0.042105	0.364859	0.620617	0.439981	0.443095	0.427962	0.272604	0.396445	0.062774	0.077602	0.040367	0.105459	0.190375	0.155067	0.2823	0.003757	0.116699	0.233259	0.161702	0.064336	0.108355
Up glu3	39588	-	oxidoreductase			other catalytic activity	22.7349	0.199026	0.807477	0.518236	0.384046	0.700944	22.7349	1.72528	0.00125601	0.489102	3.52745	0.000419576	22.7349	0.368204	0.546396	0.420226	0.876205	0.380919	0.136645	0.172573	0.386284	0.114091	0.058602	0.219336	0.062337	0.1982	0.491146	0.573106	0.265856	0.196835	0.017744	0.079172	0.355011	0.090901	1.71422	1.10027	0.591315	1.01279	0.636414	0.991243	0.781732	0.809874
Up glu3	41425	-	hypothetical protein			unknown	20.3169	0.740561	0.175831	0.432406	1.71265	0.0867768	20.3169	1.02643	0.0200295	0.393473	2.60863	0.00909049	20.3169	0.643069	0.233303	0.411066	1.56439	0.117725	0.407195	0.967504	0.366977	0.938333	0.693857	0.678414	0.847953	0.334801	2.20636	1.87972	1.57784	2.10957	0.11681	2.06841	0.320454	1.0634	2.52021	1.91441	1.35688	1.74567	1.19601	0.378054	0.700757	1.43826
Up glu3	43398	-	-			unknown	4042.88	1.46586	0.430876	1.3571	1.08014	0.280079	4042.88	4.46178	0.0028059	1.35773	3.28621	0.00101544	4042.88	1.82634	0.317064	1.35714	1.34573	0.17839	547.398	579.433	199.955	273.845	12.4695	431.118	177.539	3.68271	1067.7	116.141	165.893	51.5619	48.916	5.67067	7.39897	3.44469	79.1367	220.533	744.825	699.913	2.14625	7.21711	504.678	3.09227
Up glu3	43873	chi18-12	glycosylhydrolase family 18-1			carbohydrate metabolism	20.2422	-2.63447	0.00128143	0.728353	-3.61702	0.00029801	20.2422	1.9404	0.00133572	0.552912	3.50941	0.000449099	20.2422	0.322096	0.719884	0.579054	0.556245	0.578043	0.036773	0.028968	0.00473	0.006605	0.039453	0.079387	0.216761	1.00782	1.71891	2.30982	3.58949	1.7135	0.480723	0.576777	0.273083	0.652476	0.561515	0.96958	0.188378	0.440531	0.748161	0.09253	1.20459	0.664494
Up glu3	44251	gyp3	GTPase-activating protein gyp3	0.231586	RabGAP/TBC	other	8684.05	-0.238645	0.0100813	0.0805481	-2.96277	0.00304884	8684.05	1.05754	4.5911e-37	0.0808826	13.075	4.57518e-39	8684.05	0.627977	3.13555e-13	0.0808705	7.76521	8.15084e-15	63.5254	60.0378	68.5343	63.0754	76.9563	84.278	85.2723	81.7622	65.1331	72.2446	71.6802	62.3431	31.2239	37.3888	27.3835	36.4512	68.4627	69.8702	66.5027	61.331	41.8843	46.7364	47.2216	45.1404
Up glu3	44366	-	hypothetical protein	0.455885	Glycosylphosphatidylinositol-specific phospholipase C	lipid metabolism	189.867	-0.330684	0.548931	0.385408	-0.858009	0.390888	189.867	2.38181	5.05615e-09	0.384999	6.18653	6.15041e-10	189.867	-0.374565	0.500124	0.388861	-0.963236	0.335429	0.668672	0.615097	0.725205	0.737088	1.07763	1.01913	0.765731	0.877124	1.33427	3.29597	4.65044	0.771894	0.632292	0.697247	0.25741	0.350276	0.728782	0.461334	0.50264	0.535489	1.19712	0.471481	0.749621	0.594939
Up glu3	44700	-	hypothetical protein			unknown	161.94	-0.758324	0.0189786	0.27735	-2.73418	0.00625356	161.94	1.9607	1.76503e-10	0.291241	6.73222	1.67096e-11	161.94	0.948309	0.00358952	0.281199	3.37237	0.000745237	3.39469	6.77467	7.77793	5.51915	11.3522	9.71725	11.5293	12.2588	6.66229	9.20902	6.96068	7.18745	1.34855	2.76138	1.33946	2.89155	8.94538	9.05523	11.7501	8.76277	3.47255	5.6255	4.43061	4.93583
Up glu3	44965	-	S-(hydroxymethyl)glutathione dehydrogenase			other catalytic activity	226.618	-0.0973253	0.7924	0.236166	-0.412106	0.680262	226.618	1.47896	1.93069e-09	0.233045	6.34625	2.20633e-10	226.618	-0.66823	0.0143974	0.231391	-2.88789	0.0038784	3.11722	4.19871	3.16877	3.82716	4.7478	3.20723	5.10317	4.12473	9.07456	11.1731	9.81662	7.29352	3.31869	4.30334	1.85616	3.94053	3.78415	6.90867	5.31971	6.28491	9.24463	9.04263	7.64223	10.4602
Up glu3	46002	-	hypothetical protein; -			unknown	6822.64	0.468968	0.000560963	0.121862	3.84836	0.000118913	6822.64	1.40964	7.9186e-29	0.122478	11.5093	1.18367e-30	6822.64	0.0967765	0.591232	0.122247	0.79165	0.428565	297.558	343.222	336.483	332.974	264.35	299.055	259.481	251.791	231.83	213.369	227.637	161.184	61.0916	98.5007	61.9346	80.9859	176.495	171.413	140.97	156.764	177.362	157.023	189.191	164.454
Up glu3	46764	-	hypothetical protein			unknown	156.772	-0.0546099	0.922366	0.329374	-0.165799	0.868315	156.772	2.82361	1.68069e-15	0.338859	8.33271	7.90097e-17	156.772	-0.0550048	0.922043	0.324786	-0.169357	0.865516	4.007	3.58085	5.61786	4.48244	5.82502	4.85301	2.60089	4.01582	10.3258	11.3881	12.5366	5.55235	1.14424	2.85273	0.402425	1.51473	7.86012	7.54132	10.3867	5.41619	9.51355	8.16038	7.55706	4.81937
Up glu3	47432	-	NAD(P) transhydrogenase	0.656692	proton-translocating NAD(P)(+) transhydrogenase	other catalytic activity	5487.01	-0.652236	0.0339263	0.260165	-2.50701	0.0121758	5487.01	1.52816	3.41703e-08	0.261019	5.85458	4.78207e-09	5487.01	0.234419	0.534282	0.260761	0.89898	0.368664	141.417	136.841	156.169	131.919	216.698	260.478	240.113	226.355	54.6059	64.8327	68.2631	38.0203	12.7862	28.9201	11.5669	33.889	48.9029	53.7546	58.0042	41.3414	38.5527	49.7771	42.8007	47.2613
Up glu3	48080	-	hypothetical protein	0.274731	Biogenesis of lysosome-related organelles complex 1 subunit KXD1	unknown	1054.48	-0.683795	0.00224462	0.198178	-3.45042	0.000559724	1054.48	1.01054	1.17056e-06	0.194716	5.18984	2.10477e-07	1054.48	0.574035	0.0115716	0.193157	2.97185	0.00296011	12.6544	14.0868	15.006	13.3291	22.6515	27.3037	21.2335	24.6517	65.5382	36.2602	37.2385	66.3187	21.8007	31.7757	20.6476	30.4255	116.341	81.0293	76.3835	114.712	68.8575	77.696	63.1874	60.0927
Up glu3	49898	-	glucosamine-6-phosphate deaminase	0.690243	Glucosamine-6-phosphate isomerase	carbohydrate metabolism	1383.49	0.0166565	0.960186	0.192095	0.0867094	0.930903	1383.49	1.43713	3.51302e-14	0.180855	7.9463	1.92166e-15	1383.49	-0.13605	0.610981	0.180203	-0.754983	0.450259	4.2312	4.70339	4.27997	3.31038	4.23892	4.84333	3.49164	4.98891	55.0119	47.6339	41.5047	56.9157	20.7255	22.989	10.4279	21.6819	52.913	41.96	34.3788	49.277	53.5688	47.3487	54.1231	50.0049
Up glu3	50607	are1	sterol O-acyltransferase	0.430318	O-acyltransferase	lipid metabolism	4187.73	0.184759	0.307865	0.137552	1.34319	0.17921	4187.73	1.33388	3.52236e-21	0.135804	9.82212	9.04246e-23	4187.73	0.355097	0.0286018	0.135528	2.6201	0.00879042	23.8381	29.5344	25.0613	26.1474	20.0723	28.2837	18.8951	24.4187	107.374	137.301	121.246	124.948	43.2062	62.7594	31.5118	55.0348	145.329	116.907	124.028	121.719	111.077	126.231	122.31	107.27
Up glu3	51415	-	hypothetical protein			unknown	541.099	-0.563093	0.00816594	0.185517	-3.03526	0.00240326	541.099	1.90748	8.18026e-23	0.186887	10.2066	1.8519e-24	541.099	0.442703	0.0501207	0.185765	2.38313	0.017166	24.6893	29.3387	30.4893	22.7551	40.7331	44.7698	48.7494	40.7422	60.5356	68.7903	68.0211	50.9982	11.3778	20.2221	11.4735	21.8257	36.5361	45.8827	52.9398	38.2879	32.691	28.081	35.2892	35.7228
Up glu3	51686	-	dienelactone hydrolase	0.440128	Dienelactone hydrolase	other catalytic activity	4632.7	0.713402	1.30779e-14	0.0883875	8.0713	6.95544e-16	4632.7	1.35557	6.38202e-51	0.088337	15.3454	3.80211e-53	4632.7	0.534649	2.34321e-08	0.0878244	6.0877	1.14546e-09	185.141	176.405	163.993	168.857	111.945	130.077	106.487	117.313	243.332	262.095	235.925	235.683	92.8198	114.932	78.6554	108.79	297.658	295.957	277.21	300.79	203.669	219.084	222.615	212.671
Up glu3	52165	-	FK506 suppressor Sfk1			unknown	1320.49	0.461542	0.0326948	0.18298	2.52236	0.011657	1320.49	1.0583	1.74481e-08	0.177158	5.97372	2.31897e-09	1320.49	0.298095	0.191324	0.176874	1.68535	0.0919207	11.3446	13.1405	9.65319	10.3953	6.59821	9.1798	7.71368	9.28984	46.2784	59.8763	52.387	58.6716	32.8806	31.9633	14.0615	31.6536	53.7059	56.5972	64.1134	46.4768	45.2566	47.2027	49.4569	49.7684
Up glu3	53239	-	hypothetical protein			unknown	142.109	0.881361	0.00031817	0.220482	3.99743	6.40337e-05	142.109	1.06965	6.94674e-07	0.202122	5.2921	1.20921e-07	142.109	0.306661	0.243489	0.199682	1.53575	0.124601	1.35723	1.43177	1.89567	1.7988	1.02292	1.32391	0.72479	0.767782	2.66259	3.91435	3.52966	4.71647	1.06751	2.25062	2.62829	1.74327	3.6838	4.02633	3.5409	3.33599	3.64729	2.98296	2.01454	4.17684
Up glu3	53500	-	hypothetical protein			other catalytic activity	202.001	-0.0311049	0.899172	0.147465	-0.21093	0.832942	202.001	1.02065	2.32482e-10	0.152603	6.68823	2.25884e-11	202.001	0.226187	0.235979	0.145382	1.55581	0.119754	4.19538	5.37528	5.88127	6.1274	6.82201	7.39764	7.29115	6.2074	9.11448	5.4414	8.31171	5.43283	2.97606	4.47994	2.00393	3.73131	10.7368	9.86213	8.22041	11.0355	10.0123	9.87819	9.42148	10.6572
Up glu3	53503	-	MFS transporter	0.453135	Probable efflux pump gsfJ	transporter	1316.93	-0.990041	0.000350712	0.249198	-3.97291	7.10009e-05	1316.93	2.1067	1.5112e-20	0.217905	9.66796	4.12503e-22	1316.93	0.696391	0.00559001	0.215772	3.22744	0.00124901	1.0586	1.00891	0.827032	0.51283	1.15114	2.40402	2.83231	1.59527	29.6632	42.0056	37.787	33.1464	11.7608	10.1945	5.47764	6.66864	68.1012	57.2105	56.6846	64.8251	43.5329	48.2304	34.8586	31.8035
Up glu3	53526	-	L-arabinitol 4-dehydrogenase	0.497372	Zinc-containing alcohol dehydrogenase	carbohydrate metabolism	125.099	-0.485159	0.125776	0.255296	-1.90038	0.0573839	125.099	1.20215	4.68103e-05	0.273865	4.38956	1.13578e-05	125.099	0.454111	0.173427	0.260324	1.74441	0.0810881	4.69806	1.78414	8.02226	5.01751	7.44069	8.04137	8.07639	6.45336	3.16487	5.30525	3.20801	5.13037	1.61475	1.15273	0.983216	2.26851	6.50494	5.72774	7.78527	7.54605	3.6695	4.93945	7.54446	3.77531
Up glu3	53722	-	DUF1275 domain-containing protein			unknown	3774.82	-0.489781	0.100935	0.243197	-2.01393	0.0440169	3774.82	1.22046	2.42143e-06	0.242031	5.04259	4.59265e-07	3774.82	-0.337584	0.296139	0.241923	-1.39542	0.162889	31.3705	32.6778	31.0236	33.7163	34.8445	95.6383	29.0197	34.5283	194.85	206.574	183.292	179.438	79.4106	92.6799	72.2247	91.7226	148.029	149.774	148.534	165.966	193.423	197.807	212.726	202.752
Up glu3	53888	-	menadione-induced gene-8	0.596242	Pirin	unknown	241.433	-0.226073	0.452316	0.217791	-1.03803	0.299258	241.433	1.2108	5.19238e-08	0.209507	5.77926	7.50285e-09	241.433	0.0424676	0.904814	0.209353	0.202852	0.839251	2.69988	5.03675	6.66116	3.30797	4.35256	6.20933	6.44986	4.92488	14.2695	15.3928	15.4237	12.9244	6.30415	10.0876	4.82007	5.78015	8.92493	12.5201	10.6074	11.8962	9.01547	14.1787	12.7666	9.17745
Up glu3	54444	-	hypothetical protein			unknown	57.146	0.525699	0.225973	0.338085	1.55493	0.119963	57.146	1.29539	0.000206103	0.321968	4.02335	5.7375e-05	57.146	0.19531	0.675999	0.306393	0.637449	0.523833	0.428774	0.503519	0.742967	0.531662	0.342678	0.475284	0.293658	0.512571	1.3171	1.08963	0.72477	1.4595	0.351995	0.869747	0.228306	0.465757	1.23287	1.50508	1.48514	1.68073	1.06188	1.48138	0.980718	1.82988
Up glu3	54550	-	3-oxoacyl-(acyl-carrier-protein) reductase			unknown	186.887	-0.562068	0.0278937	0.217283	-2.5868	0.00968716	186.887	1.02682	9.54417e-06	0.216189	4.74965	2.03765e-06	186.887	0.576048	0.0222978	0.212001	2.7172	0.00658367	2.38509	2.49694	2.93419	2.17588	3.83097	4.99659	4.10877	5.07616	6.28135	6.36242	5.64535	5.69015	2.30588	3.79605	1.22033	3.72703	6.79718	9.23969	10.0229	8.0916	3.90262	6.37528	5.43281	5.70003
Up glu3	54694	-	norsolorinic acid reductase	0.436656	Aryl-alcohol dehydrogenase AAD14	other catalytic activity	2621.2	-0.8603	0.0205902	0.318339	-2.70247	0.00688273	2621.2	2.09833	2.44581e-10	0.314145	6.6795	2.39759e-11	2621.2	0.674655	0.0820453	0.313866	2.1495	0.0315951	16.9814	14.1329	16.0586	9.62797	16.9858	49.499	24.8982	20.1226	354.383	324.947	243.786	376.512	55.3094	132.188	27.6866	95.7888	316.825	300.012	270.862	299.394	172.916	205.813	190.484	189.516
Up glu3	54886	-	glutathione S-transferase-2	0.444812	glutathione transferase	other catalytic activity	103.712	0.847439	0.00144418	0.236601	3.58172	0.000341334	103.712	1.27428	2.04191e-06	0.250933	5.07817	3.81089e-07	103.712	0.882817	0.00213139	0.249484	3.53857	0.000402302	6.95176	5.98015	7.03841	9.28818	3.85782	3.51518	4.54862	4.79819	5.19932	3.20878	6.10222	4.44798	1.65896	1.69706	2.65897	1.89281	5.31639	3.73345	3.58078	7.00642	3.31789	2.85639	2.82131	1.39851
Up glu3	54926	-	short chain dehydrogenase/reductase			unknown	50.3801	-0.0673677	0.920821	0.400327	-0.168282	0.866362	50.3801	1.66747	1.05934e-05	0.352856	4.72565	2.29378e-06	50.3801	-0.146001	0.783165	0.329672	-0.442867	0.657862	0.199162	0.811607	0.367892	0.972439	0.882207	0.652054	0.783016	0.48798	2.64938	1.93009	3.20186	3.58893	1.18825	1.59824	0.600297	0.47428	3.06626	2.6053	4.0257	4.43928	3.18475	6.04254	3.12736	4.17938
Up glu3	54972	-	MFS multidrug transporter	0.369098	MFS general substrate transporter	transporter	61.587	-1.12469	0.00344845	0.33895	-3.31814	0.000906188	61.587	1.27924	1.87573e-06	0.251047	5.0956	3.47635e-07	61.587	-0.104153	0.792225	0.243499	-0.427735	0.668844	0.08651	0.013401	0.081327	0.077688	0.189064	0.157753	0.153224	0.120596	0.768579	0.639511	0.55026	0.602829	0.299669	0.269268	0.133696	0.38785	0.682417	0.511609	0.513396	0.513215	0.612807	0.545261	0.651056	0.674533
Up glu3	55374	-	hypothetical protein			unknown	1998.15	0.480965	0.629047	0.678785	0.708567	0.478593	1998.15	1.90022	0.007519	0.641372	2.96274	0.00304916	1998.15	0.1769	0.869946	0.640168	0.276334	0.782291	0.25771	0.15131	0.2089	0.295687	0.092674	0.458698	0.019987	0.141581	12.2869	9.78004	7.25301	23.9641	1.60183	6.66867	1.22968	5.22218	57.1522	33.4975	28.3788	97.9395	50.0135	73.4984	35.1619	41.1204
Up glu3	55668	-	hypothetical protein			unknown	453.207	-0.470003	0.000477891	0.120743	-3.89259	9.91809e-05	453.207	1.13849	4.08923e-21	0.116094	9.80664	1.0542e-22	453.207	0.565969	7.78977e-06	0.114034	4.96318	6.93499e-07	4.46244	4.53482	3.78184	4.98261	6.33742	6.17943	7.5513	6.50532	12.0127	11.7418	11.455	11.3412	4.94783	6.75962	4.1885	6.07905	13.145	13.3568	12.1353	13.9734	9.49029	8.56535	10.5787	8.28369
Up glu3	55871	-	short-chain dehydrogenase	0.10105	Short-chain dehydrogenase/reductase	unknown	23.2137	0.815318	0.335097	0.636502	1.28094	0.200216	23.2137	1.36178	0.0431262	0.592188	2.29957	0.0214728	23.2137	0.824509	0.300659	0.595745	1.384	0.166359	0.378016	0.076633	0.127862	0.17958	0.145224	0.128286	0.215289	0	0.484612	0.533841	0.488696	0.907307	0.056151	0.296073	0.235288	0.380004	0.450223	0.712445	0.303538	0.530788	0.139551	0.394877	0.114003	0.509076
Up glu3	55999	-	-	0.208859	Alpha-galactosidase	carbohydrate metabolism	685.356	0.281673	0.210472	0.176024	1.60019	0.109556	685.356	1.43976	5.45262e-13	0.190045	7.57587	3.56736e-14	685.356	0.990135	1.01175e-06	0.183824	5.38631	7.19188e-08	65.3279	63.012	57.3327	62.23	46.6629	61.7676	49.6836	57.0127	13.8043	12.1555	9.88293	11.3921	2.4354	5.79068	2.7957	5.52518	20.1791	19.4777	19.1092	14.8701	9.49756	8.30143	9.64436	8.85859
Up glu3	56390	-	hypothetical protein			unknown	1183.51	0.0267142	0.938732	0.202069	0.132204	0.894823	1183.51	1.11348	6.96423e-08	0.194456	5.72614	1.02743e-08	1183.51	0.219291	0.414995	0.193927	1.13079	0.258143	10.1932	9.20184	8.16721	8.74694	9.89669	9.25759	10.0042	10.093	62.7896	73.54	71.8526	67.5734	39.4996	41.5325	13.3004	40.6372	70.4077	78.2785	74.3844	79.8692	59.3504	72.8239	73.6234	72.5145
Up glu3	56700	-	hypothetical protein	0.582706	Reductase	other catalytic activity	418.642	0.0243756	0.980539	0.595862	0.0409082	0.967369	418.642	2.89115	4.55889e-08	0.498237	5.80276	6.52329e-09	418.642	0.14049	0.866016	0.496399	0.283018	0.777163	0.111877	0.312531	0	0.199984	0.057357	0.189517	0.158683	0.159981	16.6611	25.718	24.226	23.1557	2.95782	5.76225	0.45315	3.26728	14.5972	11.0579	12.2501	13.7283	10.4124	18.6291	9.14039	10.3519
Up glu3	56804	-	hypothetical protein			carbohydrate metabolism	27.6961	-0.212269	0.856333	0.716717	-0.296169	0.767101	27.6961	2.24252	0.00208475	0.664039	3.3771	0.000732554	27.6961	0.387685	0.686949	0.627824	0.617506	0.536901	0.136219	0	0.031613	0.049782	0.029982	0.126383	0.051364	0.064618	0.432069	0.53147	0.310609	0.116056	0.019163	0.141783	0	0.134636	0.512694	0.478837	0.354311	0.658336	0.306619	0.387841	0.362818	0.538152
Up glu3	56830	-	carboxylesterase	0.401643	Carboxylic ester hydrolase	other catalytic activity	501.757	0.311922	0.0827172	0.147622	2.11298	0.0346029	501.757	1.22822	1.30597e-13	0.158055	7.77088	7.7945e-15	501.757	0.317185	0.0983474	0.154107	2.05821	0.0395699	16.6296	19.5151	16.285	14.5302	11.8086	16.534	15.745	13.4079	4.95524	8.17417	7.3237	4.44086	2.00594	3.21644	2.32444	3.24095	6.96144	8.59296	7.56493	5.60173	5.87942	5.71971	4.66807	6.39531
Up glu3	56897	-	CipA protein	0.765025	Putative oxidoreductase CipA	other catalytic activity	55.0436	-0.303922	0.454689	0.29431	-1.03266	0.301763	55.0436	1.87917	1.78941e-12	0.253616	7.40951	1.26763e-13	55.0436	0.826744	0.00331066	0.243275	3.3984	0.000677821	0.423487	0.432423	0.358319	0.183876	0.292048	0.477184	0.310886	0.564034	2.7412	3.10701	2.52269	2.24381	0.21355	0.541745	0.848296	0.814755	1.50382	2.06793	2.99286	2.52746	1.38923	1.51476	1.09429	1.22758
Up glu3	57179	-	glycosyl hydrolase family 88	0.843973	GH105/GH88 glycosyl hydrolase	carbohydrate metabolism	10.8711	-0.538647	0.662485	0.829375	-0.649461	0.51604	10.8711	3.0456	0.0129837	1.09891	2.77146	0.00558051	10.8711	-0.0339851	0.982057	0.848319	-0.0400617	0.968044	0.064744	0.169013	0.089229	0.122638	0.444401	0.122483	0.109585	0.046286	0.106258	0.014065	0.144518	0.002014	0.032165	0	0	0	0.032988	0.174586	0.015551	0.17651	0.072124	0.141337	0.140277	0.075145
Up glu3	57433	-	serin endopeptidase	0.39744	Peptidase S8 and S53, subtilisin, kexin, sedolisin	protein fate	7.46557	0.0967826	0.947843	0.859156	0.112648	0.910309	7.46557	2.47101	0.0143895	0.903934	2.73362	0.00626424	7.46557	1.49913	NA	0.828357	1.80977	0.070332	0.006482	0.035952	0.01592	0.058148	0.024348	0.01441	0.020228	0.015991	0.073747	0.162157	0.028043	0.027461	0	0.014648	0.015971	0	0.121329	0.067103	0.01519	0.088556	0.031919	0	0	0.105686
Up glu3	57524	-	uracil-5-carboxylate decarboxylase	0.638478	2-amino-3-carboxymuconate-6-semialdehyde decarboxylase	other catalytic activity	1718.96	0.456	0.000234925	0.111912	4.07465	4.60842e-05	1718.96	1.02613	6.47168e-18	0.11404	8.99797	2.2993e-19	1718.96	-0.141294	0.35747	0.112557	-1.25531	0.209367	23.1853	20.9074	20.8435	21.3947	17.0356	18.8922	15.7191	16.4197	13.4448	14.8536	14.8541	11.3802	5.85054	8.26379	5.67161	7.90595	14.5261	16.1564	17.7298	14.1621	16.7563	18.9816	16.9778	19.048
Up glu3	57526	hpr2, ste3	pheromone receptor-1	0.531126	Pheromone a factor receptor	unknown	13.8214	0.916783	0.265963	0.634522	1.44484	0.148503	13.8214	1.71076	0.012293	0.612808	2.79167	0.00524369	13.8214	0.622978	0.453448	0.590403	1.05517	0.291346	0.37429	0.218749	0.023467	0.164286	0.099574	0.099257	0.060006	0.017355	0.283847	0.546261	0.153129	0.466537	0.020861	0.266912	0.026268	0.112289	0.385522	0.173665	0.388028	0.202026	0.088532	0.072379	0.589861	0.295698
Up glu3	57555	-	hypothetical protein			other catalytic activity	41.4068	-1.04614	0.0456768	0.438987	-2.38308	0.0171684	41.4068	1.49247	0.00375354	0.467331	3.19359	0.00140514	41.4068	-0.267776	0.692122	0.442063	-0.605743	0.544686	1.52194	1.11756	0.213688	0.530141	2.62501	3.53029	2.40575	2.5306	1.73005	1.45566	0.300589	0.828949	0.019214	0.471498	0.758653	0.365094	1.66003	0.830081	1.28687	0.515691	0.222451	2.58973	0.137848	2.4468
Up glu3	57575	-	acid proteinase	0.523514	Concanavalin A-like lectin/glucanase (Fragment)	protein fate	3.50408	-1.26853	0.44977	1.21572	-1.04344	0.296745	3.50408	4.32217	0.00424021	1.37048	3.15378	0.00161173	3.50408	-0.106207	NA	0.977327	-0.108671	0.913463	0.005243	0	0	0.039282	0.05516	0.060671	0	0.028345	0.17924	0.098684	0.039986	0.030839	0	0	0.002634	0	0.043872	0.037592	0.108611	0.135344	0	0.044921	0.122768	0.21996
Up glu3	58058	-	round spore			carbohydrate metabolism	50.9436	0.395234	0.15749	0.222432	1.77687	0.0755889	50.9436	1.13282	1.50298e-05	0.243671	4.64898	3.33579e-06	50.9436	0.276697	0.398418	0.237295	1.16605	0.243595	1.95256	1.67433	2.39292	1.6799	1.6115	0.613412	0.901015	1.81415	2.22904	0.894286	0.954185	1.88789	0.245563	0.573593	0.317057	1.1691	1.63393	1.17019	1.09843	1.91457	1.50238	0.741705	1.14189	0.555116
Up glu3	58418	-	hypothetical protein	0.231586	Beta-lactamase	other catalytic activity	21.8478	0.614216	0.281502	0.436654	1.40664	0.159534	21.8478	1.63061	0.00206825	0.482483	3.37962	0.00072586	21.8478	-0.598711	0.309177	0.439026	-1.36372	0.172654	0.166256	0.186858	0.358344	0.257806	0.18822	0.166143	0.199192	0.13542	0.234935	0.307436	0.085526	0.164848	0.045587	0.068072	0.099633	0.040824	0.243263	0.119874	0.100107	0.245513	0.508999	0.254981	0.192636	0.168985
Up glu3	58456	-	hypothetical protein	0.231586	Zn(2)-C6 fungal-type domain-containing protein (Fragment)	transcription factor	200.515	0.132973	0.739034	0.259827	0.511775	0.608809	200.515	1.41543	1.19579e-09	0.220295	6.42516	1.31728e-10	200.515	0.0884305	0.798258	0.213762	0.413687	0.679104	1.00393	1.11563	0.811456	0.958648	0.612939	0.800109	1.64261	0.784765	6.57529	8.47689	7.45997	6.87992	2.12646	2.82304	1.52347	2.60688	10.2348	8.16909	7.4652	10.2902	6.99284	7.45265	9.98339	7.7922
Up glu3	58466	-	alcohol dehydrogenase-1			other catalytic activity	91.4392	-0.491359	0.13822	0.265798	-1.84861	0.0645136	91.4392	1.38268	8.5554e-10	0.213357	6.48057	9.13737e-11	91.4392	0.232	0.423183	0.208089	1.1149	0.264891	0.411406	0.42742	0.789997	0.771796	0.793459	1.42965	1.00457	0.991682	3.9993	5.02111	4.8441	4.85297	2.17554	1.71649	1.54557	1.82376	3.1792	4.15715	3.86569	5.15485	2.82663	4.74802	3.21701	3.82065
Up glu3	58472	cat3	catalase-4	0.477407	Catalase	other catalytic activity	75.2148	-0.0933368	0.913629	0.507215	-0.184018	0.853999	75.2148	1.93578	2.91148e-05	0.430156	4.50017	6.78987e-06	75.2148	-0.746563	0.166465	0.422164	-1.76842	0.0769906	0.075493	0.364043	0.06737	0.913698	0.50421	0.119102	0.194773	0.011857	5.17884	7.34207	8.48489	4.06194	1.48197	1.65509	0.541938	1.2161	4.28656	4.84926	4.31497	2.48563	9.83687	7.61389	5.90635	5.25796
Up glu3	58563	-	oxalate decarboxylase oxdC	0.551194	Oxalate decarboxylase	other catalytic activity	13.2576	0.934682	0.341131	0.737827	1.2668	0.205225	13.2576	2.00383	0.0144825	0.733687	2.73118	0.00631084	13.2576	1.44176	0.115588	0.730546	1.97354	0.048434	0.083179	0.051787	0.085398	0.151589	0.034636	0.017631	0.055089	0.094122	0.251834	0.093279	0.128401	0.229712	0.014296	0.01415	0.108486	0.034394	0.233881	0.184431	0.019671	0.189871	0	0.137014	0.064181	0.043972
Up glu3	58675	-	hypothetical protein	0.41702	Short chain dehydrogenase/reductase	other catalytic activity	168.282	0.00163793	0.99789	0.239316	0.00684422	0.994539	168.282	1.60166	4.49093e-12	0.22	7.28024	3.3322e-13	168.282	0.695494	0.0066444	0.219563	3.16762	0.00153691	0.983046	1.28839	1.29863	1.56098	1.19507	1.75533	1.20263	1.19804	6.01299	8.77482	6.20888	5.2877	1.87112	2.58819	1.21094	2.89666	4.3141	4.85386	5.82886	5.27132	2.25794	3.93911	3.29433	3.64167
Up glu3	58790	-	pyridoxine-3	0.595373	Glycerol-3-phosphate phosphatase	other catalytic activity	1718.53	0.635274	0.000740223	0.168447	3.77135	0.000162365	1718.53	1.30298	3.03375e-13	0.170201	7.6555	1.92567e-14	1718.53	0.0281567	0.924375	0.170695	0.164954	0.86898	188.52	187.188	215.357	198.946	146.282	175.466	106.718	127.32	131.75	87.6015	75.9186	113.026	48.2047	40.1081	41.0761	42.1061	59.9898	55.5254	50.3892	70.4718	78.0736	54.0281	66.1306	48.7035
Up glu3	58802	-	-	0.880957	GH95 alpha-L-fucosidase	carbohydrate metabolism	24.5513	-0.561576	0.424399	0.513698	-1.0932	0.274306	24.5513	1.31415	0.0424688	0.569818	2.30626	0.0210964	24.5513	-0.124041	0.887843	0.519255	-0.238883	0.811196	0.577405	0.164793	0.051562	0.08387	0.605511	0.75984	0.298346	0.547268	0.34797	0.116371	0.152655	0.304271	0.156253	0.087342	0.05164	0.028813	0.09978	0.214466	0.065258	0.072801	0.176813	0.638903	0.105224	0.083721
Up glu3	59014	abc2	menadione-induced gene-12	0.513803	ABC transporter ATP-binding protein/permease PDR18	transporter	52516.7	-0.579545	0.0246444	0.219951	-2.63488	0.00841679	52516.7	1.10893	2.00899e-06	0.218228	5.08153	3.74413e-07	52516.7	0.321472	0.265314	0.218194	1.47333	0.140661	6.69434	7.65541	8.48679	7.95877	12.699	13.7604	11.8616	11.2898	401.785	393.514	363.549	484.747	194.15	203.066	110.953	287.009	823.263	831.905	919.592	785.836	531.879	923.067	457.889	855.642
Up glu3	59095	-	monooxygenase	0.477303	Putative monooxygenase	other catalytic activity	212.556	-0.139252	0.391997	0.120275	-1.15779	0.246951	212.556	1.34254	1.45121e-19	0.142464	9.42371	4.35425e-21	212.556	-0.253941	0.127705	0.132254	-1.92009	0.0548464	9.02758	11.2426	8.72485	10.1647	10.8199	11.8841	10.212	12.0211	7.25455	6.10435	6.42785	7.56484	2.70878	2.92236	2.66087	2.4408	6.57863	5.31036	5.02641	6.26321	6.58611	7.34109	8.29749	4.86119
Up glu3	59322	-	hypothetical protein	0.706968	Zinc-binding dehydrogenase domain-containing protein	other catalytic activity	9.30598	0.0933164	0.951099	0.889632	0.104893	0.916461	9.30598	2.05224	0.0387729	0.875204	2.34487	0.0190337	9.30598	-0.00104276	0.999475	0.845116	-0.00123386	0.999016	0.109689	0.224393	0	0.034993	0.176111	0.32708	0	0	0.491259	0.377379	0.339142	0.232941	0.032679	0.020319	0.063359	0.049748	0.217109	0.405537	0.279057	0.151193	0.395434	0.156865	0.476958	0.070448
Up glu3	59351	-	nicotinic acid-4	0.670061	1-aminocyclopropane-1-carboxylate synthase	amino acid metabolism	48.8389	-0.113766	0.858664	0.389472	-0.292103	0.770208	48.8389	1.15872	0.00342588	0.359576	3.22245	0.00127098	48.8389	-0.48139	0.304194	0.350057	-1.37517	0.169077	0.110587	0.689473	1.95069	0.886117	0.763341	0.442862	1.29651	0.999433	3.23101	2.95205	2.40769	4.3715	2.07337	1.94776	0.509203	1.76803	2.33499	3.33851	2.06562	3.74062	4.98071	4.67762	3.90127	3.74348
Up glu3	59377	-	benzoate 4-monooxygenase	0.371944	Cytochrome P450 monooxygenase mpsF	other catalytic activity	49.5148	-0.109964	0.870628	0.408587	-0.269132	0.787828	49.5148	1.54029	0.000226148	0.385074	3.99998	6.33468e-05	49.5148	0.0581179	0.928427	0.373729	0.155508	0.876421	0.151234	0.240031	0.103139	0.485275	0.241055	0.467493	0.092054	0.165717	1.23275	0.676295	1.0702	0.661804	0.189419	0.152596	0.063014	0.660645	1.18703	0.551499	0.522468	0.938919	0.301703	0.978051	0.709597	0.621867
Up glu3	59508	-	carboxylesterase	0.378112	Carboxylic ester hydrolase	other catalytic activity	88.7129	-0.855357	0.0908198	0.413745	-2.06736	0.0387007	88.7129	1.51351	0.000205169	0.376064	4.02461	5.70704e-05	88.7129	-0.114401	0.852565	0.363886	-0.314387	0.753227	0.196181	0.106977	0.220174	0.076247	0.399387	0.82777	0.137478	0.535132	1.38973	1.95947	1.34592	1.10131	0.629696	0.701125	0.306006	0.905008	2.34541	2.29856	1.72165	1.48553	1.62547	3.00188	1.92131	2.02919
Up glu3	59672	-	nitroreductase			other catalytic activity	207.813	-1.1421	0.169979	0.659382	-1.73208	0.0832589	207.813	3.18534	1.52367e-08	0.53111	5.99751	2.00361e-09	207.813	1.13158	0.0807415	0.524524	2.15735	0.0309784	0.237769	0.143071	0.037332	0.008501	0.271642	0.35097	0.037223	0.509702	9.61285	20.3025	20.1611	8.07063	1.85649	3.02682	0.106779	1.38367	16.486	13.2319	14.0139	17.4833	7.85096	10.2899	4.53637	6.17514
Up glu3	59900	-	hypothetical protein			unknown	319.112	0.232857	0.576628	0.28909	0.805483	0.420541	319.112	1.74701	1.40533e-10	0.258135	6.76779	1.3076e-11	319.112	0.60644	0.050176	0.254546	2.38243	0.0171986	0.236114	0.702834	0.545766	0.41848	0.48527	0.469306	0.274887	0.512105	4.94277	6.13767	4.44945	4.50262	2.11269	1.70103	0.625251	1.69672	7.22278	5.66655	5.89804	6.46909	4.47094	4.37933	3.97597	4.42359
Up glu3	60206	-	hypothetical protein	0.497554	Choline dehydrogenase or related flavoprotein	other catalytic activity	10.3443	0.0461468	0.96943	0.707474	0.0652275	0.947993	10.3443	1.97898	0.00747745	0.6675	2.96476	0.00302921	10.3443	1.17987	0.140565	0.632288	1.86603	0.0620368	0.00132	0.031273	0.007723	0.005609	0.015897	0.012087	0.005624	0.009756	0.051028	0.021062	0.037354	0.073381	0.012428	0.017769	0.018952	0.004062	0.047412	0.24729	0.012688	0.158276	0.02173	0.041699	0.001237	0.009621
Up glu3	60418	-	aldehyde dehydrogenase	0.422197	Aldehyde dehydrogenase	other catalytic activity	5.39532	-0.334819	0.827634	0.955948	-0.350248	0.726152	5.39532	2.55616	0.0384086	1.08835	2.34865	0.0188415	5.39532	1.95234	NA	0.968657	2.01552	0.0438505	0	0.025295	0.065422	0.018426	0.037258	0.176774	0.163204	0.013848	0.199839	0.055068	0	0.086432	0	0.006209	0.026814	0	0.174342	0.208997	0.019011	0.351748	0.07037	0.029989	0.024412	0.072028
Up glu3	60419	-	phosphorus-3	0.454871	Purple acid phosphatase	other catalytic activity	81.2307	0.30264	0.649681	0.449874	0.672722	0.501124	81.2307	1.78995	7.77712e-05	0.419526	4.2666	1.98472e-05	81.2307	0.540378	0.284069	0.378851	1.42636	0.153764	0.213876	0.24302	0.196272	0.199911	0.03449	0.750026	0.016653	0.050372	0.869792	1.14173	1.57262	0.793817	0.216206	0.246336	0.107774	0.21679	4.0629	6.23883	6.12696	5.41789	2.62444	4.70835	3.18275	3.10547
Up glu3	60422	-	menadione-induced gene-11			other catalytic activity	1442.05	-1.41656	1.64367e-09	0.221098	-6.40692	1.48486e-10	1442.05	1.1767	1.27548e-08	0.195195	6.02834	1.65651e-09	1442.05	0.584879	0.0102745	0.193877	3.01675	0.00255503	0.617222	0.733075	0.483191	0.98559	2.26543	2.88652	1.49102	1.53903	18.5821	20.3948	18.3925	25.0043	10.8664	10.753	6.07895	9.90096	49.1729	37.9604	35.3106	44.8728	28.9235	33.2865	27.9095	25.9209
Up glu3	60490	-	oxidoreductase	0.490847	Nitronate monooxygenase domain-containing protein	other catalytic activity	145.673	-0.561541	0.00546906	0.17716	-3.16969	0.00152603	145.673	1.02918	1.64255e-07	0.184821	5.56852	2.56916e-08	145.673	0.527778	0.0146848	0.183215	2.88066	0.00396846	1.38809	1.6068	1.20914	1.39595	1.79285	2.34348	2.23465	2.57371	1.60585	1.80397	1.3761	2.0275	0.775085	1.1002	0.585982	0.982657	1.9918	1.8373	1.44348	1.66616	1.43467	1.31232	0.940751	1.28871
Up glu3	60616	-	integral membrane protein	0.446239	Integral membrane protein	unknown	22566.1	0.607605	0.0580098	0.266915	2.2764	0.0228219	22566.1	1.09997	0.000124486	0.26508	4.1496	3.3306e-05	22566.1	-0.0920613	0.834405	0.265064	-0.347317	0.728353	31.4277	31.4349	27.7646	27.9273	20.6298	34.5721	10.8659	16.6242	939.468	983.52	815.302	934.937	522.803	534.861	224.958	512.257	889.737	826.938	818.906	897.106	1025.87	850.684	951.458	910.991
Up glu3	60784	-	isoamyl alcohol oxidase	0.559014	FAD-linked oxidoreductase yvdP	other catalytic activity	432.851	0.422786	0.0537919	0.183033	2.30989	0.0208945	432.851	1.03653	2.2505e-08	0.174838	5.92851	3.05689e-09	432.851	0.501293	0.0158097	0.175768	2.85202	0.00434429	2.27864	3.05104	2.41141	2.14082	1.7857	1.70903	1.82523	2.61274	6.05314	9.41409	9.82201	6.7378	4.51277	4.4628	3.03501	4.33193	6.55067	6.68603	7.1273	5.72779	3.5852	6.20239	4.4785	4.68914
Up glu3	60791	-	serin endopeptidase	0.486525	Peptidase S8/S53 domain-containing protein	protein fate	41.2342	0.323733	0.516389	0.353146	0.916714	0.359293	41.2342	2.05271	1.22208e-07	0.365067	5.62284	1.87839e-08	41.2342	0.926039	0.0475629	0.384509	2.40837	0.0160239	3.06236	2.10351	0.644275	1.56433	2.81046	2.22198	0.89558	1.07747	1.79265	6.25403	2.57864	3.32244	0.467002	0.725493	0.459905	0.141066	0.112105	1.71761	1.09438	1.62971	0.297449	0.075345	0.406667	0.549862
Up glu3	61304	-	aminopeptidase P			protein fate	393.775	0.382535	0.000189844	0.0926698	4.12794	3.66033e-05	393.775	1.12938	3.60205e-23	0.109773	10.2883	7.95947e-25	393.775	0.940863	2.25805e-17	0.105269	8.93769	3.97379e-19	5.17403	5.46271	5.06931	5.29467	4.72019	3.92852	4.4391	4.34047	2.37638	2.19692	2.27927	2.10729	0.93618	1.33737	0.897748	1.04596	3.01025	3.3067	2.5714	3.09904	1.5747	1.48531	1.67865	1.75403
Up glu3	61462	-	hypothetical protein	0.231586	Hemerythrin-like domain-containing protein	unknown	104.594	0.0686388	0.827309	0.195523	0.351052	0.72555	104.594	1.15595	6.69369e-10	0.177285	6.52026	7.01851e-11	104.594	0.223202	0.331306	0.169826	1.3143	0.188746	1.71218	2.08663	1.44122	1.25802	2.07372	1.88686	1.34295	1.7105	5.04441	4.72401	4.82719	5.56597	2.39845	3.28079	1.9203	2.10552	4.29996	5.23169	4.87716	6.19549	4.27972	4.41803	4.1675	4.66359
Up glu3	61553	-	phosphoketolase	0.616249	D-xylulose 5-phosphate/D-fructose 6-phosphate phosphoketolase	carbohydrate metabolism	178.084	-0.0278677	0.942032	0.223585	-0.12464	0.900808	178.084	1.11855	3.94674e-06	0.226455	4.9394	7.83619e-07	178.084	-0.0429489	0.909431	0.220129	-0.195108	0.845309	3.89926	3.03798	2.70707	4.5347	5.03891	3.65727	3.87661	4.21644	2.94927	4.9863	4.35708	3.72466	0.758405	3.99945	2.86341	3.05112	6.74494	6.27415	6.16714	5.57512	6.57436	5.3307	8.11716	5.0278
Up glu3	62091	-	thermoresistant gluconokinase	0.43894	Gluconokinase	carbohydrate metabolism	74.7521	0.677284	0.0751208	0.313637	2.15946	0.0308148	74.7521	1.04173	0.00244205	0.313007	3.32815	0.000874239	74.7521	-0.453282	0.256269	0.302052	-1.50067	0.13344	2.348	2.86451	2.14769	2.37636	2.13433	1.64328	1.005	1.70559	4.92638	3.56098	2.45292	1.83422	0.69307	2.04984	0.856432	2.04318	2.71147	2.93841	4.34518	2.50142	4.29647	3.34375	4.48294	6.29464
Up glu3	62100	-	heat shock protein 30			protein fate	3584.38	-0.597382	0.0405112	0.245367	-2.43464	0.0149065	3584.38	1.5853	7.91063e-10	0.244133	6.49361	8.3802e-11	3584.38	-0.651804	0.024693	0.24342	-2.6777	0.00741303	11.6421	12.4796	11.3154	11.5752	15.8774	16.697	21.08	23.3247	63.3119	76.5258	53.091	46.7573	13.5164	27.6724	12.6491	28.8516	90.3015	108.002	88.0884	67.687	136.871	103.216	187.695	150.878
Up glu3	62380	-	hexose transporter HXT13	0.729624	Galactose permease	transporter	25032.5	-0.957917	0.0771357	0.446249	-2.1466	0.0318252	25032.5	1.33098	0.00652114	0.442107	3.01053	0.00260789	25032.5	-0.871889	0.11588	0.442109	-1.97211	0.0485966	3.93656	2.21805	2.83465	2.40098	4.21472	13.0527	3.0953	4.68156	732.589	732.605	639.192	973.429	226.602	499.716	77.1232	476.805	396.192	308.173	330.574	474.748	762.95	615.119	762.688	677.445
Up glu3	62556	-	-			unknown	241.455	0.381454	0.114971	0.195865	1.94754	0.0514704	241.455	1.60789	7.11253e-15	0.197235	8.15216	3.57475e-16	241.455	0.706817	0.00154488	0.194338	3.63705	0.000275782	5.29942	5.58975	5.1735	5.88757	3.98877	5.89304	4.62807	2.98076	7.12386	8.46332	9.92862	7.37382	2.74819	3.4662	1.79083	3.21552	7.0145	9.03828	8.11433	7.65514	5.61544	6.22526	4.32019	5.14628
Up glu3	63202	-	alpha/beta hydrolase	0.561308	Alpha/beta hydrolase	other catalytic activity	188.847	-0.00601535	0.987224	0.217856	-0.0276116	0.977972	188.847	1.45275	8.41418e-10	0.224077	6.48324	8.97743e-11	188.847	0.0133228	0.973783	0.215526	0.0618152	0.95071	1.20956	1.33651	0.816343	0.927996	1.02927	1.16694	1.41939	1.04463	1.53112	1.50495	0.971564	1.33922	0.499	0.65587	0.533645	0.320773	1.88561	1.46585	0.987069	1.75298	1.86758	1.42965	1.70162	1.29042
Up glu3	63240	-	hypothetical protein			unknown	295.021	-0.0885431	0.785079	0.208189	-0.425302	0.670617	295.021	1.21484	3.89176e-08	0.208314	5.83177	5.48438e-09	295.021	0.275546	0.324625	0.207391	1.32863	0.183969	1.39746	2.3808	1.97551	2.01369	1.65763	3.00083	1.63023	2.42594	3.65698	4.28944	3.72946	2.31752	0.952352	1.85427	1.7397	2.15758	3.17221	2.83231	3.04473	3.03429	2.93676	2.96935	2.25666	2.57439
Up glu3	63435	-	hypothetical protein	0.507201	Short chain dehydrogenase citE	other catalytic activity	223.514	-0.115965	0.805539	0.298811	-0.388088	0.697951	223.514	3.23403	3.53654e-33	0.261664	12.3595	4.32874e-35	223.514	0.951575	0.00100417	0.252766	3.76465	0.000166785	0.768296	0.829723	0.531107	1.12341	1.20508	1.75652	0.936589	0.805224	14.324	19.7928	14.2696	18.4623	2.07731	2.61307	0.344532	1.76776	11.454	13.6405	11.7607	11.2257	6.60572	6.89219	3.32457	8.21001
Up glu3	63813	-	cytochrome b5	0.464542	Cytochrome b5 heme-binding domain-containing protein	unknown	156.092	-0.0535945	0.86643	0.193053	-0.277615	0.781308	156.092	1.19661	2.91722e-09	0.190616	6.27762	3.43797e-10	156.092	0.750502	0.000415048	0.187399	4.00483	6.20615e-05	8.28876	8.37259	11.7295	8.80868	10.583	13.5143	8.54412	9.62243	20.6086	16.029	15.9458	17.1878	7.6948	8.80272	5.24477	9.88301	20.5042	21.7103	22.658	17.303	12.5802	15.4486	11.1181	12.5778
Up glu3	64667	-	clock-controlled gene-1			unknown	1964.07	-0.660903	2.06694e-06	0.128724	-5.13428	2.83219e-07	1964.07	1.2319	2.15418e-20	0.127928	9.62959	5.99678e-22	1964.07	0.374413	0.0130976	0.12799	2.92533	0.00344086	88.8885	112.763	111.628	95.4332	170.865	183.81	177.714	165.258	310.855	263.49	299.474	258.422	155.236	137.108	85.8323	121.056	236.358	201.407	243.794	212.228	186.123	182.455	178.591	170.154
Up glu3	64836	-	NRS/ER	0.573269	RmlD-like substrate binding domain-containing protein	other catalytic activity	10.2284	0.0116658	0.991091	0.571228	0.0204223	0.983706	10.2284	1.27904	0.0481312	0.56812	2.25136	0.0243628	10.2284	1.14474	0.103464	0.563415	2.03178	0.0421759	0.030969	0.226074	0.09865	0.0952	0.178092	0.210728	0.136566	0.034416	0.110268	0.23745	0.37519	0.193064	0.050331	0.025789	0.086796	0.062965	0.266268	0.071109	0.093416	0.758145	0.061928	0.04131	0.149612	0.05376
Up glu3	65037	-	inorganic pyrophosphatase			other catalytic activity	13.0744	0.847479	0.376431	0.713098	1.18845	0.234658	13.0744	2.40339	0.0187164	0.912213	2.63468	0.00842158	13.0744	1.39332	0.281227	0.972175	1.4332	0.151801	2.05188	3.69036	2.21625	2.91505	1.15746	1.48366	1.38336	0.930426	0.405783	0.229392	0.078872	0.299983	0	0.088574	0	0.00404	0.014571	0.589562	0	0	0	0	0.032403	0.262764
Up glu3	65055	-	fatty acid desaturase	0.453071	Delta 8-(E)-sphingolipid desaturase	lipid metabolism	482.922	-0.410946	0.127903	0.217335	-1.89084	0.0586455	482.922	1.27246	5.16443e-10	0.193914	6.56201	5.30876e-11	482.922	0.37454	0.122091	0.192614	1.94452	0.0518333	3.1673	0.899374	2.62681	1.0568	2.52009	4.46697	2.38661	2.54648	15.9595	26.7602	23.6387	13.5402	7.81515	6.64379	5.63541	6.99756	16.8225	25.1872	24.1056	16.6776	12.0545	12.4405	12.9323	10.5684
Up glu3	65097	-	quinone oxidoreductase	0.455748	Enoyl reductase (ER) domain-containing protein	other catalytic activity	279.273	-0.368388	0.685604	0.606551	-0.607348	0.54362	279.273	2.39526	1.26405e-07	0.426448	5.61677	1.94564e-08	279.273	0.302581	0.616386	0.406622	0.744134	0.456795	0.021059	0.03565	0.086611	0.017488	0.033703	0.164017	0.005112	0.032256	2.1478	1.65221	1.34548	1.93821	0.317212	0.57178	0.095864	0.390958	9.44772	6.86314	6.37802	10.4633	6.77248	8.88808	6.51703	5.79417
Up glu3	65102	-	hypothetical protein	0.397035	p-loop containing nucleoside triphosphate hydrolase protein (Fragment)	carbohydrate metabolism	10.686	-0.512525	0.640949	0.74582	-0.687197	0.491959	10.686	3.54929	0.000631751	0.953049	3.72414	0.000195985	10.686	0.0402134	0.976379	0.727776	0.0552552	0.955935	0.026957	0.018958	0.085843	0.086243	0.043837	0.018292	0.008055	0.555272	0.522724	0.464092	0.014848	0.121111	0	0.008389	0.036723	0	0.026891	0.104019	0.01227	0.058919	0.028678	0.033632	0.024769	0.207956
Up glu3	65171	-	metallo-beta-lactamase	0.10105	Metallo-beta-lactamase domain-containing protein	unknown	94.349	0.54457	0.146321	0.299671	1.81723	0.0691822	94.349	2.0516	1.41138e-12	0.27562	7.44358	9.79955e-14	94.349	0.310565	0.399936	0.267111	1.16268	0.244957	0.649415	0.362422	0.335252	0.517432	0.234369	0.534684	0.350766	0.265654	2.15482	2.15327	1.76406	1.89159	0.449415	0.513947	0.20669	0.806412	1.41322	1.87023	1.46066	1.4408	1.55315	1.34545	1.20065	1.06248
Up glu3	65191	-	MFS maltose permease MalP	0.460686	Putative ral alpha-glucoside permease	transporter	28.2904	-2.18558	3.60956e-07	0.399387	-5.47233	4.44158e-08	28.2904	1.56422	0.00416569	0.495038	3.15979	0.00157883	28.2904	0.0995575	0.896811	0.453044	0.219752	0.826064	0.530552	0.1972	0.191653	0.796133	3.18371	4.11948	3.82512	3.96004	0.572922	0.060878	0.186149	0.260227	0.033207	0.085923	0.048504	0.029393	0.048454	0.69414	0.038716	0.27255	0.035644	0.041017	0.152906	1.69317
Up glu3	65333	-	glycosyl hydrolase	0.40844	Glycoside hydrolase family 15	carbohydrate metabolism	4534.92	0.194529	0.420333	0.176737	1.10067	0.27104	4534.92	1.13667	8.69298e-10	0.17547	6.47786	9.30314e-11	4534.92	-0.130196	0.617718	0.175541	-0.741683	0.45828	76.5704	68.5428	51.415	61.8872	54.2054	65.611	60.2712	61.574	296.43	370.296	348.971	329.502	134.435	209.737	82.9511	193.428	216.792	185.878	186.663	234.195	245.147	233.117	233.69	227.353
Up glu3	65817	-	alpha-1,3-mannosyltransferase CMT1	0.558866	GT alpha-1,3-mannosyltransferase	carbohydrate metabolism	156.357	-0.480536	0.332865	0.373723	-1.28581	0.198511	156.357	1.57029	1.42608e-06	0.304901	5.15015	2.60285e-07	156.357	-0.555697	0.129071	0.290324	-1.91406	0.0556131	0.11004	0.04897	0.135874	0.279716	0.36934	0.231872	0.151365	0.125831	1.85261	1.32379	1.58028	1.74229	0.626957	0.812886	0.316747	0.490119	2.89609	2.86383	2.72036	2.75996	3.3437	6.16313	3.53259	4.15668
Up glu3	65854	-	quinate-1F			transcription factor	66.7217	-0.887472	0.00629358	0.284173	-3.123	0.00179018	66.7217	1.88038	0.000127771	0.453882	4.14289	3.42955e-05	66.7217	0.293401	0.625696	0.403508	0.727125	0.467149	0.477383	0.620937	0.438624	0.695643	1.02469	1.20185	1.12899	1.11998	0.055132	0.134178	0.052586	0.057563	0.015839	0.028285	0.005813	0.032665	0.119973	0.062739	0.017506	0.046889	0.053991	0.027012	0.068945	0.068523
Up glu3	65869	-	quinate-1S	0.570993	Quinate 5-dehydrogenase	other catalytic activity	323.539	-0.458897	0.000615258	0.120039	-3.82291	0.000131889	323.539	1.41729	1.65587e-14	0.176176	8.04471	8.64527e-16	323.539	0.217621	0.259111	0.145868	1.4919	0.135725	2.64152	2.50841	2.63233	2.36348	3.67643	4.10689	3.67186	3.63917	0.401823	0.372821	0.442217	0.350676	0.080666	0.221816	0.08914	0.209393	0.597902	0.681423	0.503153	0.594644	0.55463	0.50951	0.539524	0.528292
Up glu3	65975	-	acylamide-delta3(E)-desaturase	0.406101	Fatty acid desaturase	lipid metabolism	180.763	0.168746	0.610239	0.227247	0.742565	0.457745	180.763	1.20753	1.57601e-07	0.21655	5.5762	2.45824e-08	180.763	0.117156	0.726529	0.215425	0.543835	0.586555	2.13381	1.64273	1.53211	1.71749	1.74249	1.96722	1.80314	1.44106	5.63488	5.8005	5.60851	4.09512	1.72899	3.26845	1.78543	2.68542	4.92015	4.31117	3.19132	4.44095	3.52478	3.60245	3.72869	4.94517
Up glu3	66016	-	dienelactone hydrolase			other catalytic activity	2808.95	0.772202	7.02728e-14	0.0982884	7.85649	3.95056e-15	2808.95	1.12787	9.93809e-29	0.0981735	11.4885	1.50708e-30	2808.95	0.222615	0.0623331	0.0975281	2.28258	0.0224554	190.285	180.939	160.789	178.621	102.704	119.756	113.736	113.676	241.968	218.182	215.602	205.371	88.7256	113.728	94.2999	120.136	284.956	241.271	212.589	256.013	224.553	191.354	237.61	232.971
Up glu3	66092	-	hypothetical protein			unknown	158.371	0.0195083	0.963446	0.244143	0.0799052	0.936313	158.371	1.3993	2.75781e-08	0.237442	5.8932	3.78781e-09	158.371	-0.294555	0.362555	0.236917	-1.24328	0.213763	11.7954	10.0036	10.5257	13.7938	11.6709	12.5324	12.7387	11.9347	43.4657	36.2202	19.2513	28.4585	6.50425	15.0226	11.1526	16.7152	16.8719	16.4731	25.2335	18.4123	24.8336	19.1089	29.3116	22.1462
Up glu3	66432	-	glutathione S-transferase-3	0.932779	ER glutathione S transferase	other catalytic activity	1182.02	0.0380693	0.91596	0.212717	0.178967	0.857963	1182.02	2.39717	5.95505e-30	0.204267	11.7355	8.38558e-32	1182.02	0.743232	0.00140766	0.202778	3.66524	0.000247106	21.6798	17.3289	18.0311	18.8689	19.7024	22.2322	19.2305	20.2904	164.198	306.475	255.388	185.34	36.3539	55.6782	33.0246	53.2346	193.98	237.378	258.426	172.116	97.1917	165.404	117.225	167.182
Up glu3	66534	-	hypothetical protein	0.449352	Cytochrome P450 monooxygenase	other catalytic activity	37.5312	-0.632348	0.153516	0.352914	-1.79179	0.0731664	37.5312	1.3252	0.000259315	0.334286	3.96427	7.36206e-05	37.5312	0.450132	0.257836	0.300835	1.49627	0.134583	0.087297	0.061889	0.079529	0.263288	0.444957	0.099225	0.376076	0.312966	0.901729	0.609103	0.526729	0.702812	0.142449	0.156299	0.124782	0.080621	0.950854	1.54457	1.2643	1.10389	0.778047	1.10653	0.94276	0.577195
Up glu3	66614	-	epoxide hydrolase			other catalytic activity	14.9208	0.207281	0.840688	0.639635	0.324061	0.745892	14.9208	1.31912	0.0486588	0.58732	2.24601	0.0247036	14.9208	-2.13745	0.000746933	0.555925	-3.84486	0.000120623	0.009915	0.035993	0.049514	0.178568	0.039137	0.080669	0.036957	0.098019	0.223835	0.158385	0.13311	0.232947	0.065652	0.057759	0.021194	0.153602	0.183394	0.014788	0.128521	0.122742	0.669682	0.407489	0.522077	0.572829
Up glu3	66657	-	MFS monocarboxylate transporter	0.349576	Major facilitator superfamily (MFS) profile domain-containing protein	transporter	752.799	0.448359	0.0846656	0.213357	2.10145	0.0356014	752.799	2.28645	1.97405e-27	0.203771	11.2207	3.22878e-29	752.799	0.805329	0.000351523	0.198858	4.04977	5.12688e-05	1.14199	1.45213	1.19467	1.1157	0.950474	1.23342	0.678077	1.01092	8.31402	7.02557	5.60484	8.5882	1.72505	1.88165	0.966328	1.67791	16.1556	10.4943	9.94614	17.4719	8.72052	8.28754	8.11173	7.09772
Up glu3	66827	-	alcohol dehydrogenase-1	0.425387	alcohol dehydrogenase	other catalytic activity	20.0572	-0.0782642	0.920704	0.464341	-0.168549	0.866151	20.0572	1.61865	0.00178719	0.472871	3.42303	0.000619283	20.0572	0.57803	0.390237	0.488489	1.1833	0.23669	0.601977	0.925041	0.209073	0.064445	0.613086	0.228574	0.460529	0.643607	1.34483	1.06548	1.63725	0.962397	0.150316	0.382819	0.038262	0.344144	1.11999	0.534084	0.420773	0.201679	0.498298	0.450585	0.053074	0.167773
Up glu3	66859	-	epoxide hydrolase	0.518742	Epoxide hydrolase N-terminal domain-containing protein	other catalytic activity	6.55171	-0.826606	0.621392	1.14243	-0.723552	0.469341	6.55171	3.00392	0.0159477	1.11416	2.69613	0.00701511	6.55171	-0.0988223	NA	1.01703	-0.0971679	0.922593	0.022477	0.008472	0.007646	0.021948	0	0.111437	0	0.023461	0.044991	0.361844	0.170787	0.018007	0	0	0.050108	0	0.116434	0.038419	0.057095	0.06038	0.135013	0.019767	0.201723	0.082066
Up glu3	67084	-	-	0.41676	Integral membrane protein	unknown	115.724	-1.02295	6.19522e-06	0.208332	-4.91017	9.09956e-07	115.724	1.2353	5.88274e-07	0.231981	5.32503	1.00934e-07	115.724	-0.289432	0.312944	0.213544	-1.35538	0.175298	1.13127	1.13981	1.45644	1.60165	3.57184	2.33796	3.4572	2.38786	1.68395	1.1192	1.01817	0.943544	0.475266	0.614029	0.615407	0.356714	1.22077	1.74965	1.35432	1.38946	1.75956	1.8694	2.08019	1.56226
Up glu3	67117	-	hypothetical protein	0.477107	Exonuclease domain-containing protein (Fragment)	other catalytic activity	41.1685	0.48247	0.154158	0.269679	1.78906	0.0736058	41.1685	1.42493	4.99856e-07	0.265977	5.35732	8.44644e-08	41.1685	0.431243	0.195003	0.257635	1.67385	0.0941596	0.589945	0.714365	0.758101	0.504378	0.443013	0.655039	0.33884	0.538482	0.971309	1.18962	1.04866	1.01818	0.548705	0.308038	0.349404	0.408143	1.04485	0.990382	0.582749	1.13248	0.612788	0.888227	0.808487	0.571161
Up glu3	67133	-	-	0.231586	Apolipoprotein/apolipophorin	unknown	414.467	-0.117232	0.485603	0.120481	-0.97303	0.330539	414.467	1.05559	7.34679e-18	0.117505	8.98336	2.62613e-19	414.467	0.165932	0.278191	0.115134	1.44121	0.149527	2.08847	2.59138	2.12138	2.25417	2.60278	2.49326	2.86033	2.67826	5.25578	4.57449	4.01954	4.18034	1.85776	2.46146	1.94196	2.70211	5.13954	4.18292	4.63536	4.48234	4.52293	3.99205	4.56276	4.027
Up glu3	67538	cat1	catalase-1	0.617005	Catalase	other catalytic activity	248.219	-1.05245	8.34074e-05	0.243094	-4.32939	1.49523e-05	248.219	1.41089	3.24408e-08	0.240598	5.86411	4.51543e-09	248.219	-0.30248	0.353525	0.238968	-1.26578	0.205593	1.59942	1.40868	0.897345	1.01595	2.01754	1.94013	4.35684	3.90774	3.45921	4.48062	4.26238	1.98926	0.764379	2.72888	1.10877	1.66827	3.03735	3.11724	2.68288	1.64275	3.9752	3.52392	3.63974	2.65544
Up glu3	67678	-	chitin binding protein	0.439594	Carbohydrate esterase family 4 protein	carbohydrate metabolism	3.3955	1.41108	0.502905	1.50166	0.93968	0.347382	3.3955	4.64037	0.014075	1.69232	2.74201	0.00610637	3.3955	1.29773	NA	1.39984	0.92706	0.353896	0.140533	0.029452	0.032523	0.245847	0	0.011152	0.025695	0	0.282549	0.2962	0	0	0	0	0	0	0.071322	0.242626	0	0.178232	0	0.623952	0.011187	0.161079
Up glu3	67868	-	hypothetical protein	0.43676	Polyamine transport protein	transporter	36.2324	1.07639	0.165398	0.615817	1.74791	0.0804804	36.2324	1.61517	0.0172892	0.606122	2.66475	0.00770448	36.2324	0.963586	0.21396	0.596068	1.61657	0.105971	0.187689	0.338299	0.06573	0.290142	0.020508	0.019686	0.066137	0.091298	0.243814	0.484436	0.069396	0.715237	0.054014	0.121146	0.080723	0.047944	0.560938	0.550938	0.331546	0.597903	0.076323	0.225008	0.119331	0.335432
Up glu3	68019	-	hypothetical protein	0.231586	Metallo-hydrolase/oxidoreductase	other catalytic activity	125.05	0.254594	0.567391	0.309213	0.823363	0.410301	125.05	1.8656	4.11542e-12	0.255793	7.2934	3.02238e-13	125.05	0.210904	0.563627	0.250097	0.84329	0.399067	0.571965	0.318217	0.273266	0.192536	0.150079	0.42787	0.271172	0.372006	2.90279	3.36554	3.54139	2.83657	0.921922	1.14679	0.524707	0.959977	2.33963	1.9462	2.6708	3.16908	2.30049	2.7256	2.16113	1.91265
Up glu3	68169	-	calcium exchanger	0.749601	Ca2+ transporter	transporter	27.8082	0.479412	0.419378	0.434756	1.10271	0.270152	27.8082	1.13393	0.025734	0.451645	2.51067	0.0120502	27.8082	0.559882	0.373459	0.459308	1.21897	0.222856	0.657971	0.345651	0.238739	0.708855	0.209595	0.349907	0.397568	0.195725	0.256504	0.999916	0.846463	0.112033	0.365983	0.102111	0.123211	0.119276	0.381143	0.671953	0.161561	0.608415	0.589969	0.149247	0.031019	0.26243
Up glu3	68336	-	hypothetical protein	0.548317	Aldo-keto reductase str7	other catalytic activity	20.4162	1.95177	0.100054	0.966771	2.01885	0.0435025	20.4162	3.43592	5.58911e-07	0.644018	5.33514	9.54725e-08	20.4162	1.30854	0.063896	0.576302	2.27057	0.0231728	0	0	0.137299	0.0779	0	0	0.023892	0	0.954081	1.64586	2.04794	1.75607	0	0.027762	0.078418	0.086968	2.05653	1.49459	1.14414	1.60712	0.54986	0.522314	0.581417	0.446223
Up glu3	68466	-	hypothetical protein	0.554861	Dihydroxyacetone kinase	carbohydrate metabolism	10.7606	0.197199	0.906587	0.99222	0.198745	0.842462	10.7606	3.15634	0.0181679	1.19291	2.64591	0.00814723	10.7606	0.100275	0.95206	0.942434	0.1064	0.915265	0	0.113277	0	0.042258	0.052514	0.015476	0.019761	0.055329	0.037967	0.033368	0	0.107173	0	0.016402	0	0	0.15858	0.137944	0.056568	0.12641	0.064538	0.116226	0.181513	0.096196
Up glu3	68574	-	-	0.344052	DUF3533 domain-containing protein (Fragment)	unknown	758.022	0.248036	0.656962	0.37535	0.660812	0.508733	758.022	1.41672	0.00012233	0.341068	4.15378	3.27026e-05	758.022	0.00860364	0.988371	0.340431	0.0252728	0.979837	0.395376	0.39099	0.280098	0.214261	0.157512	0.441301	0.274817	0.282296	8.63751	11.7788	10.497	10.7396	3.33644	6.25309	1.19941	5.32737	10.8325	8.84671	8.68643	11.5085	10.553	10.443	10.6545	9.62035
Up glu3	68755	-	hypothetical protein	0.373649	Short chain dehydrogenase/reductase	unknown	1569.75	-0.158173	0.706944	0.276674	-0.571695	0.567529	1569.75	1.12794	0.000144534	0.274266	4.11259	3.91238e-05	1569.75	0.591671	0.0807541	0.274301	2.15701	0.031005	28.4234	34.0782	34.4174	31.474	25.192	69.3528	27.1673	36.0717	176.794	191.205	184.542	183.34	105.095	109.828	41.3547	93.8114	175.887	154.979	147.625	176.874	127.468	125.136	113.158	86.532
Up glu3	68925	-	MFS multidrug transporter			unknown	10.9091	0.764728	0.523428	0.845211	0.904777	0.365583	10.9091	2.06739	0.0393226	0.883863	2.33904	0.0193333	10.9091	0.757075	0.537353	0.848074	0.892699	0.372018	0.073857	0.205199	0.071462	0.226365	0.134915	0.024941	0.033675	0.224116	0.592349	0.082665	0	0.356218	0.144509	0.166979	0.013124	0	0.145846	0.054439	0.02607	0.215819	0.024861	0.243685	0.097563	0.031016
Up glu3	69181	-	short-chain dehydrogenase/oxidoreductase			unknown	261.095	-1.32577	0.281706	0.94284	-1.40615	0.15968	261.095	2.30411	0.00802342	0.783479	2.94086	0.00327299	261.095	1.28106	0.204763	0.779017	1.64446	0.100081	0.04563	0.14347	0.056874	0.019773	0	0.866794	0	0	9.3738	10.7177	9.27448	11.334	1.83134	3.0716	0.936639	2.6432	29.4633	22.0606	22.5401	33.6732	10.4934	17.1074	7.64866	10.7855
Up glu3	69245	-	glycosylhydrolase family 2-1	0.949174	Beta-mannosidase A	carbohydrate metabolism	74.3346	-2.7614	1.73363e-09	0.431587	-6.39824	1.57176e-10	74.3346	1.70526	0.00311514	0.524194	3.2531	0.00114152	74.3346	0.563666	0.396919	0.481902	1.16967	0.242134	0.168475	0.241652	1.21528	0.322454	4.44446	7.76874	5.3065	5.89747	0.338026	0.111113	0.072329	0.057322	0.040483	0.022337	0.059566	0	0.051808	0.296785	0.042264	0.60111	0.07137	0.045731	0.119189	0.089088
Up glu3	69486	-	-			unknown	25.7592	-2.72057	0.00854026	0.900902	-3.01983	0.00252915	25.7592	3.94335	1.94994e-07	0.712262	5.53637	3.08796e-08	25.7592	1.26994	0.088915	0.602024	2.10946	0.0349053	0	0.016486	0	0.022945	0.187526	0.546612	0.014265	0.072922	0.820204	1.48069	2.08108	0.635746	0	0.096412	0.005271	0	1.92873	2.47484	2.44407	1.58482	0.706731	1.44062	0.150099	0.803605
Up glu3	69490	-	chitin binding protein	0.468149	Glycoside hydrolase/deacetylase (Fragment)	carbohydrate metabolism	38.799	-0.725328	0.464792	0.715383	-1.0139	0.31063	38.799	1.51871	0.0135603	0.551079	2.75589	0.0058533	38.799	-1.92956	0.00341949	0.569552	-3.38785	0.00070443	0.010867	0.033494	0.023322	0.037888	0.116783	0.121105	0.101729	0.062377	1.69013	2.79663	5.98707	0.848367	1.38461	1.17717	2.16966	0.344753	0.418965	0.413976	0.309067	0.688404	3.19955	0.393392	3.17711	1.71896
Up glu3	69555	-	hypothetical protein			protein fate	8242.48	-0.569632	0.0881676	0.273542	-2.08243	0.0373031	8242.48	1.38481	2.18468e-06	0.273468	5.06388	4.10811e-07	8242.48	-0.24071	0.543731	0.273327	-0.880667	0.378498	117.377	99.645	87.0774	104.764	138.265	218.291	157.826	140.889	257.882	328.816	300.189	173.559	48.7706	155.013	77.5625	140.092	273.472	333.298	342.974	224.825	262.452	401.109	352.379	424.218
Up glu3	69605	-	cystathionine beta-lyase	0.621765	Cystathionine beta-lyase/cystathionine gamma-synthase	amino acid metabolism	80.0708	0.634785	0.448626	0.607164	1.04549	0.295796	80.0708	2.11032	0.000406066	0.548683	3.84615	0.00011999	80.0708	0.885033	0.207515	0.540874	1.6363	0.101776	0.1416	0.283887	0.452234	0.151224	0.067494	0.176214	0.220914	0.033778	2.73833	4.14128	3.24096	3.53367	0.064045	1.45227	0.677692	1.14935	5.19388	3.71587	2.56232	4.19469	2.32684	2.31464	3.14524	2.65266
Up glu3	69656	-	hypothetical protein	0.395955	MYND zinc finger protein	unknown	154.129	-0.0568654	0.876058	0.219283	-0.259325	0.795385	154.129	1.00294	1.02858e-05	0.211937	4.73225	2.22049e-06	154.129	-0.201176	0.514846	0.21509	-0.935314	0.349626	1.90394	1.3326	1.86885	1.76183	1.59788	2.87536	1.51807	1.7314	3.06968	4.59253	4.27665	4.09399	1.29045	2.5465	1.92419	2.49436	2.00781	3.06973	2.3237	2.19287	2.88918	2.96348	2.76875	2.83818
Up glu3	69769	-	FMN binding oxidoreductase	0.558942	FMN-linked oxidoreductase	carbohydrate metabolism	3530.3	0.188548	0.419682	0.171072	1.10216	0.270393	3530.3	1.80589	6.88738e-26	0.165753	10.8951	1.21603e-27	3530.3	0.394825	0.0496463	0.165298	2.38857	0.0169142	9.82554	12.028	13.3401	13.4459	11.6119	10.4559	11.1821	10.3273	118.649	140.34	122.595	151.36	50.8996	49.2944	23.0575	39.2348	132.482	149.137	145.25	147.249	103.638	117.818	108.235	125.113
Up glu3	69791	-	hypothetical protein	0.586051	Clavaminate synthase-like protein	other catalytic activity	31.0897	0.623931	0.269441	0.43462	1.43558	0.151123	31.0897	1.60858	0.00118245	0.453681	3.54563	0.000391674	31.0897	1.08457	0.0553893	0.463864	2.33813	0.0193805	2.05576	1.75414	1.67911	1.78101	0.584604	0.28641	1.42892	0.458042	1.66046	1.21666	1.58612	2.08327	0.367687	0.173755	0.238068	0.085472	0.204773	0.498146	1.31	0.70886	0.82736	0.306799	0.104602	0.003321
Up glu3	69805	-	hypothetical protein			other catalytic activity	9.50203	-0.0127324	0.993517	0.812037	-0.0156796	0.98749	9.50203	2.85734	0.00337594	0.885359	3.22733	0.00124952	9.50203	0.360774	0.76356	0.75233	0.479543	0.631553	0.038816	0.161833	0.046337	0.099116	0.040402	0.17194	0.050609	0.051512	0.803091	0.847203	0.29861	0.470165	0	0.290399	0	0.027016	0.45849	0.565559	0.040658	0.538185	0.060636	0.719985	0.150593	0.233076
Up glu3	69885	-	translation initiation factor eIF-2B	0.430853	Initiation factor 2B	amino acid metabolism	475.48	0.892877	0.000127972	0.211334	4.22497	2.38977e-05	475.48	1.19008	7.24706e-08	0.208105	5.71863	1.07387e-08	475.48	-0.483221	0.0533421	0.205147	-2.35548	0.0184986	5.11858	5.60205	6.04771	5.65375	2.67978	2.79814	1.37128	2.22072	9.31848	8.62599	9.35503	6.35001	1.59594	6.50821	3.23257	3.55247	9.72576	11.5879	10.6068	7.69872	14.0938	13.0259	12.932	15.0464
Up glu3	69896	-	epoxide hydrolase	0.408556	Alpha/beta hydrolase	other catalytic activity	11.5896	0.823416	0.565838	0.995322	0.827286	0.408075	11.5896	4.05397	0.00170243	1.17925	3.43774	0.000586594	11.5896	-0.725815	0.552098	0.838445	-0.865668	0.386672	0	0.121804	0.079323	0.021196	0	0.455172	0	0.003824	0.21124	0.637725	0.120611	0.104409	0.022077	0	0	0	0.071026	1.66493	0.070678	0.638856	1.34111	0.463389	1.61285	1.24396
Up glu3	69944	-	glycosylhydrolase 31-1	0.480342	Glycoside hydrolase family 31	carbohydrate metabolism	28.4805	0.201342	0.827542	0.574481	0.350476	0.725981	28.4805	2.40455	0.00109834	0.674025	3.56744	0.000360483	28.4805	1.12125	0.143206	0.604265	1.85557	0.0635151	0.595099	0.52062	1.14828	0.507286	0.385654	0.827896	0.311422	0.93966	0.088183	0.22051	0.006045	0.134347	0	0.070602	0.01171	0.033213	0.386839	0.486827	0.070464	0.50427	0.188933	0.081025	0.006769	0.380213
Up glu3	69957	-	MFS alpha-glucoside transporter	0.465764	Maltose permease	transporter	6.41608	-0.856829	0.424609	0.784452	-1.09226	0.274717	6.41608	5.78909	1.2664e-05	1.23514	4.68701	2.7723e-06	6.41608	1.79893	NA	0.798176	2.25381	0.0242084	0	0.147656	0.024049	0.177493	0.241378	0.028876	0.03231	0.051163	0.035626	0.046503	0.014505	0.235782	0	0	0	0	0.178871	0.055991	0.030527	0.0462	0	0.012547	0.21089	0.009151
Up glu3	70001	-	hypothetical protein	0.439209	AB hydrolase-1 domain-containing protein	other catalytic activity	72.8668	-0.377945	0.486486	0.389129	-0.971259	0.331419	72.8668	1.67992	3.07736e-07	0.308275	5.44942	5.05337e-08	72.8668	-0.310379	0.421315	0.277512	-1.11843	0.263382	0.441939	0.30728	0.376779	0.816117	0.781332	1.169	0.275867	0.586115	4.51222	2.99432	3.41634	4.44266	0.422479	1.34092	0.906938	1.99158	6.68203	4.74697	4.95155	5.63698	6.49866	8.7475	5.43142	8.0746
Up glu3	70092	-	hypothetical protein	0.387857	FAD dependent oxidoreductase domain-containing protein	other catalytic activity	57.4725	0.671566	0.0558497	0.292822	2.29343	0.0218232	57.4725	1.36676	6.83821e-05	0.317986	4.29817	1.72214e-05	57.4725	0.0612292	0.909737	0.315274	0.19421	0.846012	1.91744	1.81407	1.05035	1.70806	1.21964	1.41562	0.673274	1.0442	0.986861	1.25534	1.24016	0.683421	0.20236	0.561026	0.55478	0.173423	0.706016	0.726445	0.754171	0.407944	1.01765	0.406073	1.05933	0.168173
Up glu3	70195	-	-			unknown	4.52192	0.930307	0.579321	1.16206	0.800564	0.423384	4.52192	5.74191	9.93642e-05	1.36556	4.20479	2.61326e-05	4.52192	0.730221	NA	0.973759	0.7499	0.453315	0.027298	0.058143	0	0	0	0.023929	0	0.017619	0.083882	0.110498	0.025195	0.121517	0	0	0	0	0.02556	0.130325	0.133298	0.035129	0.027288	0.075734	0.08074	0.003257
Up glu3	70414	-	hypothetical protein	0.231586	Zn(2)-C6 fungal-type domain-containing protein	transcription factor	106.579	0.223706	0.659168	0.340519	0.656954	0.51121	106.579	1.39389	9.66052e-06	0.293669	4.74649	2.06981e-06	106.579	0.535583	0.137416	0.285044	1.87895	0.0602518	0.596541	0.557819	0.134147	0.103204	0.610969	0.89452	0.151763	0.245666	4.07823	3.78375	2.43159	3.88106	1.53265	2.17578	0.768153	1.69371	4.93542	5.64023	4.00864	4.28256	3.39305	3.12268	3.46513	3.45697
Up glu3	70429	-	short-chain dehydrogenase/oxidoreductase	0.558779	Oxidoreductase	other catalytic activity	50.5683	-1.17083	0.00200482	0.335972	-3.48491	0.000492295	50.5683	1.22995	0.00070072	0.332868	3.695	0.000219886	50.5683	0.491244	0.251401	0.324508	1.51381	0.130073	0.808095	1.06287	1.23336	0.688116	1.72609	2.73755	2.76652	2.33542	2.49837	1.88147	1.64576	3.01636	0.571675	1.38941	0.250362	1.38676	1.94169	2.40842	2.06857	3.55133	2.31139	2.34844	1.14826	1.52082
Up glu3	70491	-	-	0.401392	Dienelactone hydrolase domain protein	other catalytic activity	26.3849	0.897536	0.35318	0.724218	1.23932	0.215228	26.3849	1.53273	0.011337	0.543353	2.82088	0.00478924	26.3849	-0.573	0.438066	0.528342	-1.08453	0.278132	0	0.060404	0.096782	0.045737	0	0.030639	0.062006	0.016561	0.455697	0.642568	0.429188	0.30749	0.138262	0.341276	0.114678	0.034894	0.503533	0.42994	0.323	0.226026	0.977626	0.460329	0.506572	0.36025
Up glu3	70520	-	tetrahydroxynaphthalene reductase-1			other catalytic activity	61738	-0.922601	0.277884	0.651863	-1.41533	0.156972	61738	2.01513	0.00432919	0.640374	3.14681	0.00165064	61738	0.641665	0.481068	0.640358	1.00204	0.316324	1.60681	1.38066	1.43428	1.79427	1.14057	12.0673	0.439298	0.516058	2715.65	3223.26	2470.61	3337.83	937.812	1304.53	75.3944	674.079	6009.24	5181.18	4668.03	5946.61	3417.02	4836.73	2755.9	3627.24
Up glu3	70527	-	lysophospholipase	0.568264	Lysophospholipase	lipid metabolism	1115.25	0.46861	0.32637	0.360373	1.30035	0.193482	1115.25	1.35783	0.000359871	0.350213	3.87717	0.000105677	1115.25	-0.111326	0.850675	0.350154	-0.317935	0.750534	1.75108	2.13297	3.3252	2.35277	1.65271	3.08186	2.41225	1.14799	28.9273	42.7373	48.2005	26.1459	13.6888	21.612	3.70717	18.0877	22.8878	25.7517	28.3537	21.9345	30.813	26.6183	26.6515	27.1705
Up glu3	70630	-	methionine-5	0.434164	Homoserine O-acetyltransferase	other catalytic activity	680.39	-0.446374	0.0719497	0.204847	-2.17906	0.029327	680.39	1.62193	2.32254e-13	0.210879	7.69129	1.45662e-14	680.39	-0.132585	0.675407	0.207598	-0.638662	0.523043	23.1299	20.9173	22.7885	21.1576	29.8354	35.053	33.2024	28.4912	13.8469	15.7538	15.3121	9.23625	3.24919	6.86204	3.3705	4.42033	12.6436	16.2655	12.0552	10.6325	11.5303	16.6094	15.388	15.716
Up glu3	70838	-	hypothetical protein			unknown	9.56689	0.274422	0.75218	0.563683	0.486837	0.626374	9.56689	1.42056	0.04705	0.628196	2.26133	0.0237388	9.56689	0.134776	0.902928	0.648638	0.207784	0.835398	0.766251	0.46651	0.60893	0.421076	0.448483	0.894389	0.958997	0.474456	0.221124	0.543676	0.022471	1.1841	0.136804	0.020103	0.264768	0.256238	0.063795	0.705423	0.124014	0.268387	0.34488	0.450697	0.532219	0.040799
Up glu3	70956	-	pisatin demethylase	0.383602	Cytochrome P450 monooxygenase	other catalytic activity	17.5271	0.813056	0.360486	0.664396	1.22375	0.221046	17.5271	3.26322	0.000466723	0.856895	3.80819	0.000139986	17.5271	0.898129	0.336923	0.689925	1.30178	0.192993	0.324416	0.198753	0.268708	0.204707	0.120335	0.13955	0.146206	0.202908	0.082308	0.236179	0.02539	0.102834	0	0.038408	0	0.002457	0.134002	0.233518	0.091261	0.18783	0	0.108875	0.043629	0.203719
Up glu3	70972	-	membrane transporter	0.552956	Benomyl/methotrexate resistance protein	transporter	11.0882	-0.662361	0.537643	0.754573	-0.877796	0.380054	11.0882	2.40408	0.00080671	0.657639	3.65563	0.000256553	11.0882	-0.457068	0.590922	0.576996	-0.792152	0.428272	0.019035	0.035921	0	0	0.011064	0.045285	0.027016	0.017786	0.280131	0.177181	0.091211	0.027116	0.011177	0.022922	0.0181	0.01825	0.272749	0.165621	0.032357	0.226815	0.154787	0.183258	0.077815	0.500296
Up glu3	71010	-	leptomycin B resistance protein pmd1	0.627392	ABC multidrug transporter SitT	transporter	128.858	-1.4172	0.0426015	0.587403	-2.41265	0.0158371	128.858	1.52569	0.0194957	0.582401	2.61966	0.00880179	128.858	-1.52036	0.0248639	0.568467	-2.67449	0.00748433	0.143084	0.27111	0.0604	0.041547	0.612381	0.089671	0.368004	0.321064	0.354113	0.547078	0.465093	0.565697	0.149303	0.253481	0.037802	0.208526	0.477952	0.967531	0.815515	0.529709	3.08193	0.644895	3.14117	2.29093
Up glu3	71039	-	3-hydroxyanthranilate 3,4-dioxygenase	0.10105	3-hydroxyanthranilate 3,4-dioxygenase	amino acid metabolism	521.984	-0.162557	0.12548	0.0854742	-1.90182	0.0571946	521.984	1.10422	9.66618e-37	0.0848265	13.0174	9.73738e-39	521.984	0.602964	6.67607e-11	0.0858808	7.02094	2.20386e-12	39.5275	37.9376	39.3481	37.1734	46.6218	45.0391	47.8888	49.215	70.6904	71.2263	71.3324	69.1943	28.2559	36.7257	32.4896	34.0437	62.5598	54.9524	60.7803	55.4015	35.2549	41.1158	40.1493	43.0771
Up glu3	71059	-	MFS transporter	0.445704	Inner membrane transport protein yfaV	transporter	12.9202	-0.783911	0.384575	0.669051	-1.17168	0.241327	12.9202	2.34861	0.00977951	0.817516	2.87286	0.00406774	12.9202	0.630006	0.542789	0.71411	0.882225	0.377655	0.057266	0.108479	0.192158	0.201279	0.139591	0.259038	0.473201	0.35665	0.055819	0.099352	0.051448	0.106097	0	0	0.020826	0.027318	0.16525	0.119383	0.027674	0	0.066787	0.034549	0.02588	0.079842
Up glu3	71071	-	-			unknown	144.732	-0.0310209	0.936856	0.227403	-0.136413	0.891495	144.732	1.05779	4.56759e-06	0.215513	4.90824	9.18974e-07	144.732	0.239503	0.412735	0.210881	1.13572	0.256072	0.683383	1.09046	0.757898	0.789857	0.92393	1.13541	0.808587	0.811385	2.37028	2.28599	1.98577	2.0544	0.984119	1.42464	0.508123	1.39779	2.45253	2.58771	1.98512	2.80908	2.09303	2.3952	2.1251	2.05091
Up glu3	71072	-	hypothetical protein	0.595038	gluconokinase	carbohydrate metabolism	21.1951	-1.07118	0.185629	0.638032	-1.67888	0.0931747	21.1951	2.113	0.00611453	0.696976	3.03167	0.00243204	21.1951	0.304735	0.765261	0.640597	0.475705	0.634285	0.066805	0.113917	0.051691	0.039472	0.052558	0.150849	0.282374	0.402972	0.125381	0.209138	0.021822	0.037994	0	0.075286	0.005779	0.011001	0.02994	0.172941	0.031995	0.154375	0.025049	0.201293	0.088772	0.010731
Up glu3	71080	-	colonial-24	0.427326	N-terminal binuclear Zn cluster-containing/DNA binding domain-containing protein	transcription factor	51.5139	0.312369	0.56468	0.376617	0.829409	0.406873	51.5139	2.39401	5.28508e-07	0.447806	5.34608	8.98784e-08	51.5139	0.165277	0.807326	0.416545	0.39678	0.69153	0.932284	1.62164	0.973339	1.79524	0.554267	1.49054	1.75342	1.68799	0.933903	0.374869	0.21049	0.844407	0	0.073516	0.051493	0.029787	0.407803	0.587947	0.114418	0.338275	0.144044	0.093791	0.656148	0.351473
Up glu3	71103	-	dynamin family protein	0.477541	Putative dynamin GTPase	carbohydrate metabolism	9.8256	0.932872	0.26616	0.646114	1.44382	0.14879	9.8256	1.91543	0.0158696	0.709963	2.69792	0.00697732	9.8256	-0.0725832	0.945859	0.609964	-0.118996	0.905279	0.071467	0.052931	0.081454	0.136598	0.026155	0.039692	0.036768	0.00554	0.103818	0.057459	0.016579	0.1681	0.008144	0	0.001119	0.022388	0.105814	0.059073	0.009147	0.491891	0.066739	0.239514	0.442175	0.259885
Up glu3	71170	-	-	0.402809	Xanthan lyase	unknown	57.5488	-0.950692	0.100026	0.470832	-2.01918	0.0434688	57.5488	2.72467	7.42397e-08	0.476817	5.71428	1.10169e-08	57.5488	-0.897847	0.149514	0.490211	-1.83155	0.0670183	0.255636	0.26795	0.282199	0.094604	0.48812	0.483044	0.460353	0.461355	0.410081	1.33689	1.45856	0.249471	0.09223	0.176391	0.204544	0.059419	0.165941	0.181062	0.065586	0.116255	0.399015	0.163943	0.275951	0.20853
Up glu3	72137	-	hypothetical protein	0.909419	Cytosceleton binding protein	unknown	26.5565	-0.774518	0.295275	0.564468	-1.37212	0.170026	26.5565	1.48495	0.0178392	0.559749	2.65289	0.00798049	26.5565	-0.354456	0.674038	0.552274	-0.641812	0.520995	0.069769	0.253397	0.479015	0.46612	0.31204	0.711268	1.00978	0.363876	1.0543	0.386737	0.911886	1.03653	0.126461	0.305427	0.075448	0.722525	0.275682	0.613901	0.925034	0.459149	1.09503	0.669843	0.491219	0.775127
Up glu3	72788	-	hypothetical protein			carbohydrate metabolism	1835.96	-1.60043	5.32985e-24	0.153038	-10.4577	1.35094e-25	1835.96	1.30422	8.87933e-17	0.150078	8.69025	3.61636e-18	1835.96	0.113099	0.60634	0.148087	0.763734	0.445026	1.84102	2.03653	2.77688	2.34389	7.50244	6.67523	8.34392	7.05476	12.539	12.897	9.44548	9.43339	4.1638	5.92049	3.27006	5.1965	23.0535	23.2467	20.0158	20.4289	19.2975	21.9306	22.2647	19.9145
Up glu3	73024	-	-			unknown	5.47367	0.686369	0.629986	0.970862	0.706968	0.479586	5.47367	5.67272	5.76979e-05	1.30749	4.33864	1.4337e-05	5.47367	1.52963	NA	0.887478	1.72357	0.0847849	0	0.107049	0	0.049382	0.041904	0	0.034643	0.034453	0.158366	0.120802	0.045321	0.046156	0	0	0	0	0.14767	0.196416	0.143315	0.063868	0.033706	0.02551	0.086062	0.090805
Up glu3	73248	-	1,3-beta glucanase	0.809674	GH55 exo-1,3-beta-glucanase	carbohydrate metabolism	112.525	-1.49855	8.1953e-06	0.308908	-4.85111	1.2277e-06	112.525	1.1897	0.000163162	0.291429	4.08231	4.45902e-05	112.525	-1.11557	0.000614277	0.28609	-3.89937	9.64445e-05	0.977942	0.728192	0.553516	0.175242	1.33466	2.7419	1.73806	2.2786	2.9676	4.50715	3.94559	3.78241	0.323431	2.49751	0.308702	2.41861	3.30555	2.25673	2.84606	3.11635	7.4176	5.07167	6.74094	4.57001
Up glu3	73708	-	hypothetical protein			unknown	9128.36	-0.140177	0.582635	0.17652	-0.794111	0.427131	9128.36	1.22637	3.68104e-11	0.17591	6.97158	3.13399e-12	9128.36	0.41339	0.0537957	0.175794	2.35156	0.0186949	36.2909	38.3816	38.2498	41.7833	41.8119	57.6153	38.7886	45.8407	160.887	199.35	182.54	201.104	102.871	98.9284	39.8237	85.1502	230.675	226.772	229.241	236.998	169.494	191.867	174.43	187.81
Up glu3	74194	lxr1	L-xylulose reductase			carbohydrate metabolism	12613.1	0.240967	0.371314	0.200876	1.19958	0.230301	12613.1	1.54138	1.881e-13	0.199644	7.72066	1.15729e-14	12613.1	-0.0347588	0.919366	0.199571	-0.174167	0.861734	39.9111	44.2954	35.9509	37.8618	35.2267	42.0194	32.7659	35.138	504.048	464.029	434.507	486.181	126.836	244.103	76.9144	226.012	437.076	411.749	418.354	446.311	470.396	452.398	433.666	470.062
Up glu3	74198	-	alpha-1,2-mannosidase subfamily	0.673886	GH92 alpha-1,2-mannosidase	carbohydrate metabolism	458.128	0.297104	0.285275	0.212673	1.397	0.162414	458.128	1.87955	6.30426e-12	0.259957	7.23025	4.82106e-13	458.128	0.311955	0.356753	0.248034	1.25771	0.208496	27.2167	28.5731	35.0203	32.2196	24.9891	26.2481	29.7775	29.6233	2.3497	2.7069	1.16808	1.81099	0.170429	0.410999	0.373613	0.103128	0.747817	1.17382	0.756256	2.55769	2.10567	1.05717	0.816535	0.608277
Up glu3	74282	-	-			unknown	11448.5	-0.526574	0.388153	0.452081	-1.16478	0.244109	11448.5	1.89101	0.000106321	0.451565	4.18769	2.8181e-05	11448.5	-0.141233	0.853189	0.451508	-0.312803	0.75443	4.76755	5.7121	6.86887	6.85513	7.75545	18.776	5.44109	5.77463	72.8194	110.716	120.145	36.1915	17.4482	44.3233	9.21972	23.9213	72.2017	86.8103	93.9943	49.4164	89.3291	98.272	67.6174	91.1045
Up glu3	74364	-	hypothetical protein	0.443269	LPXTG-domain-containing protein	unknown	1364.95	0.69672	0.000119824	0.16429	4.2408	2.22724e-05	1364.95	1.40293	6.54375e-16	0.166021	8.45028	2.90613e-17	1364.95	-0.0796335	0.760613	0.164166	-0.485078	0.627621	73.5755	66.5866	60.3578	73.4513	45.6762	51.3246	45.2424	39.2397	56.6008	61.2887	57.9128	36.0244	14.4178	27.6832	15.7623	24.7369	59.0312	73.7408	63.777	47.5214	62.697	64.7686	72.6473	81.2843
Up glu3	75165	-	MFS efflux transporter	0.399088	Bypass of stop codon protein 6	transporter	4451.37	0.565938	0.0575037	0.248154	2.28059	0.0225729	4451.37	1.89844	3.4698e-13	0.248573	7.63734	2.21748e-14	4451.37	0.0384454	0.929175	0.249265	0.154235	0.877425	116.043	115.436	117.021	115.071	83.2099	111.192	67.6651	79.049	119.487	73.4847	67.0684	89.8223	25.8244	26.1509	19.3703	25.1932	21.6971	22.8869	23.2262	20.3061	35.3778	11.9584	25.5039	17.1885
Up glu3	75368	-	3-ketoacyl-CoA thiolase			lipid metabolism	3877.99	-0.635527	4.06005e-07	0.116613	-5.4499	5.03988e-08	3877.99	1.13692	7.60673e-21	0.116726	9.74002	2.03516e-22	3877.99	0.255142	0.0736935	0.115914	2.20114	0.0277262	81.0326	81.605	89.1393	89.3518	147.254	152.822	144.568	144.523	167.103	142.242	157.973	143.284	62.2266	91.3663	55.5054	84.9152	241.549	224.57	248.051	221.441	202.37	227.541	201.744	221.086
Up glu3	75713	-	cytochrome P450 52A11			other catalytic activity	31697.3	0.382763	0.000696276	0.101008	3.78943	0.000150991	31697.3	1.1036	3.48373e-26	0.100705	10.9587	6.03766e-28	31697.3	0.613454	2.25173e-08	0.100652	6.09483	1.09556e-09	219.575	210.501	189.232	206.525	168.442	189.917	165.92	164.242	782.679	797.993	737.437	775.226	361.266	447.984	287.413	374.346	1205.14	986.994	937.296	1168.75	730.672	796.109	756.76	693.797
Up glu3	76034	-	thymine dioxygenase	0.45667	Iron/ascorbate family oxidoreductase	other catalytic activity	211.406	0.506498	0.00274769	0.149459	3.38887	0.000701803	211.406	1.38636	2.48025e-17	0.156793	8.84199	9.40304e-19	211.406	0.153033	0.471981	0.149991	1.02028	0.307596	8.85742	10.9926	7.4968	9.75533	7.30616	7.82407	6.98605	6.21973	9.21218	8.83956	10.7039	7.35669	2.56669	4.25005	3.29716	3.26218	7.99275	9.4439	9.568	9.0019	6.73048	7.99905	10.9116	9.72725
Up glu3	76230	-	flavin-binding monooxygenase			other catalytic activity	5.75177	-1.42307	0.337081	1.11488	-1.27643	0.201803	5.75177	4.23579	0.00567772	1.3859	3.05635	0.00224046	5.75177	0.692216	NA	0.988992	0.699921	0.483977	0	0.079869	0.008267	0	0.016707	0.005289	0.098166	0.025864	0.022987	0.540044	0	0.038799	0	0	0	0.006577	0.226501	0.156047	0.161024	0.702854	0.025122	0	0.137246	0.07784
Up glu3	76324	-	acetoacetyl-CoA synthase	0.689752	Malonamoyl-CoA synthetase vrtB	lipid metabolism	3202.69	-0.113497	0.662487	0.174869	-0.64904	0.516312	3202.69	1.21234	3.57019e-11	0.173772	6.9766	3.02415e-12	3202.69	0.518323	0.0113537	0.174005	2.97879	0.00289392	17.9077	17.3333	16.2147	15.1608	18.8346	23.6716	17.0313	21.0068	59.6679	82.4876	77.9202	63.7424	25.127	43.0828	17.4633	39.7611	49.1809	50.0253	48.1615	42.2489	29.6709	32.5515	38.7439	31.9859
Up glu3	76421	-	aromatic ring-opening dioxygenase LigB subunit	0.701777	Extradiol aromatic ring-opening dioxygenase	other catalytic activity	475.713	0.309808	0.0736835	0.142896	2.16807	0.0301534	475.713	1.04879	4.90829e-13	0.138182	7.58994	3.20059e-14	475.713	0.16092	0.394057	0.136953	1.175	0.239996	12.9468	9.85199	9.13438	10.7039	7.97351	8.73489	11.6169	11.4533	20.2072	24.2919	23.5111	28.7521	8.89402	13.9888	12.3156	13.5393	26.7952	20.9689	21.5774	24.8284	17.6046	24.1515	25.1138	23.5045
Up glu3	76571	-	hypothetical protein	0.692695	Pyroglutamyl peptidase domain-containing protein	protein fate	2289.14	-0.13013	0.63639	0.187189	-0.695179	0.486943	2289.14	1.45225	7.62567e-14	0.185156	7.84337	4.38608e-15	2289.14	0.209978	0.412856	0.185007	1.13498	0.256385	27.0137	47.5454	45.7171	47.8594	24.8922	97.0143	22.1	21.6943	301.335	302.388	268.23	268.412	55.2474	116.323	64.6108	121.776	232.688	217.449	222.307	253.006	211.581	189.779	189.291	187.214
Up glu3	77473	cry1	cryptochrome	0.482704	Related to deoxyribodipyrimidine photo-lyase PHR	other catalytic activity	646.726	-0.381058	0.0418016	0.157443	-2.42029	0.0155081	646.726	1.42975	8.30211e-18	0.159406	8.96924	2.9856e-19	646.726	0.650508	0.000293984	0.158786	4.09677	4.18963e-05	6.26004	5.55002	5.21937	6.29283	8.18328	8.05547	11.6888	8.72238	6.64574	7.60088	8.73217	6.07605	2.93492	4.50502	2.82244	5.21345	6.42922	8.95045	6.28075	5.78085	5.05238	4.42766	4.31595	7.0516
Up glu3	78462	-	alpha-methylacyl-CoA racemase	0.708308	CAIB/BAIF family enzyme	other catalytic activity	49.5303	-0.0681217	0.908327	0.347917	-0.195799	0.844768	49.5303	1.23811	0.00412969	0.39148	3.16265	0.00156339	49.5303	0.12631	0.821606	0.342241	0.369068	0.712077	0.55128	0.631291	0.763853	1.14547	1.08304	0.454854	1.60366	0.927825	0.84149	0.605005	0.100459	0.908384	0.093212	0.281227	0.148243	0.068533	0.716854	1.92858	1.18634	2.04078	1.63709	1.49101	0.903305	0.998186
Up glu3	78585	-	MSF membrane transporter	0.514698	Caffeine resistance protein 5	transporter	2567.85	-0.893122	0.439936	0.840607	-1.06247	0.288021	2567.85	2.92657	0.000440168	0.765262	3.82426	0.000131164	2567.85	1.50879	0.11553	0.764335	1.97399	0.0483833	0.015337	0.159153	0	0.043039	0.055489	0.16223	0.215568	0.14379	39.3493	63.2757	42.1675	63.1478	10.1031	11.3887	0.02262	6.15397	249.051	119.922	100.817	269.044	70.3276	125.76	35.2386	42.7361
Up glu3	78626	-	hypothetical protein			amino acid metabolism	8574.16	-0.384655	0.0167622	0.138349	-2.78031	0.00543066	8574.16	1.67211	3.49293e-31	0.139587	11.979	4.57803e-33	8574.16	0.322452	0.058262	0.139308	2.31467	0.0206309	477.323	493.962	532.112	482.778	634.871	725.424	713.359	698.317	149.042	157.486	190.315	124.604	41.5139	64.7586	40.0142	54.7635	111.706	123.136	146.386	105.586	96.62	116.134	94.7368	104.56
Up glu3	79222	-	hypothetical protein			unknown	49.7081	0.0220922	0.972348	0.3696	0.0597733	0.952336	49.7081	1.5926	2.17782e-05	0.348739	4.56673	4.95388e-06	49.7081	0.382526	0.430221	0.348126	1.09882	0.271848	0.206875	0.433583	0.135313	0.100471	0.221594	0.255533	0.164016	0.290595	0.747577	0.73722	1.0161	0.541571	0.344548	0.331406	0.152645	0.198118	0.59613	0.579436	0.448217	0.464245	0.606712	0.363145	0.338883	0.349983
Up glu3	79448	-	hypothetical protein	0.698137	Cdp-alcohol phosphatidyltransferase protein	unknown	7935.79	0.299654	4.55054e-05	0.0670023	4.47229	7.73868e-06	7935.79	1.00553	2.83979e-48	0.0673206	14.9365	1.90714e-50	7935.79	0.363757	7.8248e-07	0.0669074	5.43672	5.42714e-08	264.588	255.361	265.808	280.12	249.689	231.504	235.251	236.781	302.364	250.365	243.706	288.853	125.64	145.961	134.418	153.474	345.398	368.185	371.939	367.982	278.596	281.392	323.276	298.964
Up glu3	79606	-	hypothetical protein	0.580209	Gylcosyl hydrolase 115 C-terminal domain-containing protein	carbohydrate metabolism	4125.1	0.10172	0.636243	0.146237	0.695578	0.486693	4125.1	1.5424	4.0639e-24	0.146838	10.504	8.27571e-26	4125.1	0.0101509	0.969988	0.146017	0.0695188	0.944577	26.2741	24.1333	22.9268	24.3005	23.7775	27.5225	23.9176	23.7702	28.3688	26.793	26.2024	27.1228	7.80916	12.8457	6.58259	11.3122	39.8674	34.4591	32.0228	40.1999	36.9406	39.2248	39.3751	36.7667
Up glu3	79671	-	N-acetylglucosamine-6-phosphate deacetylase	0.653066	N-acetylglucosamine-6-phosphate deacetylase	carbohydrate metabolism	376.561	-0.544274	0.0411488	0.224212	-2.4275	0.0152035	376.561	1.07209	2.16028e-06	0.211614	5.06624	4.05755e-07	376.561	-0.584004	0.0183694	0.209021	-2.79399	0.00520614	1.54571	1.32904	2.06347	1.5522	2.17843	3.20668	2.3761	2.55143	8.85341	7.59103	7.85161	8.93899	4.35042	4.87679	2.58138	4.50594	10.2535	7.5153	6.55572	8.76951	15.8361	8.02751	16.5161	11.2787
Up glu3	79813	-	fruiting body maturation-1	0.801645	FAD-dependent monooxygenase paxM	other catalytic activity	720.507	-0.608615	0.176966	0.356249	-1.7084	0.087563	720.507	1.3864	0.000347482	0.356665	3.88713	0.000101437	720.507	0.616291	0.171932	0.352298	1.74935	0.0802309	5.16074	3.17953	3.15437	2.8113	6.70624	7.73809	4.47632	4.74162	7.40243	8.84175	7.87326	3.62582	1.56694	3.78799	1.19881	4.77922	26.3991	35.708	30.438	23.0954	15.7513	20.3563	20.3616	19.9879
Up glu3	80091	-	quinate-Y	0.968076	Quinate transporter	transporter	56.1404	-1.59132	6.57313e-05	0.362778	-4.38648	1.15201e-05	56.1404	1.08714	0.0312342	0.446875	2.43276	0.0149844	56.1404	-0.145872	0.837746	0.427771	-0.341005	0.7331	0.876345	0.556077	0.575221	0.930861	2.66244	1.67453	2.75219	2.47885	0.199358	0.23589	0.084854	0.10047	0.041782	0.176488	0.071989	0.047777	0.345584	0.093005	0.099729	0.008548	0.327598	0.233535	0.212245	0.115842
Up glu3	80312	-	hypothetical protein	0.581224	Thioesterase domain-containing protein	unknown	2234.04	-0.0024771	0.994067	0.169795	-0.0145887	0.98836	2234.04	1.2778	4.20688e-13	0.167895	7.61076	2.72499e-14	2234.04	0.475855	0.0163514	0.167581	2.83956	0.00451759	7.82008	10.4235	9.26266	7.97269	9.1216	10.9421	8.96894	10.0072	73.2485	35.0941	34.992	72.2085	12.9148	19.5357	9.53634	17.6423	81.6668	31.7892	28.5134	46.8989	26.8938	31.3271	25.1079	25.3198
Up glu3	81022	-	allantoate permease	0.369301	Allantoate permease	transporter	393.341	-0.396062	0.0180428	0.143863	-2.75306	0.00590416	393.341	1.63657	3.38547e-24	0.155541	10.5218	6.85749e-26	393.341	0.60499	0.000610392	0.155083	3.90108	9.57642e-05	34.58	29.697	31.8276	35.8242	41.7265	44.7387	52.9287	46.4419	24.7326	22.4103	21.0659	17.3578	4.28272	7.81768	8.00775	9.82534	13.1901	16.1362	18.9363	16.6189	9.43551	11.7944	10.6366	9.67881
Up glu3	81097	-	longevity-assurance protein 1			lipid metabolism	1712.88	-0.540033	0.000956858	0.145983	-3.69929	0.000216205	1712.88	1.02506	6.80607e-12	0.141989	7.21926	5.22693e-13	1712.88	0.336333	0.0514261	0.141815	2.37163	0.0177099	6.82245	6.43356	6.74314	7.33356	9.68276	11.6569	11.5192	9.79846	33.3733	40.425	40.1207	35.3168	17.8594	22.9215	12.428	24.3303	39.7199	34.7961	34.8464	36.4099	27.5832	32.768	30.2227	30.6801
Up glu3	81149	-	-			unknown	2903.4	-1.13342	5.86185e-11	0.163774	-6.92066	4.49544e-12	2903.4	1.19511	3.76848e-12	0.163587	7.30564	2.75942e-13	2903.4	0.099275	0.689798	0.162813	0.609748	0.542029	9.31096	9.934	9.60163	9.01404	21.2021	24.7999	22.6851	21.194	24.1424	24.1638	24.8078	19.2757	7.08676	13.2745	8.59751	12.8188	31.6499	40.8582	38.9834	23.4376	27.6983	32.8586	33.2719	37.0668
Up glu3	81329	-	hypothetical protein	0.749581	Outer membrane protein, beta-barrel	unknown	5975.75	-0.17937	0.71329	0.320542	-0.559585	0.575763	5975.75	1.22815	0.000415565	0.31983	3.84002	0.000123022	5975.75	0.502576	0.23089	0.319796	1.57155	0.116055	45.5256	44.6991	41.41	36.6348	34.7066	84.9178	30.8789	54.5076	257.683	318.701	296.673	268.26	117.65	182.541	41.3186	165.951	286.611	288.886	284.452	271.223	198.163	226.18	194.951	208.831
Up glu3	81659	-	hypothetical protein	0.611764	BTB domain transcription factor	unknown	345.43	0.0641597	0.848895	0.208653	0.307494	0.758467	345.43	1.33823	5.7127e-10	0.204454	6.54539	5.93423e-11	345.43	-0.0481459	0.886221	0.199026	-0.241907	0.808852	1.89344	2.24037	3.76024	2.96144	1.85893	2.60148	4.08328	2.70634	7.96307	7.11187	6.0689	6.15809	2.30472	3.2984	1.91332	3.18773	11.9061	13.1637	10.0992	10.3716	11.2462	9.99979	10.5905	10.4843
Up glu3	81668	-	hypothetical protein	0.562039	AB hydrolase-1 domain-containing protein	other catalytic activity	8.95665	0.327151	0.709666	0.577863	0.566139	0.5713	8.95665	2.4096	0.000247996	0.605996	3.97627	7.00041e-05	8.95665	1.07977	0.0964758	0.521897	2.06894	0.0385514	0.036795	0.059537	0.01538	0.032923	0.046924	0.043749	0.02645	0.018261	0.121761	0.101756	0.040084	0.095563	0	0.019594	0.013559	0.025911	0.123925	0.083036	0.05008	0.139292	0.039117	0.0386	0.059461	0.046484
Up glu3	82014	-	methyltryptophan resistant	0.416439	Amino acid transporter transmembrane domain-containing protein	transporter	500.248	0.251778	0.71711	0.455833	0.552348	0.58071	500.248	2.92123	1.21394e-13	0.375385	7.78196	7.14098e-15	500.248	0.0114895	0.98506	0.361369	0.0317943	0.974636	0.083431	0.382271	0.023332	0.163439	0.259229	0.068678	0.059131	0.048075	5.9923	7.2663	3.41637	9.03628	0.718204	1.08021	0.424206	0.653631	22.0423	16.4846	13.62	34.1638	17.8842	24.5045	27.8217	18.8803
Up glu3	82204	-	aflatoxin B1 aldehyde reductase member 2	0.828261	Ammonium transporter, high affinity	other catalytic activity	6026.37	-0.622322	0.319184	0.472419	-1.31731	0.187735	6026.37	2.23958	8.75566e-06	0.469621	4.76891	1.85223e-06	6026.37	0.279809	0.698248	0.469499	0.595973	0.551193	14.9343	12.7798	13.4317	11.3237	10.5716	44.2793	14.4297	19.0179	456.26	650.41	633.785	524.068	117.586	192.371	16.5546	167.391	484.766	542.724	577.612	459.345	349.566	439.881	544.051	482.802
Up glu3	82628	-	aerobactin siderophore biosynthesis protein iucB	0.763292	Acetyltransferase SidF	other catalytic activity	134.526	-1.43157	0.00514975	0.448887	-3.18916	0.00142689	134.526	1.16873	0.0329315	0.484615	2.41166	0.0158799	134.526	-4.60268	1.1695e-24	0.431086	-10.677	1.30482e-26	0.075413	0.35338	0.380892	0.23969	1.27542	0.423313	0.653041	0.446222	0.163601	0.354769	0.274686	0.29505	0.173899	0.07442	0.02153	0.073001	0.716679	0.285863	0.28251	0.119569	12.5515	3.20609	12.5801	8.4143
Up glu3	82662	ccg14	clock-controlled gene-14			unknown	950.797	0.332964	0.619314	0.457457	0.72786	0.4667	950.797	3.41017	6.15129e-15	0.417336	8.17127	3.05166e-16	950.797	-0.397557	0.499851	0.412416	-0.963972	0.33506	0.752368	1.12771	0.38159	0.831707	1.2663	1.50701	0.412084	0.568046	80.3624	42.5256	39.051	76.5531	2.28227	7.19611	1.3145	9.57982	78.7943	80.7705	101.445	89.1784	80.5363	158.403	122.634	127.231
Up glu3	102487	-	cytochrome P450-like-31			other catalytic activity	272.377	0.327874	0.0898956	0.158207	2.07244	0.0382248	272.377	1.13545	4.16077e-10	0.172133	6.59635	4.21395e-11	272.377	0.0160513	0.958904	0.172388	0.0931111	0.925815	11.151	10.6883	8.11768	10.5832	8.26494	8.46769	9.57555	8.6602	5.28596	5.0407	3.95312	3.49045	1.72497	2.65721	2.11255	1.86791	2.63278	3.38197	3.89698	3.09369	2.84997	3.14266	4.47925	3.02135
Up glu3	102497	-	cellulose degradation regulator-2	0.556552	Sorbicillinoid biosynthetic cluster transcription factor sor3	transcription factor	30077.2	-1.37076	0.0204492	0.506678	-2.70539	0.00682244	30077.2	1.4566	0.0096961	0.506466	2.87601	0.00402735	30077.2	0.449455	0.540352	0.506461	0.887443	0.374841	33.3938	60.0389	75.6616	26.0565	52.6234	291.296	33.0116	154.177	853.691	1062.74	1033.87	872.052	354.374	540.738	45.9202	518.505	875.288	849.753	866.476	869.605	622.218	705.646	611.088	629.024
Up glu3	102562	-	-			unknown	19.7491	0.192352	0.771163	0.426248	0.451268	0.651797	19.7491	1.03632	0.0301721	0.423454	2.4473	0.0143932	19.7491	-0.2599	0.653075	0.382103	-0.680182	0.496389	0.609177	0.539793	0.136121	0.772038	0.358069	0.32573	0.721395	0.192164	1.32059	0.86624	0.933465	1.20413	0.162711	0.264765	0.226012	0.083484	0.539332	1.55712	1.31691	0.952192	1.34411	1.5514	0.365825	0.93285
Up glu3	102677	-	-			unknown	11.1489	1.44595	0.0580037	0.635152	2.27655	0.0228132	11.1489	1.96149	0.00560634	0.640894	3.06056	0.00220926	11.1489	0.159281	0.879732	0.625567	0.254618	0.799018	0.044475	0.066722	0.090533	0.772641	0.054274	0.076271	0.002648	0.158632	0.716195	0.142309	0.147684	0.089653	0	0.221285	0.038181	0.03766	0.014341	0.066589	0.190387	0.237135	0.079432	0.166678	0.125712	0.157363
Up glu3	102780	-	hypothetical protein			unknown	3.80818	-0.0468004	0.980486	1.1385	-0.0411071	0.967211	3.80818	2.77052	0.0455243	1.21732	2.27592	0.0228509	3.80818	1.67315	NA	1.0813	1.54735	0.12178	0	0	0.027943	0.1375	0.03335	0.027699	0.054566	0	0.273807	0.144604	0.18207	0.067401	0	0.081633	0	0	0.372365	0.734645	0.229328	0.703488	0	0.172725	0.078975	0.047881
Up glu3	102787	-	-			unknown	18.2894	-0.0951684	0.917569	0.543961	-0.174955	0.861115	18.2894	1.49514	0.0151373	0.550859	2.71419	0.00664387	18.2894	0.935937	0.188058	0.551424	1.69731	0.0896382	0.084202	0.321834	0.490643	0.261952	0.22603	0.652316	0.527387	0.140438	0.721945	0.282838	0.610152	0.339905	0.143663	0.096809	0.14631	0.140419	0.448589	0.77102	0.123869	0.530297	0.367282	0.247223	0.080374	0.262509
Up glu3	102830	-	hypothetical protein	0.432785	Fungal specific transcription factor	unknown	1015.63	0.125846	0.453116	0.121447	1.03622	0.300099	1015.63	1.55087	3.38471e-38	0.116847	13.2726	3.33631e-40	1015.63	-0.115383	0.482843	0.115589	-0.998217	0.318174	10.5414	10.109	7.74003	9.30616	7.70439	8.96954	10.629	10.0851	36.1907	33.5077	34.42	35.5617	12.9898	12.5385	10.5806	13.1568	27.0434	26.9924	26.9299	28.6694	29.7671	23.5791	38.0456	32.347
Up glu3	102935	-	-			unknown	4.90226	0.885679	0.570407	1.08511	0.816214	0.414377	4.90226	3.9929	0.00341997	1.2388	3.2232	0.00126767	4.90226	0.64913	NA	0.991718	0.654551	0.512757	0	0.016873	0.102837	0.055302	0.03564	0.023462	0	0.062769	0.137999	0.144889	0	0.323446	0	0.025847	0	0	0.112305	0.125869	0.02102	0.103654	0.021981	0.029166	0.038315	0.084861
Up glu3	103034	-	cutinase transcription factor 1 beta			transcription factor	226.749	0.420638	0.271559	0.293946	1.43101	0.152428	226.749	1.17306	6.86062e-06	0.243317	4.82112	1.42756e-06	226.749	-0.0793497	0.843299	0.239757	-0.330959	0.740676	2.15557	1.33733	0.665668	0.422714	0.053554	1.6245	0.395207	0.423115	13.4746	17.9255	15.2857	14.8752	6.87503	8.71281	1.86164	8.3149	16.8415	17.7731	13.9815	21.9076	23.1982	17.6191	21.0208	16.0964
Up glu3	103049	-	glycosylhydrolase family 28-1	0.557689	endo-polygalacturonase	carbohydrate metabolism	13.6215	0.419303	0.745648	0.838968	0.499784	0.617227	13.6215	3.10216	0.0427352	1.34678	2.3034	0.0212565	13.6215	1.84277	0.125013	0.95388	1.93187	0.0533758	2.06352	1.01669	0.789122	2.9321	0.695955	1.22151	1.13291	1.41379	0	0.017006	0	0.261084	0.010527	0	0	0	0.245477	0.715535	0.077274	0.05205	0.020504	0	0.058536	0
Up glu3	103113	-	hypothetical protein	0.439249	Short chain dehydrognease/reductase	other catalytic activity	480.391	0.108992	0.944073	0.911351	0.119594	0.904805	480.391	3.88391	4.60046e-06	0.791592	4.90646	9.27367e-07	480.391	1.8376	0.0546005	0.783596	2.34508	0.0190229	0.308285	0.108027	0.01155	0.466325	0	0.883349	0	0.271235	18.1723	32.2576	32.1326	20.6103	0.679018	4.63902	0.056911	1.29415	68.4175	95.4174	108.008	54.0236	14.9222	47.3264	11.5988	24.7849
Up glu3	103119	-	microsomal dipeptidase	0.527757	Dipeptidase	protein fate	5.56218	-0.936107	0.453996	0.905316	-1.03401	0.301131	5.56218	2.36329	0.0296112	0.962664	2.45495	0.0140903	5.56218	0.514616	NA	0.808841	0.63624	0.52462	0	0.076746	0.050324	0.024414	0	0.541999	0.026898	0.266237	0.150083	0.253029	0.27106	0.00966	0	0.017741	0	0.020471	0.870543	0.991179	0.078971	0.054799	0.036236	0.020365	0.393717	0.074242
Up glu3	103130	-	-			unknown	17.0509	1.06299	0.167992	0.611509	1.7383	0.0821582	17.0509	2.16288	0.00595463	0.711439	3.04015	0.00236457	17.0509	0.0110027	0.991369	0.575147	0.0191302	0.984737	0.257744	0.514423	0.1057	0.377937	0.013625	0.189453	0.30702	0.158018	0.467305	0.165879	0.236867	0.151224	0.055994	0.186831	0	0	0.616671	0.511107	0.337	1.06103	0.595498	0.566658	0.931371	0.580131
Up glu3	103131	-	hypothetical protein			unknown	37.6425	0.176861	0.793168	0.430654	0.410681	0.681307	37.6425	1.30826	0.0101932	0.457685	2.85843	0.00425746	37.6425	-0.8538	0.0703783	0.384045	-2.22318	0.0262036	0.435465	1.35004	0.534083	2.34774	1.06162	1.33424	1.71042	1.78037	0.468598	1.67169	1.7894	2.10648	0.184916	0.178994	0.007424	0.547006	4.97948	3.97411	1.23493	8.07209	10.6792	9.44776	7.85453	6.57941
Up glu3	103147	-	cytochrome P450 52A11	0.141573	Cytochrome p450 domain-containing protein	other catalytic activity	482.566	-0.63032	0.140057	0.342273	-1.84157	0.0655378	482.566	1.49969	5.68664e-05	0.34539	4.34202	1.4118e-05	482.566	0.464252	0.319043	0.346198	1.341	0.17992	11.8939	12.2985	11.8225	11.5193	19.8246	24.1187	20.3574	16.1063	8.19989	15.168	14.0567	4.32721	2.65801	5.59157	1.28846	4.61126	6.31885	9.24514	7.58146	3.5742	4.87332	5.41453	2.9544	4.9453
Up glu3	103155	-	hypothetical protein			unknown	2.43632	0.751355	0.775404	1.70347	0.441073	0.65916	2.43632	4.64093	0.0266484	1.8586	2.49701	0.0125247	2.43632	0.731879	NA	1.63371	0.447985	0.654164	0	0	0	0.238777	0	0.092125	0	0.025593	0.071145	0.036726	0.121557	0.444047	0	0	0	0	0	0.003677	0.212863	0.273709	0.002272	0	0.022138	0.197209
Up glu3	103156	-	QDE-2-interacting protein	0.231586	Gfd2/YDR514C-like C-terminal domain-containing protein	unknown	7.8932	1.11922	0.570407	1.37129	0.816179	0.414398	7.8932	2.89044	0.014075	1.05416	2.74193	0.00610786	7.8932	0.327779	NA	0.964699	0.339773	0.734028	0.033068	0.148551	0	0	0	0.106912	0	0	0.128836	0.38347	0.260836	0.023119	0.084366	0.028337	0	0	0.109171	0.666576	0.184917	0.231486	0.45987	0.464036	0.251166	0.045536
Up glu3	103193	-	hypothetical protein			unknown	6.28193	1.08445	0.393107	0.938977	1.15493	0.248119	6.28193	2.5253	0.0135234	0.916006	2.75686	0.00583593	6.28193	0.919002	NA	0.825988	1.11261	0.265876	0.127733	0.224967	0.014609	0.037911	0	0.099637	0.041201	0.0116	0.092675	0.20052	0.19922	0.164664	0	0	0.098393	0.05215	0.505067	0.255157	0.068613	0.311829	0.0074	0.04815	0.07845	0.369097
Up glu3	103335	-	hypothetical protein			unknown	7.53214	0.513429	0.539177	0.586527	0.875371	0.381372	7.53214	1.95869	0.0169667	0.733138	2.67165	0.00754792	7.53214	0.890114	NA	0.583187	1.52629	0.126937	0.353967	0.513656	0.71625	0.205316	0.300439	0.303493	0.593239	0.197083	0.207124	0.688674	0.176948	0.499939	0	0.064198	0.084183	0.420274	0.851861	0.447393	0.941864	0.347481	0.721455	0.41097	0.15901	0.273376
Up glu3	103394	-	hypothetical protein	0.439279	NWD NACHT-NTPase N-terminal domain-containing protein	unknown	7.82113	-0.129995	0.92786	0.841324	-0.154512	0.877206	7.82113	2.20318	0.0258869	0.878288	2.50849	0.0121247	7.82113	0.360516	NA	0.790689	0.455951	0.648425	0.016427	0.133175	0	0.029869	0.124845	0.091324	0	0.031296	0.128915	0.365598	0.021006	0.015244	0.039557	0	0.017569	0.109947	0.061042	0.025113	0.071433	0.111823	0.070319	0.049029	0.006341	0.113681
Up glu3	103451	-	tricarboxylic acid-9	0.543002	Beta subunit of gdp-forming succinate-CoA ligase	carbohydrate metabolism	209.071	0.484485	0.0161569	0.173363	2.79462	0.00519603	209.071	1.00045	3.9337e-09	0.160613	6.22896	4.69556e-10	209.071	0.242891	0.206159	0.148058	1.64052	0.100898	5.03549	2.87616	3.05835	4.42244	3.16333	2.55579	2.86046	2.76146	6.53201	8.68647	10.0296	7.87226	3.76577	3.74323	3.78601	3.695	14.1527	16.0824	17.5641	19.6586	12.2258	16.7126	11.1444	12.6284
Up glu3	103470	sad1, rdr2	suppressor of ascus-dominance-1	0.470591	RNA-dependent RNA polymerase	other catalytic activity	14.8363	0.327165	0.773551	0.734525	0.44541	0.656024	14.8363	2.00896	0.0179422	0.757896	2.65071	0.00803238	14.8363	-0.0743879	0.952365	0.705247	-0.105478	0.915997	0.028874	0.03903	0.089867	0.009633	0.02375	0.009465	0.05067	0.048371	0.079523	0.052506	0.03014	0.088922	0.002057	0.037584	0.019903	0.011098	0.046202	0.089033	0	0.105933	0.025846	0.071647	0.102598	0.058705
Up glu3	103482	-	hypothetical protein			unknown	318.031	0.870787	2.67839e-08	0.14655	5.94192	2.81707e-09	318.031	1.3449	5.564e-18	0.149181	9.01522	1.96476e-19	318.031	0.74022	6.65746e-06	0.148107	4.99787	5.79675e-07	6.21936	3.98812	5.03842	3.10536	2.69916	2.68987	3.31324	2.83884	4.69907	5.4064	6.28964	4.45378	1.8582	1.83076	1.9292	2.06994	4.28383	5.08906	5.20203	5.45186	2.4659	3.87063	3.71563	2.63753
Up glu3	103660	-	kinesin			unknown	39.0428	0.826026	0.00565395	0.261544	3.15827	0.00158709	39.0428	1.35681	5.55356e-05	0.312076	4.3477	1.37576e-05	39.0428	0.696772	0.0369718	0.277433	2.5115	0.012022	4.39433	4.54159	4.42921	5.56463	3.28291	1.40422	3.64682	3.42018	3.16165	2.79555	2.87204	2.57008	0.787162	1.16393	0.27772	0.441119	4.65793	5.01063	3.49225	2.85417	1.99121	2.16568	2.70757	2.51458
Up glu3	103825	-	GDSL lipase/acylhydrolase	0.513184	GDSL-like lipase/Acylhydrolase domain-containing protein	carbohydrate metabolism	53.3095	-0.164815	0.682517	0.268887	-0.612953	0.539907	53.3095	1.35396	1.59195e-06	0.264015	5.12836	2.92283e-07	53.3095	0.386413	0.261797	0.260277	1.48462	0.137644	0.663342	0.75266	0.631413	0.399737	0.967189	0.694445	1.54129	0.633927	1.24188	1.56852	1.48626	1.34348	0.514292	0.470536	0.731687	0.477823	1.10279	1.28866	1.59072	0.804765	0.622505	1.19634	1.07742	1.24025
Up glu3	104050	-	-			unknown	7.50467	0.297997	0.730342	0.564292	0.528089	0.597437	7.50467	1.98811	0.0208917	0.766907	2.59237	0.0095316	7.50467	2.1886	NA	0.672279	3.25549	0.00113198	1.02778	1.02797	0.772478	1.71965	1.1588	1.95651	0.841217	0.923662	0.316887	0.588568	0.239083	0.981282	0.059259	0.016321	0	0.476253	1.55517	2.05331	0.637659	0.739158	0	0.764115	0	0.111647
Up glu3	104071	-	hypothetical protein			transcription factor	10.4473	1.28211	0.0698672	0.584767	2.19252	0.0283419	10.4473	3.00877	0.00029593	0.765501	3.93046	8.4785e-05	10.4473	1.14127	0.136758	0.606605	1.88141	0.0599166	0.028397	0.353118	0.313671	1.00677	0.068135	0.061132	0.053667	0.582938	0.313031	0.364555	0.023139	0.100569	0.006712	0.014672	0.004087	0	0.218592	1.54553	0.074137	0.077841	0.020407	0.04039	0.011229	0.067765
Up glu3	104171	-	-	0.10105	F-box domain-containing protein	unknown	9.45068	0.717519	0.474062	0.72077	0.995489	0.319499	9.45068	1.85871	0.024203	0.733425	2.53428	0.0112678	9.45068	0.964955	0.294507	0.689077	1.40036	0.161406	0.109418	0.071148	0.06925	0.152776	0	0.166704	0.035325	0.047324	0.384773	0.207901	0.186806	0.049717	0.037074	0.02452	0.045881	0	0.220493	0.303104	0.051423	0.083034	0.027381	0.037437	0.138368	0.139868
Up glu3	104228	-	-			unknown	3.90477	1.22982	0.56514	1.4842	0.828607	0.407327	3.90477	3.99336	0.0414862	1.72413	2.31615	0.0205499	3.90477	2.66904	NA	1.49157	1.78942	0.0735475	0.069475	0.523711	0.457629	0	0.001281	1.01397	0	0	0.589581	0.322018	0	0.001146	0.001302	0	0	0	0.091143	1.31072	0.001435	1.00353	0	0.002961	0	0.061273
Up glu3	104318	-	carbonic anhydrase			other catalytic activity	6.83866	-0.187679	0.935367	1.33933	-0.140129	0.888558	6.83866	2.60979	0.0108545	0.920065	2.83653	0.00456073	6.83866	0.323506	NA	0.794942	0.406956	0.684041	0	0.048212	0	0	0	0.007959	0	0.050495	0.532128	0.275654	0.436029	1.18644	0.03556	0.053586	0	0.025394	2.00356	0.387893	0.985721	0.037072	0.769806	0.274165	0.534634	0.864286
Up glu3	104354	-	-			unknown	2.87052	1.32209	0.569398	1.61433	0.818975	0.412801	2.87052	3.78298	0.0440379	1.65169	2.29037	0.0219998	2.87052	1.59189	NA	1.41927	1.12163	0.262021	0.026947	0	0	0.035011	0	0.027839	0	0	0.111136	0.144322	0	0.050181	0	0.019741	0	0	0.035907	0.06299	0.10394	0.061072	0	0.043462	0.045367	0
Up glu3	104380	-	tall aerial hyphae-3	0.460793	Zn2Cys6 transcriptional regulator	transcription factor	16.5327	1.05343	0.103738	0.526572	2.00054	0.0454416	16.5327	1.36784	0.0126576	0.491873	2.78088	0.00542114	16.5327	0.249367	0.722184	0.451481	0.552332	0.580721	0.073228	0.169862	0.186274	0.074039	0.023188	0.122463	0.022612	0.066507	1.258	0.27636	0.213355	0.924245	0.050316	0.045657	0.411942	0.125429	0.401624	1.69304	0.578115	0.355318	0.24404	0.488794	0.604938	0.834374
Up glu3	104422	-	stage V sporulation protein K	0.477347	ATPase AAA-type core domain-containing protein (Fragment)	carbohydrate metabolism	15.1472	0.91719	0.304225	0.678329	1.35213	0.176333	15.1472	2.68905	0.00542404	0.8752	3.0725	0.00212273	15.1472	1.34842	0.179496	0.781478	1.72547	0.0844421	0.736183	1.29267	1.47988	1.14885	1.30499	0.181405	0.685141	0.971602	0.231175	0.402834	0.087446	0.060863	0.15547	0	0	0.033703	0.435659	0.421755	0.010191	0.056375	0.024928	0.104702	0	0.082176
Up glu3	104551	-	-			unknown	6.81409	0.0326665	0.979393	0.73923	0.0441899	0.964753	6.81409	2.80237	0.00544954	0.912595	3.07077	0.00213507	6.81409	1.29577	NA	0.707513	1.83145	0.0670341	0.046953	0.038853	0.023272	0.099292	0.063762	0.097195	0.035156	0.101665	0.202139	0.223628	0.011901	0.046343	0.006546	0	0.003316	0.029453	0.193102	0.15979	0.026751	0.212857	0.035137	0.027159	0.090956	0.065433
Up glu3	104816	-	hypothetical protein			transporter	19.9425	0.936895	0.190382	0.563468	1.66273	0.0963667	19.9425	2.44651	6.79467e-06	0.507233	4.82325	1.41237e-06	19.9425	0.450798	0.512697	0.480165	0.93884	0.347813	0.115939	0.040014	0.017598	0.311297	0.022225	0.033671	0.012805	0.06582	0.597282	0.42672	1.13585	1.01288	0.024282	0.159007	0.073687	0.092481	0.442955	0.753522	0.054673	0.824481	0.150334	0.18342	0.283414	0.16413
Up glu3	105003	-	nucleoside-diphosphate-sugar epimerase	0.10105	NAD(P)-binding domain-containing protein	unknown	721.257	0.654312	0.00548562	0.2065	3.16858	0.00153184	721.257	1.19373	1.47313e-08	0.198839	6.00353	1.93077e-09	721.257	-0.709274	0.00170444	0.19662	-3.60733	0.000309363	12.1277	9.33684	11.7249	9.61186	9.19896	8.1737	5.72425	6.12853	41.7981	35.633	34.3203	35.6095	11.0394	21.2836	9.99386	24.129	43.2201	42.9652	36.84	41.9735	79.3189	62.0598	72.4987	67.9449
Up glu3	105165	-	-	0.133454	F-box domain-containing protein	unknown	5.40786	-2.30752	0.109575	1.16919	-1.97361	0.0484257	5.40786	5.71699	9.34694e-05	1.35459	4.22047	2.43798e-05	5.40786	-0.619917	NA	0.939101	-0.660117	0.509179	0	0.00058	0	0.014497	0.010405	0.030596	0.027488	0.069681	0.1228	0.072186	0	0.069043	0	0	0	0	0	0.095278	0.035629	0.068376	0.051357	0.090309	0.085425	0.086236
Up glu3	105176	-	-			unknown	2.8504	0.346737	0.880723	1.39387	0.248758	0.803548	2.8504	5.32416	0.0032315	1.64276	3.24099	0.00119116	2.8504	3.6497	NA	1.66405	2.19326	0.028289	0.052221	0.035415	0	0.086657	0.044036	0	0.122067	0	0.218052	0.171944	0	0.039391	0	0	0	0	0.087606	0.089768	0.036093	0.043058	0	0	0	0.017457
Up glu3	105206	-	-			unknown	3.00914	-0.670055	0.688032	1.11223	-0.602445	0.546878	3.00914	3.51579	0.0280402	1.4196	2.47661	0.0132638	3.00914	1.76358	NA	1.20561	1.46281	0.143519	0.107015	0.058874	0	0.097231	0.055013	0.218866	0.838346	0.382577	0.205518	0.149126	0	0.363765	0.052907	0	0	0	0.164568	0.125343	0	0.372677	0.056673	0.030505	0	0.029226
Up glu3	105220	-	hypothetical protein			unknown	36.2958	0.3447	0.471687	0.3449	0.999419	0.317592	36.2958	1.48199	5.07871e-05	0.339132	4.36995	1.24272e-05	36.2958	-0.77909	0.0421919	0.316898	-2.45849	0.0139523	1.22373	1.88205	1.242	0.337156	1.28691	1.40934	1.1906	1.02958	3.77671	3.2357	1.48393	2.62034	0.19488	0.662035	1.45877	0.693363	3.31104	1.82415	1.04524	2.07826	3.32417	4.52512	4.97703	2.39563
Up glu3	105247	-	carboxylesterase	0.411784	Carboxylic ester hydrolase	other catalytic activity	10.7544	-0.501961	0.563187	0.603499	-0.83175	0.40555	10.7544	1.50505	0.0383187	0.640513	2.34975	0.0187858	10.7544	0.542644	0.536827	0.60678	0.894302	0.37116	0.043646	0.027706	0.059096	0.084345	0.050425	0.150161	0.038637	0.06216	0.03904	0.064185	0.08615	0.291873	0.042879	0.022348	0.013491	0.022814	0.126629	0.113939	0.016482	0.084935	0.02321	0.110019	0.017171	0.128624
Up glu3	105269	-	-	0.495254	Zn2Cys6 transcriptional regulator	transcription factor	19.0238	-0.863443	0.189744	0.518628	-1.66486	0.0959406	19.0238	1.46371	0.0467039	0.646257	2.2649	0.0235189	19.0238	-0.232148	0.805261	0.579736	-0.400438	0.688834	0.108657	0.143777	0.266027	0.041481	1.5073	0.535734	0.436145	0.327198	0.054877	0.076738	0.011178	0.039401	0.001267	0.055248	0.012825	0.007521	0.440371	0.262015	0.026704	0.06059	0.022064	0.059459	0.293555	0.062205
Up glu3	105287	-	-	0.438958	VOC domain-containing protein	unknown	16.5959	1.45978	0.13042	0.776742	1.87936	0.0601947	16.5959	2.97807	0.000127128	0.718605	4.14423	3.40954e-05	16.5959	-0.282039	0.791226	0.657174	-0.429169	0.6678	0.09808	0.209	0	0.373945	0.170442	0.009898	0	0.064575	0.33471	1.23953	0.935523	0.333474	0.074026	0.167317	0	0.103602	0.424471	0.601365	0.371174	0.556076	0.509112	0.622874	0.722177	0.611271
Up glu3	105291	-	-			unknown	463.853	0.256464	0.563187	0.308283	0.831912	0.405458	463.853	1.18877	6.74576e-05	0.276357	4.30157	1.69594e-05	463.853	0.0772449	0.868528	0.277085	0.278777	0.780416	0.19407	0.715101	0.976897	0.318961	0.145459	1.01509	0.234976	0.896131	18.0474	17.4787	15.7845	24.2851	6.23312	10.011	3.37404	12.0851	12.8056	9.71719	9.45464	11.2341	12.6888	9.14128	11.6483	7.82023
Up glu3	105338	-	-	0.10105	F-box domain-containing protein	unknown	6.91624	1.32694	0.373169	1.11044	1.19497	0.232099	6.91624	2.81526	0.0301721	1.15028	2.44745	0.014387	6.91624	0.400072	NA	1.01756	0.393169	0.694195	0.01558	0.065295	0	0.04245	0	0.01607	0.015084	0.014109	0.115901	0.064644	0.016225	0.030498	0	0.013586	0	0.012717	0	0.122939	0.014081	0.158467	0.017832	0.061071	0.066642	0.078664
Up glu3	105385	-	hypothetical protein			unknown	21.8715	0.841394	0.374087	0.705281	1.19299	0.232872	21.8715	1.61229	0.0363378	0.679885	2.37141	0.0177202	21.8715	1.01308	0.243452	0.659534	1.53605	0.124526	0.007195	0.037405	0	0.078639	0.004858	0.019643	0.163104	0.040922	0.041713	0.095426	0.005835	0.529126	0.006693	0.155522	0.148243	0.093327	0.445943	0.255957	0.170037	0.053953	0.127199	0.289434	0.019219	0.044269
Up glu3	105406	-	-			unknown	63.1624	0.988353	0.0382095	0.401841	2.45956	0.0139106	63.1624	1.12582	0.00308267	0.345729	3.25638	0.00112844	63.1624	-0.269048	0.593229	0.341328	-0.788237	0.430558	0.64274	0.99343	0.899557	0.990165	0.439626	0.571397	0.53334	0.368436	4.61216	4.09606	2.60145	3.07975	3.22813	1.21457	1.58626	0.720863	4.19973	2.38504	3.36808	2.21407	4.55949	2.9085	5.14214	2.67689
Up glu3	105524	-	-	0.669815	ABM domain-containing protein	unknown	5.28507	1.48383	0.362894	1.21822	1.21803	0.223214	5.28507	3.94808	0.00750676	1.33225	2.96347	0.0030419	5.28507	0.750737	NA	0.898525	0.835522	0.403424	0.09775	0.01287	0.053409	0	0	0	0	0.215614	0.420619	0.199775	0	0.499772	0	0	0	0.023146	0.722068	0.195355	0.206471	0.267189	0.133285	0.358699	0.13492	0.449405
Up glu3	105533	-	hypothetical protein			unknown	3985.18	-0.214757	0.484753	0.220278	-0.974936	0.329592	3985.18	1.05824	2.05854e-06	0.208458	5.07652	3.84416e-07	3985.18	-1.13103	7.99583e-07	0.208217	-5.43198	5.57335e-08	11.1518	11.934	13.1649	16.8841	17.8444	22.0333	12.7445	14.9312	463.453	464.702	469.128	292.11	222.861	271.171	132.306	207.73	397.449	375.256	444.207	265.698	932.581	1045.41	737.842	703.267
Up glu3	105718	-	-			unknown	12.2853	1.05434	0.184094	0.626136	1.68388	0.0922051	12.2853	1.89514	0.0123978	0.679583	2.78868	0.00529241	12.2853	0.966744	0.229974	0.614244	1.57388	0.115516	0.110333	0.199031	0.17963	0.162569	0.124644	0.094123	0	0.115209	0.356363	0.090822	0.057147	0.081035	0	0.048065	0.083872	0.029731	0.186509	0.194061	0.227658	0.285171	0.099513	0.170526	0.099962	0.092041
Up glu3	105768	-	cytochrome P450 monooxygenase	0.474817	Pisatin demethylase	other catalytic activity	17.9194	0.30754	0.730342	0.581009	0.52932	0.596583	17.9194	1.2429	0.0482894	0.552477	2.24968	0.024469	17.9194	1.21404	0.0684984	0.5429	2.23621	0.0253378	0.514404	0.187193	0.147728	0.021128	0.616267	0	0.212228	0.484785	1.20717	0.58997	1.53885	1.01315	0.041626	0.028654	0.146882	0.20488	2.45425	1.87836	1.18834	0.542321	0.154851	0.134226	0.402399	0.68962
Up glu3	105775	-	hypothetical protein	0.373634	Vacuolar protein sorting-associated protein 62	unknown	1942.63	0.00351682	0.994554	0.267007	0.0131712	0.989491	1942.63	1.28446	2.62133e-06	0.25557	5.02587	5.01154e-07	1942.63	0.265828	0.460726	0.255415	1.04077	0.297983	4.87083	6.76091	5.06324	6.14471	6.25151	11.648	4.31699	5.43106	146.517	158.097	146.747	172.466	51.9628	85.7975	26.5416	91.9629	139.151	150.76	144.253	146.958	115.086	127.211	132.203	127.702
Up glu3	105798	-	hypothetical protein	0.25306	Major facilitator superfamily transporter	transporter	16.8463	0.360138	0.720466	0.658362	0.547022	0.584364	16.8463	1.50177	0.0328082	0.622299	2.41326	0.0158106	16.8463	0.680882	0.414524	0.601637	1.13172	0.257754	0.051187	0.092561	0.072034	0	0.022458	0.036682	0.015472	0.092756	0.124178	0.164295	0.087031	0.21054	0.047415	0.06476	0.07748	0.014551	0.275996	0.157194	0.216659	0.070823	0.109128	0.106	0.19407	0.04968
Up glu3	105844	-	-			unknown	59.2532	-1.05124	0.00964932	0.352992	-2.9781	0.00290044	59.2532	1.58785	3.79418e-06	0.320933	4.94762	7.51274e-07	59.2532	-1.15104	0.00170462	0.3191	-3.60714	0.000309592	1.33061	1.77712	0.670108	1.23586	3.5435	3.45403	2.16485	1.34207	8.7097	6.69685	8.06037	6.12561	2.16886	3.64293	1.39972	3.1045	2.65185	3.42135	2.87385	3.22206	11.5963	6.24334	7.53876	6.94714
Up glu3	105868	-	-			unknown	38.2616	0.218209	0.695881	0.370163	0.589495	0.555529	38.2616	1.22367	0.00177476	0.357257	3.42518	0.000614398	38.2616	-0.248285	0.615111	0.332069	-0.74769	0.454647	0.051609	0.53407	0.600488	0.735083	0.045005	0.046091	1.08534	0.470079	1.20124	1.71842	0.584156	0.954998	0.088116	0.551176	0.559569	0.463946	0.932673	2.57231	0.843219	1.27686	1.11178	1.81234	1.62565	1.10797
Up glu3	105924	-	UDP-glucose:sterol glycosyltransferase	0.479949	UDP-Glycosyltransferase/glycogen phosphorylase (Fragment)	carbohydrate metabolism	67.6458	-0.351227	0.307061	0.261085	-1.34526	0.178542	67.6458	1.04549	0.000847545	0.287123	3.64128	0.000271284	67.6458	0.192185	0.663202	0.290097	0.662484	0.507661	2.12445	2.29276	2.15258	2.44011	2.95542	2.95576	3.73864	2.90396	1.2108	2.39454	1.58509	0.877287	0.848602	0.500835	0.795642	0.583219	1.39489	0.826662	0.347931	1.20158	0.637474	1.03733	1.10152	0.841712
Up glu3	105931	-	exochitinase	0.339787	beta-N-acetylhexosaminidase	carbohydrate metabolism	32.9111	-0.206087	0.728823	0.387514	-0.531817	0.594853	32.9111	1.62116	0.00265096	0.490774	3.30327	0.000955634	32.9111	0.463332	0.488572	0.469536	0.986786	0.323748	1.15281	0.793161	0.546813	1.30436	1.2513	1.63272	2.01452	1.35623	0.096516	0.324996	0.142592	0.181811	0.041271	0.008896	0	0.094515	0.248544	0.33967	0.048626	0.04427	0.071412	0.02833	0.062714	0.073906
Up glu3	105977	-	-			unknown	969.427	-1.28132	0.338834	1.00732	-1.27202	0.203366	969.427	2.36502	0.00117027	0.666445	3.5487	0.000387131	969.427	0.712463	0.442818	0.662409	1.07556	0.282122	0	0	0	0.085036	0.037108	0	0	0.174896	12.0901	8.14173	4.78376	17.2229	1.54444	4.20709	0.693388	1.92339	80.203	48.2106	41.483	85.6531	49.3834	51.3815	30.6185	32.18
Up glu3	105979	-	hypothetical protein			transcription factor	287.469	-0.0366296	0.888565	0.156494	-0.234064	0.814935	287.469	1.03734	9.13698e-11	0.151798	6.83372	8.27395e-12	287.469	-0.0562816	0.8146	0.147277	-0.382149	0.702351	4.80054	5.96314	5.48706	5.99262	5.3714	6.7082	5.9158	5.53251	10.6543	12.5654	10.7063	11.4344	4.08641	7.87509	4.57164	6.0668	11.4914	12.6882	12.2464	14.1424	14.4048	15.9151	11.0614	14.766
Up glu3	106245	cat6, ctt1	catalase-4	0.574792	Catalase	other catalytic activity	54.6897	0.0889905	0.866748	0.321134	0.277114	0.781693	54.6897	1.34736	6.52318e-05	0.312645	4.30957	1.63574e-05	54.6897	0.240068	0.616386	0.322604	0.744155	0.456783	1.24781	0.817145	0.681073	0.609173	0.57026	0.741796	0.896535	0.897418	1.27247	2.92658	2.06516	1.317	0.708599	0.839151	0.684575	0.45339	0.66156	0.991375	0.643069	1.0223	0.832909	0.472	0.64385	0.53847
Up glu3	106371	-	-	0.395969	Copper acquisition factor BIM1-like domain-containing protein	unknown	6.62783	1.32612	0.348576	1.06087	1.25003	0.21129	6.62783	2.5295	0.022481	0.986945	2.56296	0.0103785	6.62783	2.03505	NA	0.94424	2.15523	0.0311441	0.025926	0.166537	0.042114	0.041927	0	0.069874	0	0	0.213098	0.084268	0.20837	0.748715	0	0.104181	0.029778	0.035209	0.991536	0.578981	0.043738	1.08745	0	0.289385	0	0.221359
Up glu3	106482	-	-			unknown	11.885	0.511689	0.74924	1.03807	0.492923	0.622067	11.885	1.53553	0.00285915	0.46809	3.28041	0.00103656	11.885	-0.0866722	0.907359	0.436923	-0.198369	0.842756	0	0	0	0.08725	0.023412	0	0	0.091469	1.86939	1.2166	1.952	2.50644	0.495965	0.673861	0.34633	0.501108	2.05592	0.773632	1.47635	1.76135	1.82278	1.0593	1.97961	1.90975
Up glu3	106490	-	hypothetical protein			unknown	7.05106	1.58152	0.175831	0.92348	1.71257	0.0867918	7.05106	5.4327	0.000125037	1.30959	4.1484	3.34804e-05	7.05106	0.387675	NA	0.876487	0.442306	0.658268	0.02511	0	0.09545	0.056809	0	0.036547	0	0.026947	0.059632	0.057227	0.045097	0.085818	0	0	0	0.002418	0.080994	0.071778	0.012662	0.028747	0.056181	0.015951	0.050353	0.03275
Up glu3	106499	-	-	0.373664	HNH nuclease domain-containing protein	unknown	10.4753	1.26743	0.222872	0.810734	1.56332	0.117978	10.4753	1.83716	0.0290636	0.746064	2.46247	0.0137983	10.4753	0.255069	0.82585	0.706784	0.360887	0.718184	0.048947	0.085628	0	0.069543	0.015146	0.01701	0.028336	0.0131	0.06021	0.181059	0.093248	0.182648	0.024798	0.037642	0.016742	0.051594	0.061475	0.017695	0.053225	0.371444	0.156105	0.065824	0.081602	0.135371
Up glu3	106516	-	short chain dehydrogenase/reductase family			other catalytic activity	8.35535	1.92041	0.0764602	0.892646	2.15137	0.0314471	8.35535	2.4741	0.0058876	0.812785	3.04397	0.00233476	8.35535	-0.529115	0.647398	0.767506	-0.689395	0.490575	0.142027	0.21043	0	0.164724	0.014014	0.006106	0	0.048086	0.944817	0.345622	0.145638	0.531731	0.061058	0	0.024341	0.036479	0.214233	0.141838	0.139327	0.062703	0.073718	0.37197	0.159094	0.319461
Up glu3	106584	-	-	0.10105	C-CAP/cofactor C-like domain-containing protein	unknown	40.4598	-0.414264	0.307996	0.308495	-1.34285	0.17932	40.4598	1.23849	8.16879e-05	0.291109	4.25439	2.09617e-05	40.4598	0.0146244	0.977435	0.283981	0.0514978	0.958929	1.38856	2.66605	2.15618	2.68763	2.41284	3.80311	4.3054	3.87027	6.49611	5.76897	7.82749	5.40165	1.84823	3.90425	0.79014	4.48356	5.93296	4.44606	8.21269	3.76545	5.51043	6.61364	7.4493	6.08714
Up glu3	106591	-	-			unknown	69.9588	0.331185	0.373373	0.277249	1.19454	0.232266	69.9588	2.00297	1.70003e-12	0.270047	7.41712	1.19694e-13	69.9588	-0.461076	0.142544	0.248161	-1.85797	0.0631726	1.59661	1.34601	1.50969	2.22731	1.63458	1.65066	1.39026	1.48837	4.62923	4.07066	6.22189	4.08422	0.831981	1.73751	0.632731	1.54458	4.76655	3.54318	3.00958	3.21747	6.56634	3.46208	4.69062	6.95142
Up glu3	106706	-	hypothetical protein	0.47764	Transcription factor domain-containing protein (Fragment)	transcription factor	141.509	0.998197	0.000671299	0.262753	3.799	0.000145283	141.509	1.90619	2.93123e-12	0.259651	7.34134	2.1146e-13	141.509	0.632664	0.0371791	0.25218	2.50877	0.0121151	2.86845	1.71258	2.04547	1.8172	1.06762	1.38573	1.48334	1.27591	3.35192	6.41673	4.42148	2.86428	1.31747	0.928214	1.09914	1.38373	5.55351	3.64594	3.46926	4.42202	2.44613	3.6298	3.06885	2.18821
Up glu3	106821	-	hypothetical protein			unknown	13.0629	1.20907	0.221451	0.771615	1.56693	0.11713	13.0629	2.27012	0.00602368	0.747627	3.03643	0.00239394	13.0629	0.782212	0.422224	0.700501	1.11665	0.264145	0.366731	0.555713	0	0.06421	0.102607	0.102592	0.018649	0	0.829698	0.353584	0.386313	0.911867	0.032657	0.07534	0.103439	0.02365	0.5093	0.912612	0.093852	1.24639	0.187241	0.444242	0.156106	0.444749
Up glu3	106868	-	-			unknown	6.68853	-0.416472	0.756753	0.872822	-0.477156	0.633251	6.68853	2.77171	0.0149812	1.01966	2.71827	0.00656238	6.68853	0.432468	NA	0.823735	0.525009	0.599577	0.150951	0.033992	0	0.074017	0.222322	0.414299	0	0.066229	0.265714	0.092353	0.084584	0.304497	0	0.006113	0.077738	0	0.075406	0.622986	0.031455	0.411971	0.305555	0.040064	0.072333	0.077167
Up glu3	106928	-	calcium P-type ATPase-1	0.545775	Cation-transporting ATPase pma1	transporter	27.11	0.801551	0.112139	0.408695	1.96124	0.0498505	27.11	1.32481	0.00140729	0.379134	3.49431	0.000475294	27.11	0.332402	0.501511	0.346249	0.960007	0.337052	0.049135	0.042996	0.042654	0.083371	0.047636	0.043297	0.01503	0.030156	0.114079	0.115023	0.102061	0.088624	0.039565	0.05847	0.046019	0.028093	0.193115	0.220572	0.072016	0.118004	0.092921	0.099307	0.139376	0.167369
Up glu3	107007	-	secreted protein			unknown	3.5374	-0.0459532	0.981829	1.20999	-0.0379781	0.969705	3.5374	3.11163	0.0277265	1.25405	2.48127	0.0130914	3.5374	1.97746	NA	1.19515	1.65457	0.0980116	0.004405	0.010344	0.03778	0.019772	0	0	0.340542	0.038801	0.364921	0.505042	0.100631	0.277817	0.013173	0.10039	0	0	0.839228	0.262158	0	0.109978	0.164519	0	0.017991	0
Up glu3	107008	-	hypothetical protein	0.670421	Ankyrin	unknown	12.747	0.39229	0.76525	0.849066	0.462025	0.644063	12.747	2.46045	0.00695968	0.823173	2.98898	0.0027991	12.747	1.42792	0.161945	0.799504	1.786	0.0740992	0.165756	0.049207	0.062999	0.018778	0.072677	0	0.005443	0.776516	0.365247	0.529503	0.827673	0.811919	0.071477	0.050512	0.26234	0	0.714011	0.657208	0.034301	0.838793	0.16701	0.009217	0.407528	0.28424
Up glu3	107279	-	hypothetical protein	0.486696	ER-bound oxygenase mpaB/mpaB'/Rubber oxygenase catalytic domain-containing protein	other catalytic activity	754.134	-0.545914	0.00528028	0.171605	-3.18123	0.00146649	754.134	1.63211	7.65681e-21	0.167586	9.73894	2.05686e-22	754.134	0.440938	0.026043	0.166034	2.65571	0.00791414	12.7409	16.8923	12.8349	14.2863	21.3396	23.8649	26.1034	22.8339	52.6238	72.479	68.4881	58.9216	17.2512	27.7084	13.151	23.8083	58.6086	66.035	68.9009	72.541	42.3383	61.8535	42.3336	52.1286
Up glu3	107297	-	-	0.670729	DNA2/NAM7 helicase helicase domain-containing protein	unknown	195.43	0.0840174	0.874025	0.319246	0.263174	0.792416	195.43	1.17724	0.000507868	0.311027	3.78501	0.000153703	195.43	-0.079552	0.877471	0.307796	-0.258457	0.796054	1.48986	1.69009	0.448896	1.30975	1.14501	1.09361	0.880421	1.24291	3.62038	3.05769	2.92132	3.94346	0.876905	2.72807	1.22682	1.64786	4.44191	3.27244	3.24251	3.75248	4.46132	4.58098	3.63369	3.20709
Up glu3	107298	-	-			unknown	4.6072	0.260129	0.891836	1.14359	0.227468	0.82006	4.6072	2.94138	0.0497179	1.31525	2.23637	0.0253275	4.6072	1.66908	NA	1.08262	1.5417	0.123145	0.028786	0.055843	0	0.012843	0	0.099042	0.020771	0.02609	0.070025	0.029227	0.05093	0.028174	0	0	0	0.021077	0.192632	0.07308	0	0.328522	0	0.027003	0.147458	0.055259
Up glu3	107526	-	short-chain dehydrogenase	0.686324	Short chain dehydrognease/reductase	unknown	30.3389	0.76556	0.372534	0.639723	1.19671	0.231421	30.3389	2.70481	9.67397e-06	0.569901	4.7461	2.07374e-06	30.3389	1.27462	0.0601449	0.554585	2.29834	0.0215426	0.026189	0.249848	0	0.086078	0.008848	0.0153	0.111145	0.094879	0.703413	0.807337	0.781413	0.552546	0.067402	0.127719	0.139583	0.097714	0.772541	0.553156	0.414653	0.542413	0.253018	0.300053	0.107463	0.317311
Up glu3	107704	-	secreted protein			unknown	219.75	-1.62566	5.00309e-05	0.365278	-4.45048	8.5679e-06	219.75	1.85346	1.92532e-06	0.364123	5.09021	3.5766e-07	219.75	-0.0836795	0.894781	0.372646	-0.224555	0.822326	6.26359	8.60609	7.82252	5.8788	19.391	30.354	31.8992	24.793	19.4482	44.5	49.3769	11.0065	7.93586	14.6057	3.17535	9.18201	9.33338	8.53308	5.48606	4.26743	7.928	7.80975	5.42003	6.92483
Up glu3	107811	-	hypothetical protein			unknown	4.57363	2.27774	0.152939	1.26977	1.79382	0.0728413	4.57363	3.14217	0.0259836	1.25335	2.50701	0.0121756	4.57363	0.560769	NA	0.98344	0.570211	0.568534	0.138494	0.069855	0.020916	0	0	0	0.036339	0	0.05948	0.078534	0.028113	0.287781	0	0	0	0.027362	0.049772	0.147775	0.040953	0.417687	0.041602	0.105128	0.126216	0.027389
Up glu3	107867	-	-			unknown	2.54227	1.64522	0.486458	1.69341	0.971542	0.331278	2.54227	4.8752	0.0205429	1.87605	2.59865	0.00935913	2.54227	-0.179347	NA	1.69289	-0.105941	0.915629	0.235507	0.097862	0	0.511732	0	0	0	0.121773	0.072123	0.526789	0.077144	0.690263	0	0	0	0	0.391948	0.077229	0	0	0.457445	0.049174	0	0
Up glu3	107868	-	hypothetical protein			unknown	5.49548	0.0523125	0.97995	1.24402	0.0420513	0.966458	5.49548	3.3076	0.0207283	1.27445	2.59532	0.00945033	5.49548	1.22481	NA	1.16538	1.051	0.293258	0	0.317023	0	0.085252	0	0.020085	0	0.08335	0.212549	0.586164	0.094355	0.150708	0	0.116201	0	0.028095	0.034091	0.114766	0.371528	0.659867	0.004932	0.008242	0.137336	0
Up glu3	107913	-	-			unknown	15.38	-1.14661	0.0880464	0.550379	-2.08331	0.0372233	15.38	1.51683	0.00871174	0.52088	2.91206	0.00359057	15.38	-0.60103	0.371084	0.490737	-1.22475	0.22067	0.201134	0.307829	0.006957	0.025832	0.174238	0.931923	0.132536	0.278984	1.17188	0.179643	0.136654	0.761398	0.0801	0.050771	0.548114	0.033314	0.121968	0.338663	0.507741	0.441144	0.526032	0.233752	0.901064	0.367656
Up glu3	107914	-	-			unknown	12.8793	-0.970314	0.113346	0.496351	-1.95489	0.0505955	12.8793	2.31872	0.00199037	0.683734	3.39126	0.000695724	12.8793	-0.246838	0.773087	0.535255	-0.46116	0.644684	0.097111	0.213186	0.106116	0.125379	0.163564	0.283591	0.335716	0.412085	0.121493	0.218614	0.04046	0.035374	0.019901	0.033369	0	0.029018	0.07121	0.093304	0.124378	0.145602	0.146122	0.137431	0.185838	0.083216
Up glu3	107935	-	hypothetical protein			unknown	28.0354	0.0954602	0.916805	0.540082	0.176751	0.859704	28.0354	1.59678	0.00475583	0.512355	3.11655	0.0018298	28.0354	0.675868	0.32205	0.506444	1.33454	0.182028	0.083739	0.106638	0.118722	0.079603	0.051873	0.118931	0.072717	0.1637	0.768492	0.403063	0.413968	1.4166	0.145889	0.133776	0.267139	0.265279	1.19504	0.218324	0.263876	1.1706	0.124059	0.593666	0.268678	0.710999
Up glu3	108007	-	-	0.361111	Dienelactone hydrolase	other catalytic activity	5.26673	-0.272431	0.878015	1.06821	-0.255034	0.798697	5.26673	3.78285	0.0159532	1.40322	2.69585	0.007021	5.26673	2.67911	NA	1.07946	2.48189	0.0130687	0.038703	0.057915	0	0.038086	0.079526	0	0.002718	0.073887	0.105553	0.044345	0.065145	0.022152	0	0	0.014352	0	0.180456	0.202467	0.024042	0.16051	0.020722	0	0.068059	0
Up glu3	108014	-	hypothetical protein	0.10105	MYND-type domain-containing protein	unknown	66.0341	-0.0924617	0.818613	0.252589	-0.366055	0.714324	66.0341	1.01956	0.000394777	0.264586	3.85341	0.000116483	66.0341	0.621743	0.0573986	0.267739	2.3222	0.0202222	0.901926	0.728764	0.770674	0.750246	1.58765	0.93663	0.618703	1.05165	0.555834	0.698399	0.975934	0.798441	0.446032	0.203672	0.528877	0.28242	0.548114	0.863752	0.948507	0.606297	0.483601	0.699837	0.331617	0.35059
Up glu3	108188	-	-			unknown	45.9003	0.476357	0.255305	0.323225	1.47376	0.140546	45.9003	1.2957	7.13101e-05	0.302194	4.28763	1.80592e-05	45.9003	0.905519	0.00652947	0.285293	3.17399	0.00150357	2.441	3.96147	4.79648	4.12476	4.11109	3.61964	0.30753	2.03614	11.2665	8.2281	4.11235	8.68188	2.59298	4.43861	2.78797	3.91933	13.228	10.8438	7.68545	14.7094	8.29309	9.05715	6.27412	6.7845
Up glu3	108374	-	hypothetical protein			unknown	28.4248	-0.685529	0.346061	0.545929	-1.25571	0.209221	28.4248	1.21323	0.0479669	0.538534	2.25284	0.0242692	28.4248	0.323142	0.689798	0.529774	0.609962	0.541887	0.016846	0.085768	0.054916	0.047637	0.02961	0.166183	0.324886	0.228718	0.726019	0.341702	0.043446	0.103932	0.131835	0.006185	0.11698	0.18749	0.098766	0.154727	0.004943	0.291666	0.096271	0.044095	0.242842	0.106381
Up glu3	108383	-	-			unknown	3.77091	-0.440991	0.847157	1.41927	-0.310717	0.756016	3.77091	5.73698	0.00112542	1.61139	3.56027	0.000370468	3.77091	-0.350043	NA	1.32499	-0.264185	0.791637	0	0.029198	0	0.021598	0	0.029275	0.005367	0.0321	0.098818	0.086495	0	0.078206	0	0	0	0	0.039068	0.027508	0	0.040012	0	0.097761	0.037827	0.024707
Up glu3	108477	-	glycosylhydrolase family 13-4	0.413992	Probable alpha-glucosidase (Maltase)	carbohydrate metabolism	718.915	-1.0925	3.71839e-11	0.156358	-6.98719	2.80439e-12	718.915	1.02631	3.96085e-09	0.164796	6.22774	4.73226e-10	718.915	-0.207983	0.342275	0.161201	-1.29021	0.196977	21.9428	27.5814	30.7233	24.9811	59.6084	64.8633	66.1374	58.7652	12.2099	12.0059	12.5444	13.1636	2.01098	8.70583	4.78592	7.34451	13.8757	14.1039	13.3809	13.0144	17.5236	14.6236	19.5128	14.254
Up glu3	108776	bgn2	glucan endo-1,3-beta-glucosidase	0.520992	Glycoside hydrolase family 55	carbohydrate metabolism	21.7121	0.648888	0.453038	0.625979	1.0366	0.299923	21.7121	1.55022	0.0358702	0.652239	2.37677	0.017465	21.7121	1.1483	0.14698	0.623908	1.84049	0.0656965	0.37299	0.515241	0.033695	0.245434	0.069675	0.116172	0.018605	0.206133	0.29269	0.203858	0.29678	0.056011	0.033462	0.032408	0.007772	0	0.144452	0.65558	0.063668	0.526575	0.22619	0.04965	0.210776	0.15114
Up glu3	108928	-	-			unknown	16.8399	-1.89329	0.000831205	0.506446	-3.73839	0.000185202	16.8399	2.06978	0.000662947	0.557769	3.71081	0.000206597	16.8399	-0.488035	0.532131	0.540299	-0.903268	0.366383	0.18774	0.016481	0.123747	0.365873	1.13166	0.749967	0.934488	0.987702	0.256214	0.476233	0.775241	0.271837	0	0.133111	0.009656	0.160237	0.060123	0.24243	0.115587	0.193007	0.171472	0.444223	0.220669	0.396092
Up glu3	109039	-	hypothetical protein			unknown	5824.08	0.698729	6.24066e-07	0.130122	5.36981	7.88195e-08	5824.08	1.03279	3.84611e-14	0.130167	7.93433	2.11636e-15	5824.08	0.371475	0.0155224	0.129912	2.85944	0.00424393	225.319	216.662	212.593	218.474	145.483	169.783	136.958	128.795	220.518	280.813	279.146	175.325	96.0327	147.053	105.781	134.011	292.214	316.32	323.226	281.872	236.845	238.577	238.621	259.095
Up glu3	109075	-	-			unknown	35.8752	-0.219773	0.75838	0.463978	-0.473671	0.635735	35.8752	1.69073	0.000688746	0.456987	3.69973	0.00021583	35.8752	1.03045	0.0564015	0.442229	2.33012	0.0197996	0.455549	0.107872	0.099262	0.117446	0.184897	0.182354	0.559445	0.743127	0.566208	1.05029	0.730571	1.12989	0.090905	0.197477	0.302564	0.148	1.99535	1.13094	0.798758	0.55445	0.641225	0.299093	1.37065	0.376039
Up glu3	109081	-	-			unknown	11.6601	0.69841	0.420365	0.634619	1.10052	0.271106	11.6601	1.33127	0.0329315	0.552019	2.41164	0.0158807	11.6601	1.12801	0.102783	0.554271	2.03512	0.0418392	0.105636	0.109377	0.036233	0.025357	0.024953	0.04367	0.08318	0.033745	0.32014	0.22043	0.136924	0.165883	0.031606	0.147815	0.104876	0.05165	0.242698	0.116852	0.317244	0.202331	0.14388	0.121359	0.129636	0.011161
Up glu3	109244	-	-	0.613844	Retrotransposon Copia-like N-terminal domain-containing protein	unknown	46.672	-0.137624	0.840806	0.425184	-0.323682	0.746179	46.672	1.62808	3.1114e-05	0.363035	4.48465	7.3033e-06	46.672	0.378416	0.446212	0.3539	1.06927	0.284947	0.127452	1.06622	0.817165	0.631605	0.754237	1.17432	0.475717	0.847858	4.56611	4.60393	5.3168	4.84804	0.986317	2.23908	0.410245	2.6833	6.02349	2.91826	4.01089	4.53968	2.34016	3.16496	3.40898	4.17806
Up glu3	109255	-	-			unknown	28.4369	0.814925	0.103674	0.407278	2.00091	0.0454025	28.4369	1.5088	0.000996901	0.419694	3.59501	0.000324382	28.4369	0.219941	0.703095	0.374456	0.587362	0.556961	0.621438	0.644107	0.844609	0.930141	0.746862	0.323937	0.246919	0.524785	0.582261	0.847262	0.817294	1.32875	0.623907	0.191081	0.281863	0.187609	1.70067	1.19439	1.15724	1.60601	0.946623	1.98505	0.856821	1.22541
Up glu3	109276	-	serin endopeptidase	0.396004	Tripeptidyl peptidase II	protein fate	330.034	0.566862	0.0866286	0.271099	2.09098	0.03653	330.034	2.78129	7.41118e-27	0.250537	11.1013	1.23627e-28	330.034	0.168829	0.646301	0.2443	0.691071	0.489521	0.531699	0.600252	0.293698	0.604425	0.193007	0.45325	0.16267	0.413402	4.04945	5.49289	5.15056	4.49226	0.604465	0.963374	0.300218	0.835753	3.96281	3.27987	2.66021	3.72995	2.5079	3.88255	2.96978	3.05861
Up glu3	109325	-	metallo-beta-lactamase superfamily protein	0.380294	Metallo-hydrolase/oxidoreductase	other catalytic activity	142.707	-1.03219	0.00835693	0.340899	-3.02784	0.00246309	142.707	1.09069	0.00414242	0.344982	3.16159	0.00156911	142.707	0.277004	0.588273	0.347676	0.796729	0.425608	2.35535	1.62942	4.07789	3.77984	8.80183	5.89732	5.40118	5.91404	2.03398	6.19143	5.28714	1.1957	2.11916	1.78916	1.24839	2.06465	2.48035	3.07292	3.39206	1.30895	2.96317	2.73171	1.70873	1.51295
Up glu3	109349	-	short-chain dehydrogenase/reductase	0.806311	Short-chain dehydrogenase virD	lipid metabolism	3.04304	1.26732	0.542474	1.45738	0.869586	0.384527	3.04304	5.35073	0.00405787	1.68878	3.1684	0.00153281	3.04304	2.99518	NA	1.6942	1.76791	0.0770768	0.016886	0.495182	0	0.007395	0	0.009652	0.025965	0.025778	0.271478	0.062877	0.025669	0.018789	0	0	0	0	0	0.041798	0	0.090888	0	0	0.033447	0
Up glu3	109357	-	hypothetical protein	0.439267	Short chain dehydrogenase/reductase	other catalytic activity	366.075	-0.490341	0.670859	0.7755	-0.63229	0.527197	366.075	2.045	0.00289619	0.624217	3.2761	0.00105251	366.075	0.814339	0.331892	0.620228	1.31297	0.189194	0.020709	0.058254	0	0.054917	0.00459	0.069627	0.026476	0.09861	4.82423	9.16625	6.79995	5.08498	1.16912	2.75962	0.073606	2.30283	21.8079	17.255	15.0299	18.1254	9.67248	17.819	6.05102	7.72391
Up glu3	109486	-	-			unknown	19.6119	-1.03968	0.000864598	0.278886	-3.72798	0.000193017	19.6119	1.64238	0.000177894	0.404494	4.06034	4.90017e-05	19.6119	0.437764	0.310141	0.321568	1.36134	0.173406	2.47247	2.60202	2.32678	1.83731	4.92	4.01867	4.32173	6.43939	2.08562	1.68955	2.1125	2.1751	0.358846	1.0134	0.407939	0.258797	3.24389	2.87294	2.4749	2.36947	1.48397	1.95554	2.05398	1.17333
Up glu3	109687	-	quinate-3	0.518476	Quinate dehydrogenase	other catalytic activity	35.7803	-0.227806	0.664356	0.353299	-0.644797	0.519059	35.7803	1.27856	0.00355286	0.398139	3.21134	0.00132116	35.7803	0.889525	0.0529732	0.377129	2.35868	0.0183402	1.26572	0.977644	1.53472	1.47053	1.27329	1.39237	2.2487	2.23183	1.07261	0.508242	0.765015	0.846257	0.021695	0.594325	0.246919	0.321327	1.73295	1.39591	0.570688	1.21445	0.12387	0.95956	0.784208	0.432256
Up glu3	109998	-	glutathione S-transferase-2	0.464344	glutathione transferase	other catalytic activity	15759.9	-0.0290894	0.965187	0.383841	-0.0757852	0.93959	15759.9	1.30121	0.00197443	0.383418	3.39372	0.00068951	15759.9	0.527202	0.304194	0.383414	1.37502	0.169125	189.159	184.791	209.908	184.7	150.56	386.594	134.342	179.301	1861.43	2555.83	2594.11	2096.21	1114.93	1379.23	202.054	1139.48	2078.21	1948.61	1985.86	2108.17	1380.28	1672.64	1283.49	1537.23
Up glu3	110008	-	-			unknown	7.28872	0.275578	0.724723	0.511	0.539292	0.589686	7.28872	2.57118	0.00114434	0.72325	3.55503	0.000377935	7.28872	-0.726865	NA	0.675801	-1.07556	0.282124	0.781764	1.48064	0.026133	1.61129	1.24523	0.644171	0.398898	0.954639	0.196328	1.0064	1.0756	0.869952	0	0.049649	0.044854	0.009721	0.018476	0.04428	0.022901	0.150798	0.063423	0.083843	0.061755	0.373277
Up glu3	110078	-	-			unknown	7.79183	0.568589	0.569334	0.693926	0.81938	0.41257	7.79183	2.19602	0.00581467	0.720391	3.04838	0.0023008	7.79183	0.751212	NA	0.709263	1.05914	0.289534	0.38952	0.11962	0.181241	0.625996	1.07443	0.388118	0.010532	0.009049	0.178558	0.597322	0.626556	0.225579	0.056696	0.149344	0.01262	0	0.156464	0.13697	0.209757	0.195717	0.092291	0.34399	0.520241	0.367101
Up glu3	110261	-	-			unknown	384.508	0.401266	0.318452	0.30417	1.31921	0.187098	384.508	1.98814	6.03808e-10	0.304146	6.53679	6.28531e-11	384.508	0.569403	0.144947	0.308039	1.84848	0.064533	15.1483	15.9955	17.9186	19.3823	9.32485	18.5021	14.2745	14.0219	26.9546	41.8536	54.8381	23.0694	5.72449	15.5429	5.50347	11.5011	7.81194	11.9372	14.3052	12.133	10.6445	6.53663	5.32357	9.76092
Up glu3	110271	-	ketoreductase	0.427316	NAD-dependent epimerase/dehydratase	lipid metabolism	10.5285	-2.07234	0.0634937	0.926886	-2.23581	0.0253645	10.5285	1.70124	0.0118023	0.606256	2.80614	0.00501395	10.5285	0.690404	0.344093	0.536826	1.28609	0.198413	0.00749	0	0	0.027514	0.027174	0.064614	0.026613	0.040928	0.153208	0.127379	0.11575	0.153144	0	0.084679	0.022843	0.053473	0.375322	0.173109	0.135861	0.226723	0.137925	0.231868	0.145323	0.065018
Up glu3	110345	-	-			unknown	5.81057	0.237834	0.837591	0.719719	0.330454	0.741057	5.81057	2.15422	0.0319623	0.88889	2.4235	0.0153718	5.81057	0.914166	NA	0.744847	1.22732	0.219702	0.111361	0.152535	0.018295	0.023164	0.056616	0.215363	0.025058	0.01654	0.001503	0.129888	0.006776	0.937991	0.014864	0	0	0.002816	0.058984	0.03885	0.061231	0.025704	0.014021	0.011411	0.018355	0.069335
Up glu3	110455	-	tetrahydroxynaphthalene reductase-2 reductase			unknown	4610.07	-1.16412	0.255762	0.790681	-1.4723	0.140939	4610.07	2.27217	0.00857585	0.77884	2.91737	0.00352992	4610.07	1.2177	0.233432	0.778636	1.56389	0.117844	1.53689	1.01589	1.2398	1.47442	0.300192	9.33217	1.26609	1.31872	117.702	338.467	331.955	85.7173	31.9453	93.1245	2.6106	56.9936	519.789	522.334	454.437	406.245	196.816	268.322	171.097	220.395
Up glu3	110471	-	-			unknown	189.415	-1.18621	0.00644403	0.380856	-3.11458	0.00184205	189.415	1.92855	3.55148e-07	0.355682	5.42212	5.88963e-08	189.415	0.132346	0.815182	0.347742	0.380588	0.703509	0.837328	0.523138	0.547459	1.28767	1.91816	3.37393	1.44577	1.73527	9.39848	9.37686	8.11474	6.87131	1.53287	3.90524	0.572389	3.35407	13.0089	10.1234	11.7927	12.1623	9.12467	12.2036	13.0694	9.65882
Up glu3	110490	-	aspartic-type endopeptidase	0.477481	Acid protease	protein fate	76.9432	0.922683	0.000378311	0.233403	3.95317	7.71211e-05	76.9432	1.03469	7.00002e-05	0.241041	4.2926	1.76593e-05	76.9432	0.488883	0.116536	0.248324	1.96873	0.048984	5.05891	5.03643	3.34987	4.06607	2.78577	2.17912	1.94133	3.30246	2.00208	3.70249	2.63218	2.9114	1.95437	1.5535	1.25435	1.69987	1.54463	3.16878	1.94337	2.22599	1.24345	0.791976	2.74701	1.10173
Up glu3	110712	-	hypothetical protein			unknown	40.6341	-0.400557	0.506569	0.429285	-0.93308	0.350779	40.6341	1.1385	0.0245933	0.450323	2.52818	0.0114655	40.6341	0.775648	0.179895	0.449858	1.7242	0.0846709	0.243655	0.241659	0.194421	0.216866	0.327799	0.271841	0.242811	0.173318	0.102785	0.027962	0.334876	0.508546	0.028245	0.647983	0.020377	0.022632	1.12792	0.321117	0.038745	0.052706	0.040705	0.030162	0.053348	0.013083
Up glu3	110749	-	-			unknown	5.79183	0.506815	0.794777	1.24191	0.408093	0.683205	5.79183	2.99437	0.0435654	1.30452	2.29537	0.0217119	5.79183	0.460152	NA	1.22895	0.374428	0.708086	0.212573	0.0884	0	0.077068	0.022921	0	0.182596	0	0.087036	0.220195	0.068043	0.113563	0	0	0.014189	0.018543	0.106319	0.348408	0.119756	0.108087	0	0.032213	0.089779	0.114132
Up glu3	110752	-	-			unknown	3.61758	-0.70638	0.709303	1.24652	-0.566681	0.570931	3.61758	4.40993	0.0096961	1.53337	2.87598	0.00402779	3.61758	0.248712	NA	1.22524	0.20299	0.839143	0	0.032512	0.023013	0.02273	0	0.046945	0.07987	0.035597	0.140916	0.048694	0	0.036617	0	0	0.00992	0	0.036881	0.116302	0	0.01748	0	0.038869	0.047579	0.072312
Up glu3	110825	-	-	0.669477	Velvet domain-containing protein	unknown	26.4021	1.17524	0.0507614	0.503171	2.33567	0.0195084	26.4021	1.82064	2.74752e-05	0.403326	4.51406	6.3599e-06	26.4021	-0.0381316	0.951647	0.355787	-0.107175	0.91465	0.443393	0.352131	0.081205	0.266283	0.116616	0.277812	0	0.127019	1.11218	0.95389	1.05745	1.18707	0.351484	0.284802	0.288408	0.30354	1.82602	0.719912	1.1003	1.85293	1.98534	1.44114	1.16793	1.2971
Up glu3	110830	-	-			other catalytic activity	54.7634	0.368093	0.737087	0.714235	0.515366	0.606297	54.7634	2.26845	9.28489e-05	0.537273	4.22215	2.41979e-05	54.7634	-0.347581	0.66088	0.521727	-0.666212	0.505276	0.325306	0.071219	0.075988	0.15408	0	0.188664	0.057346	0.228663	6.7134	5.24843	4.10818	5.6277	1.10062	2.48715	0.102585	0.478114	5.75787	3.74621	1.76806	7.13801	5.77416	10.5884	2.64948	5.09933
Up glu3	111038	-	-			unknown	67.7733	-0.966114	0.0253285	0.368175	-2.62406	0.00868882	67.7733	1.37139	0.000489302	0.361337	3.79533	0.000147448	67.7733	-0.168001	0.76272	0.348912	-0.4815	0.630161	0.215604	0.838052	1.35109	0.640202	2.24754	2.04645	1.20402	1.9443	3.33838	2.33695	2.78601	1.93597	1.08161	1.14818	0.215253	1.63241	3.84511	2.80165	2.86436	1.91441	3.53391	3.3585	3.42277	2.99162
Up glu3	111053	-	rtg2-like	0.968076	Ppx/GppA phosphatase N-terminal domain-containing protein (Fragment)	unknown	353.908	0.330938	0.210143	0.206652	1.60143	0.109283	353.908	1.28265	9.91976e-10	0.198668	6.45625	1.0733e-10	353.908	-0.461181	0.0588313	0.199711	-2.30925	0.02093	2.50568	2.83304	2.37084	1.31506	1.8686	1.7669	1.55072	1.48117	7.23915	8.07204	7.7425	5.2425	2.50486	4.175	2.38359	3.47599	3.55601	3.56256	2.89929	2.69306	5.05168	4.19626	6.52763	4.70966
Up glu3	111094	-	-	0.810115	Carbohydrate-binding module family 13 (Fragment)	unknown	7.75874	1.49139	0.316503	1.12705	1.32327	0.185747	7.75874	4.04199	0.0069681	1.35254	2.98845	0.002804	7.75874	0.324941	NA	1.10299	0.2946	0.7683	0.110717	0.19048	0	0.141082	0	0.069425	0.040815	0.048111	0.20514	0.20413	0.030014	0.04785	0	0	0.022254	0	0	0.033426	0.165013	0.258807	0.174234	0.006591	0.098793	0.082747
Up glu3	111095	-	hypothetical protein	0.527227	SMP-30/Gluconolactonase/LRE-like region domain-containing protein	unknown	170.98	0.0848301	0.766291	0.184306	0.460267	0.645324	170.98	1.066	2.98009e-07	0.1954	5.45548	4.88397e-08	170.98	0.658319	0.00674734	0.20814	3.16286	0.00156227	2.03676	2.8468	2.91666	2.96224	3.08522	2.40965	3.03364	2.47246	1.96518	1.68681	1.4806	2.18031	1.09033	0.682706	1.12202	0.698843	1.23278	0.821905	1.19018	1.07509	0.778167	0.832787	0.684166	0.53916
Up glu3	111126	ris1B	hypothetical protein			carbohydrate metabolism	51.784	0.609426	0.218764	0.387042	1.57457	0.115355	51.784	1.12669	0.00499921	0.363471	3.09981	0.00193644	51.784	-0.0811214	0.895321	0.364872	-0.222328	0.824058	0.082811	0.117996	0.135245	0.279467	0.298531	0.084609	0.024364	0.530914	0.39923	2.12104	0.716106	1.29156	0.374679	0.185177	0.123018	0.141191	0.692454	0.520804	0.1108	0.497809	0.297536	0.754819	0.591434	0.578224
Up glu3	111362	-	-			unknown	185.162	-1.16293	1.92775e-05	0.249303	-4.66472	3.09041e-06	185.162	1.08011	3.83981e-05	0.243489	4.43594	9.16697e-06	185.162	-0.886106	0.00144735	0.242328	-3.65664	0.000255542	8.21822	8.53193	6.87678	6.04851	19.7301	20.4493	18.5218	18.4287	26.1829	25.4434	30.1433	15.3671	3.89448	17.5959	10.901	14.2861	15.1018	18.1787	18.5267	11.6906	32.0502	29.2094	28.608	31.2034
Up glu3	111395	-	hypothetical protein	0.670304	SAM-dependent methyltransferase	other catalytic activity	1197.61	-0.225419	0.36863	0.186987	-1.20553	0.227998	1197.61	1.64905	1.21835e-19	0.174636	9.44281	3.6292e-21	1197.61	0.958538	4.13566e-08	0.160051	5.98894	2.11207e-09	1.513	0.97062	1.1013	1.17617	1.76593	1.63814	1.53396	1.10664	5.4609	4.77219	4.08705	5.03791	1.81832	1.96914	1.36747	1.19481	61.4522	54.3565	37.3101	59.0255	30.0585	30.5966	25.8323	27.0083
Up glu3	111515	-	hypothetical protein	0.397582	Fungal-specific transcription factor domain-containing protein	transcription factor	14.053	-0.19036	0.826993	0.540317	-0.352312	0.724604	14.053	1.30289	0.0399086	0.558535	2.33269	0.0196647	14.053	0.834365	0.250031	0.549729	1.51778	0.129071	0.111141	0.277616	0.094273	0.027647	0.586716	0.116966	0.139315	0.070386	0.116925	0.500184	0.025028	0.332016	0.08116	0.072551	0.015735	0.008487	0.142956	0.076029	0.013519	0.820857	0.19695	0.049273	0.026268	0.048758
Up glu3	111570	-	short-chain dehydrogenase/reductase SDR	0.43925	Short chain dehydrogenase/reductase	other catalytic activity	197.056	0.258838	0.23969	0.170834	1.51514	0.129737	197.056	1.02147	1.32913e-08	0.169647	6.02114	1.73195e-09	197.056	0.310612	0.16199	0.173972	1.78542	0.074194	3.63979	4.36431	3.03333	3.08617	2.7827	5.262	4.38417	3.67729	4.97945	5.77153	5.82544	5.12637	2.59697	2.90472	3.38446	2.66812	2.8357	5.55166	3.90321	3.40842	3.78697	4.22979	3.15011	5.45734
Up glu3	111674	-	-			unknown	5.48432	1.12991	0.380308	0.957426	1.18015	0.237939	5.48432	3.00545	0.0128686	1.08313	2.77477	0.00552407	5.48432	0.719621	NA	0.963608	0.746798	0.455186	0.124051	0.160618	0.148559	0.252783	0.083178	0.250723	0	0	0.251035	0.298904	0.180953	0.151821	0	0	0.073904	0.01182	0.060105	0.13972	0.255338	0.173119	0.085199	0.279598	0	0.005776
Up glu3	111733	-	alpha-1,2-mannosidase	0.756384	GH92 alpha-1,2-mannosidase	carbohydrate metabolism	13.0831	-0.608855	0.58627	0.772639	-0.78802	0.430685	13.0831	1.81313	0.0370599	0.767094	2.36364	0.0180964	13.0831	0.488524	0.657684	0.727936	0.671108	0.502152	0.168015	0.030478	0.00951	0.008115	0.013601	0.024682	0.037872	0.220356	0.070443	0.282038	0.007736	0.958993	0.019396	0.02236	0.134321	0.011878	1.66026	0.122346	0.006724	0.05619	0.032927	0.077734	0.519509	0.143529
Up glu3	111818	-	hypothetical protein			protein fate	1179.18	-0.103355	0.886813	0.434491	-0.237876	0.811978	1179.18	1.81125	3.21578e-06	0.363493	4.98289	6.26401e-07	1179.18	0.0662096	0.913976	0.360724	0.183547	0.854369	0.273519	0.232771	0.254065	0.431264	0.17169	0.993667	0.258165	0.095132	22.5337	20.3635	15.5026	19.0424	7.34714	5.71619	3.94178	5.9211	60.1081	64.813	58.2265	62.3692	57.1728	66.533	65.5646	59.974
Up glu3	111887	-	MFS transporter			transporter	22.2417	-1.12338	0.102677	0.560093	-2.0057	0.0448878	22.2417	2.08735	0.00405898	0.658848	3.16818	0.00153399	22.2417	0.150297	0.903066	0.725046	0.207294	0.835781	1.43383	0.594048	1.4872	1.52315	2.92336	2.81238	2.93572	3.2906	0.499051	0.77243	0.882614	0.7429	0.103121	0.219207	0	0.176774	0.111226	0.191833	0	0.209187	0	0.464647	0.104372	0.078722
Up glu3	111888	-	hypothetical protein	0.534727	Synaptic vesicle transporter SVOP and related transporters (Major facilitator superfamily)	transporter	65.1593	-1.31357	0.00589143	0.417674	-3.14496	0.00166111	65.1593	1.76212	0.000465255	0.462604	3.80914	0.000139451	65.1593	0.606121	0.329189	0.45968	1.31857	0.187313	2.15886	1.16251	2.13715	2.78983	4.73049	7.38415	4.81431	6.07227	0.894146	1.37512	1.96623	0.968691	0.17526	0.653169	0.18239	0.20144	0.888474	0.177127	0.35524	0.562673	0.458819	0.489023	0.798071	0.276275
Up glu3	111891	-	NmrA family protein			unknown	22.1827	0.953307	0.206352	0.590915	1.61327	0.106685	22.1827	1.09027	0.0308116	0.447122	2.43842	0.0147517	22.1827	0.474802	0.416648	0.421004	1.12779	0.25941	0.102917	0.113177	0.101439	0.047139	0	0.065017	0	0.111141	0.70472	0.5252	0.427412	0.539241	0.354854	0.327376	0.115162	0.156706	0.950066	1.19229	0.48583	0.782424	0.551461	0.788858	0.528806	0.821357
Up glu3	111957	-	-			unknown	11.6676	-0.648888	0.431475	0.601463	-1.07885	0.280655	11.6676	1.4242	0.0432519	0.619659	2.29835	0.0215416	11.6676	0.185758	0.853189	0.593535	0.31297	0.754304	0.036348	0.164737	0.139535	0.208067	0.238232	0.203956	0.281911	0.562495	0.111435	0.281071	0.287519	0.095528	0.017841	0.085504	0.076541	0.108419	0.178663	0.232115	0.063609	0.244399	0.102055	0.317853	0.182168	0.053578
Up glu3	111958	-	period-4			carbohydrate metabolism	8.30773	0.414971	0.713344	0.741954	0.559295	0.57596	8.30773	3.69595	0.000213272	0.920636	4.01457	5.95555e-05	8.30773	0.730567	NA	0.71656	1.01955	0.307943	0.031577	1.33513	1.33411	1.05576	0.018112	2.06691	0.020388	3.29721	0.114707	0.117279	0.002827	0.06728	0	0.01884	0.0018	0	0.083413	1.32667	0.00968	0.10454	0.031496	0.023905	0.041631	0.059879
Up glu3	111966	-	3-oxoacyl-(acyl-carrier-protein) reductase			other catalytic activity	15.8364	-0.494132	0.645988	0.727765	-0.678972	0.497156	15.8364	1.5055	0.0135668	0.546349	2.75557	0.00585905	15.8364	-0.166142	0.856908	0.546698	-0.303901	0.761204	0.008896	0.089472	0.024854	0.02095	0.051812	0.077371	0.16503	0.007735	1.35997	1.14383	0.857827	1.68797	0.487964	0.099722	0.364419	0.449762	0.505487	1.43849	0.599133	0.156817	0.241899	0.788333	1.18761	0.989087
Up glu3	112014	-	tetrahydroxynaphthalene reductase-1			unknown	164.995	0.58775	0.11521	0.301995	1.94623	0.0516274	164.995	1.64719	5.61825e-09	0.267015	6.1689	6.87676e-10	164.995	0.197251	0.614512	0.263307	0.749127	0.453781	2.72224	2.31612	0.976185	2.31589	1.19697	1.91121	2.28581	0.96089	15.1432	16.2045	13.9039	13.5408	4.76813	6.71176	1.99651	5.48939	12.395	11.4986	15.2941	11.5976	11.2385	12.9265	10.0327	11.6814
Up glu3	112049	-	-			unknown	3.03283	-2.52938	0.273135	1.77315	-1.42649	0.153727	3.03283	5.2684	0.00549372	1.71733	3.06778	0.00215655	3.03283	2.10797	NA	1.4973	1.40785	0.159176	0.012914	0	0	0	0	0.025846	0.102737	0	0.054277	0.342604	0	0.106958	0	0	0	0	0.211411	0.191238	0.048389	0.096821	0	0	0.077954	0.027687
Up glu3	112094	-	hypothetical protein	0.373667	Heterokaryon incompatibility domain-containing protein	unknown	292.33	-0.105973	0.839689	0.324484	-0.32659	0.743978	292.33	1.51908	3.76102e-06	0.306906	4.94965	7.43487e-07	292.33	0.20867	0.648227	0.303333	0.687923	0.491502	0.484575	0.597826	0.28168	0.253376	0.459334	0.571083	0.455666	0.396567	1.97395	3.31255	3.35698	2.60884	1.11238	1.54855	0.314879	1.06611	3.41815	3.83811	4.15216	3.20137	2.71587	4.4182	2.44112	3.55492
Up glu3	112104	-	-	0.395979	Dipeptidyl peptidase iii	unknown	17.0329	0.353205	0.590909	0.454228	0.777594	0.436808	17.0329	1.13667	0.0372766	0.481407	2.36115	0.0182184	17.0329	-0.25234	0.730964	0.471139	-0.535597	0.592237	0.211219	0.171998	0.11335	0.189076	0.14383	0.292851	0.027712	0.118657	0.198237	0.136096	0.16417	0.157884	0.072175	0.103711	0.050339	0.066095	0.209789	0.604754	0.030033	0.221967	0.223944	0.11479	0.131293	0.128234
[truncated: 828 more rows]

## Sheet: Table S2. Tyrosine genes
Table S2. Genes in tyrosine metabolism in T. reesei according to KEGG pathways.
					Differential gene expression analysis results (DESeq2)																		TPMs
[truncated: 34 more rows]

## Sheet: Table S3. Beta-oxidation genes
Table S3. Putative genes in β-oxidation in T. reesei according to [40].
[truncated: 25 more rows]

[truncated: 1 more sheets: Table S4. Galactose genes]
